# Supplementary material for: Genomic Variation and Host Interaction among Pseudomonas syringae pv. actinidiae Strains in Actinidia chinensis ‘Hongyang’
Source: Int J Mol Sci. 2022 Aug 28;23(17):9743. doi: 10.3390/ijms23179743 (PMC9456109; doi:10.3390/ijms23179743)
Supplement: Supplementary file 1 [file ijms-23-09743-s001.zip › Supplementary Table S1.xlsx]

## Sheet: Supplementary Table 1
Supplementary Table 1 Primers used in real-time qPCR
Primer	Sequence (5’-3’)
Achn059531-qF	GCCTTTTACGCCGGCTTTTC
Achn059531-qR	GTACTCCACGTACCCGTCCT
Achn328561-qF	CGAGGACGGAAACGGAAGAA
Achn328561-qR	GCCCCTTCCATTAGCCTCAC
Achn176951-qF	CTTCAATGGCACCCAGCAAC
Achn176951-qR	GCTTGAGGCTGTCAAACGTG
Achn255871-qF	TCGAGTCATTGCAGGGTGTC
Achn255871-qR	ACATCTGTGGCCTGCATTAGA
Achn058261-qF	GACGACATTTCTCTGCGTGG
Achn058261-qR	CGTCTAAGTCATCCTCGGTCAA
Achn017281-qF	GAGCAGTATTTCGGGGAGCA
Achn017281-qR	GGCAGTTTGATCCGGTTTCG
Achn082251-qF	GATACATCCGTCAGCTTCCCC
Achn082251-qR	TCCGCTACGTCGTGTAGTCT
Achn159771-qF	TGAGACAACGTACCTGCCTG
Achn159771-qR	AAGAGACGGCGTTGGATTGA
Achn291611-qF	AAATGTAACAGTGCGGTCTGGA
Achn291611-qR	CCGACACCTTTGGAACATTGAC
Achn123641-qF	ATTGTCGGAGTCAAGGAGCG
Achn123641-qR	TCATCCACAATGGCGGTCTC
AcActin-qF	AGTCACACGGTCCCCATCT
AcActin-qR	CCTGCTCATAGTCAAGTGCGA
