# Supplementary material for: Genomic Variation and Host Interaction among Pseudomonas syringae pv. actinidiae Strains in Actinidia chinensis ‘Hongyang’
Source: Int J Mol Sci. 2022 Aug 28;23(17):9743. doi: 10.3390/ijms23179743 (PMC9456109; doi:10.3390/ijms23179743)
Supplement: Supplementary file 1 [file ijms-23-09743-s001.zip › Supplementary Table S2.xlsx]

## Sheet: Genomic data
Supplementary Table 2.1 Genomic data of the Psa strains
Strain	Total scafold No.	Total bases in scafold (bp)	Large scafold bases (bp)	Largest scafold length (bp)	Scafold N50 (bp)	Scafold N90 (bp)	Depth	G+C (%)
ScDjyH (2016)	288	6219076	6193412	232802	51351	13526	184.18	58.557
AhHfH (2017)	264	6206124	6187940	259298	49056	14283	261.53	58.551
ScBcH (2017)	258	6063125	6044257	216348	48758	14362	278.63	58.625
ScGyH1 (2017)	264	6156719	6139466	208525	48726	14167	308.64	58.576
ScGyH2 (2017)	256	6145566	6131232	191060	51837	14504	289.47	58.577
ScMcH (2017)	274	6157061	6143732	181983	46224	13672	332.08	58.573
ScPzH (2017)	255	6078771	6062360	233964	50000	14737	283.14	58.584
ScYaH (2018)	299	6170143	6145474	240072	48697	12560	184.33	58.477
ScYbH (2018)	299	6264163	6239866	338863	49954	11858	174.26	58.467
HbEsH (2019)	317	6255125	6222001	142497	48693	13914	177.56	58.55

## Sheet: Carbohydrate-active enzyme
Supplementary Table 2.2 Carbohydrate-active enzyme annotation of the Psa strains
Strain	Location	Family	Family description	Class	Class description	Coverage (%)	Evalue
ScDjyH	Scaffold1	CE1	acetyl xylan esterase (EC 3.1.1.72); cinnamoyl esterase (EC 3.1.1.-); feruloyl esterase (EC 3.1.1.73); carboxylesterase (EC 3.1.1.1); S-formylglutathione hydrolase (EC 3.1.2.12); diacylglycerol O-acyltransferase (EC 2.3.1.20); trehalose 6-O-mycolyltransferase (EC 2.3.1.122)	CE	Carbohydrate Esterases	91.4	2e-53
ScDjyH	Scaffold1	CE10	arylesterase (EC 3.1.1.-); carboxyl esterase (EC 3.1.1.3); acetylcholinesterase (EC 3.1.1.7); cholinesterase (EC 3.1.1.8); sterol esterase (EC 3.1.1.13); brefeldin A esterase (EC 3.1.1.-).	CE	Carbohydrate Esterases	58.39	4.2e-13
ScDjyH	Scaffold4	CE10	arylesterase (EC 3.1.1.-); carboxyl esterase (EC 3.1.1.3); acetylcholinesterase (EC 3.1.1.7); cholinesterase (EC 3.1.1.8); sterol esterase (EC 3.1.1.13); brefeldin A esterase (EC 3.1.1.-).	CE	Carbohydrate Esterases	98.09	4.4e-32
ScDjyH	Scaffold4	CE7	acetyl xylan esterase (EC 3.1.1.72); cephalosporin-C deacetylase (EC 3.1.1.41).	CE	Carbohydrate Esterases	50	1.5e-10
ScDjyH	Scaffold9	CE1	acetyl xylan esterase (EC 3.1.1.72); cinnamoyl esterase (EC 3.1.1.-); feruloyl esterase (EC 3.1.1.73); carboxylesterase (EC 3.1.1.1); S-formylglutathione hydrolase (EC 3.1.2.12); diacylglycerol O-acyltransferase (EC 2.3.1.20); trehalose 6-O-mycolyltransferase (EC 2.3.1.122)	CE	Carbohydrate Esterases	50.84	7.2e-06
ScDjyH	Scaffold9	CE14	N-acetyl-1-D-myo-inosityl-2-amino-2-deoxy-alpha-D-glucopyranoside deacetylase (EC 3.5.1.89); diacetylchitobiose deacetylase (EC 3.5.1.-); mycothiol S-conjugate amidase (EC 3.5.1.-)	CE	Carbohydrate Esterases	33.26	1.5e-08
ScDjyH	Scaffold12	CE10	arylesterase (EC 3.1.1.-); carboxyl esterase (EC 3.1.1.3); acetylcholinesterase (EC 3.1.1.7); cholinesterase (EC 3.1.1.8); sterol esterase (EC 3.1.1.13); brefeldin A esterase (EC 3.1.1.-).	CE	Carbohydrate Esterases	50.68	1.4e-10
ScDjyH	Scaffold14	CE1	acetyl xylan esterase (EC 3.1.1.72); cinnamoyl esterase (EC 3.1.1.-); feruloyl esterase (EC 3.1.1.73); carboxylesterase (EC 3.1.1.1); S-formylglutathione hydrolase (EC 3.1.2.12); diacylglycerol O-acyltransferase (EC 2.3.1.20); trehalose 6-O-mycolyltransferase (EC 2.3.1.122)	CE	Carbohydrate Esterases	76.26	1.1e-10
ScDjyH	Scaffold18	CE10	arylesterase (EC 3.1.1.-); carboxyl esterase (EC 3.1.1.3); acetylcholinesterase (EC 3.1.1.7); cholinesterase (EC 3.1.1.8); sterol esterase (EC 3.1.1.13); brefeldin A esterase (EC 3.1.1.-).	CE	Carbohydrate Esterases	62.09	4.4e-09
ScDjyH	Scaffold18	CE11	UDP-3-0-acyl N-acetylglucosamine deacetylase (EC 3.5.1.-).	CE	Carbohydrate Esterases	89.44	7.2e-118
ScDjyH	Scaffold19	CE10	arylesterase (EC 3.1.1.-); carboxyl esterase (EC 3.1.1.3); acetylcholinesterase (EC 3.1.1.7); cholinesterase (EC 3.1.1.8); sterol esterase (EC 3.1.1.13); brefeldin A esterase (EC 3.1.1.-).	CE	Carbohydrate Esterases	72.33	3e-42
ScDjyH	Scaffold32	CE1	acetyl xylan esterase (EC 3.1.1.72); cinnamoyl esterase (EC 3.1.1.-); feruloyl esterase (EC 3.1.1.73); carboxylesterase (EC 3.1.1.1); S-formylglutathione hydrolase (EC 3.1.2.12); diacylglycerol O-acyltransferase (EC 2.3.1.20); trehalose 6-O-mycolyltransferase (EC 2.3.1.122)	CE	Carbohydrate Esterases	77.08	1.4e-14
ScDjyH	Scaffold35	CE1	acetyl xylan esterase (EC 3.1.1.72); cinnamoyl esterase (EC 3.1.1.-); feruloyl esterase (EC 3.1.1.73); carboxylesterase (EC 3.1.1.1); S-formylglutathione hydrolase (EC 3.1.2.12); diacylglycerol O-acyltransferase (EC 2.3.1.20); trehalose 6-O-mycolyltransferase (EC 2.3.1.122)	CE	Carbohydrate Esterases	30.88	5.6e-06
ScDjyH	Scaffold35	CE14	N-acetyl-1-D-myo-inosityl-2-amino-2-deoxy-alpha-D-glucopyranoside deacetylase (EC 3.5.1.89); diacetylchitobiose deacetylase (EC 3.5.1.-); mycothiol S-conjugate amidase (EC 3.5.1.-)	CE	Carbohydrate Esterases	44.75	5.9e-15
ScDjyH	Scaffold44	CE10	arylesterase (EC 3.1.1.-); carboxyl esterase (EC 3.1.1.3); acetylcholinesterase (EC 3.1.1.7); cholinesterase (EC 3.1.1.8); sterol esterase (EC 3.1.1.13); brefeldin A esterase (EC 3.1.1.-).	CE	Carbohydrate Esterases	64.97	1.3e-09
ScDjyH	Scaffold62	CE10	arylesterase (EC 3.1.1.-); carboxyl esterase (EC 3.1.1.3); acetylcholinesterase (EC 3.1.1.7); cholinesterase (EC 3.1.1.8); sterol esterase (EC 3.1.1.13); brefeldin A esterase (EC 3.1.1.-).	CE	Carbohydrate Esterases	76.78	9.5e-45
ScDjyH	Scaffold63	CE7	acetyl xylan esterase (EC 3.1.1.72); cephalosporin-C deacetylase (EC 3.1.1.41).	CE	Carbohydrate Esterases	53.9	8.4e-11
ScDjyH	Scaffold63	CE4	acetyl xylan esterase (EC 3.1.1.72); chitin deacetylase (EC 3.5.1.41); chitooligosaccharide deacetylase (EC 3.5.1.-); peptidoglycan GlcNAc deacetylase (EC 3.5.1.-); peptidoglycan N-acetylmuramic acid deacetylase (EC 3.5.1.-).	CE	Carbohydrate Esterases	50	1.4e-17
ScDjyH	Scaffold65	CE4	acetyl xylan esterase (EC 3.1.1.72); chitin deacetylase (EC 3.5.1.41); chitooligosaccharide deacetylase (EC 3.5.1.-); peptidoglycan GlcNAc deacetylase (EC 3.5.1.-); peptidoglycan N-acetylmuramic acid deacetylase (EC 3.5.1.-).	CE	Carbohydrate Esterases	33.98	2.5e-17
ScDjyH	Scaffold67	CE1	acetyl xylan esterase (EC 3.1.1.72); cinnamoyl esterase (EC 3.1.1.-); feruloyl esterase (EC 3.1.1.73); carboxylesterase (EC 3.1.1.1); S-formylglutathione hydrolase (EC 3.1.2.12); diacylglycerol O-acyltransferase (EC 2.3.1.20); trehalose 6-O-mycolyltransferase (EC 2.3.1.122)	CE	Carbohydrate Esterases	43.89	1.6e-08
ScDjyH	Scaffold73	CE1	acetyl xylan esterase (EC 3.1.1.72); cinnamoyl esterase (EC 3.1.1.-); feruloyl esterase (EC 3.1.1.73); carboxylesterase (EC 3.1.1.1); S-formylglutathione hydrolase (EC 3.1.2.12); diacylglycerol O-acyltransferase (EC 2.3.1.20); trehalose 6-O-mycolyltransferase (EC 2.3.1.122)	CE	Carbohydrate Esterases	36.75	3.7e-07
ScDjyH	Scaffold83	CE10	arylesterase (EC 3.1.1.-); carboxyl esterase (EC 3.1.1.3); acetylcholinesterase (EC 3.1.1.7); cholinesterase (EC 3.1.1.8); sterol esterase (EC 3.1.1.13); brefeldin A esterase (EC 3.1.1.-).	CE	Carbohydrate Esterases	79.28	9.8e-07
ScDjyH	Scaffold102	CE4	acetyl xylan esterase (EC 3.1.1.72); chitin deacetylase (EC 3.5.1.41); chitooligosaccharide deacetylase (EC 3.5.1.-); peptidoglycan GlcNAc deacetylase (EC 3.5.1.-); peptidoglycan N-acetylmuramic acid deacetylase (EC 3.5.1.-).	CE	Carbohydrate Esterases	53.22	3.9e-14
ScDjyH	Scaffold126	CE10	arylesterase (EC 3.1.1.-); carboxyl esterase (EC 3.1.1.3); acetylcholinesterase (EC 3.1.1.7); cholinesterase (EC 3.1.1.8); sterol esterase (EC 3.1.1.13); brefeldin A esterase (EC 3.1.1.-).	CE	Carbohydrate Esterases	89.88	7.3e-14
ScDjyH	Scaffold143	CE4	acetyl xylan esterase (EC 3.1.1.72); chitin deacetylase (EC 3.5.1.41); chitooligosaccharide deacetylase (EC 3.5.1.-); peptidoglycan GlcNAc deacetylase (EC 3.5.1.-); peptidoglycan N-acetylmuramic acid deacetylase (EC 3.5.1.-).	CE	Carbohydrate Esterases	35.15	6.7e-22
ScDjyH	Scaffold158	CE10	arylesterase (EC 3.1.1.-); carboxyl esterase (EC 3.1.1.3); acetylcholinesterase (EC 3.1.1.7); cholinesterase (EC 3.1.1.8); sterol esterase (EC 3.1.1.13); brefeldin A esterase (EC 3.1.1.-).	CE	Carbohydrate Esterases	48.28	8.1e-17
ScDjyH	Scaffold170	CE3	acetyl xylan esterase (EC 3.1.1.72).	CE	Carbohydrate Esterases	78.88	1.6e-12
ScDjyH	Scaffold1	GT19	lipid-A-disaccharide synthase (EC 2.4.1.182).	GT	Glycosyl Transferases	92.37	2.1e-139
ScDjyH	Scaffold1	GT41	UDP-GlcNAc: peptide beta-N-acetylglucosaminyltransferase (EC 2.4.1.255); UDP-Glc: peptide N-beta-glucosyltransferase (EC 2.4.1.-)	GT	Glycosyl Transferases	40.08	1.5e-15
ScDjyH	Scaffold2	GT35	glycogen or starch phosphorylase (EC 2.4.1.1).	GT	Glycosyl Transferases	88.7	9.4e-260
ScDjyH	Scaffold2	GT2	cellulose synthase (EC 2.4.1.12); chitin synthase (EC 2.4.1.16); dolichyl-phosphate beta-D-mannosyltransferase (EC 2.4.1.83); dolichyl-phosphate beta-glucosyltransferase (EC 2.4.1.117); N-acetylglucosaminyltransferase (EC 2.4.1.-); N-acetylgalactosaminyltransferase (EC 2.4.1.-); hyaluronan synthase (EC 2.4.1.212); chitin oligosaccharide synthase (EC 2.4.1.-); beta-1,3-glucan synthase (EC 2.4.1.34…	GT	Glycosyl Transferases	50.63	1.5e-11
ScDjyH	Scaffold3	GT41	UDP-GlcNAc: peptide beta-N-acetylglucosaminyltransferase (EC 2.4.1.255); UDP-Glc: peptide N-beta-glucosyltransferase (EC 2.4.1.-)	GT	Glycosyl Transferases	37.3	2.7e-13
ScDjyH	Scaffold3	GT41	UDP-GlcNAc: peptide beta-N-acetylglucosaminyltransferase (EC 2.4.1.255); UDP-Glc: peptide N-beta-glucosyltransferase (EC 2.4.1.-)	GT	Glycosyl Transferases	60.71	4.8e-07
ScDjyH	Scaffold4	GT104	dTDP-beta-L-Rhap : arginine alpha-L-rhamnosyltransferase (EC 2.4.1.-)	GT	Glycosyl Transferases	88.39	1.4e-143
ScDjyH	Scaffold8	GT41	UDP-GlcNAc: peptide beta-N-acetylglucosaminyltransferase (EC 2.4.1.255); UDP-Glc: peptide N-beta-glucosyltransferase (EC 2.4.1.-)	GT	Glycosyl Transferases	33.01	9.3e-09
ScDjyH	Scaffold9	GT30	CMP-beta-KDO: alpha-3-deoxy-D-manno-octulosonic-acid (KDO) transferase (EC 2.4.99.-).	GT	Glycosyl Transferases	42.25	4.4e-77
ScDjyH	Scaffold9	GT4	sucrose synthase (EC 2.4.1.13); sucrose-phosphate synthase (EC 2.4.1.14); alpha-glucosyltransferase (EC 2.4.1.52); lipopolysaccharide N-acetylglucosaminyltransferase (EC 2.4.1.56); phosphatidylinositol alpha-mannosyltransferase (EC 2.4.1.57); GDP-Man: Man1GlcNAc2-PP-dolichol alpha-1,3-mannosyltransferase (EC 2.4.1.132); GDP-Man: Man3GlcNAc2-PP-dolichol/Man4GlcNAc2-PP-dolichol alpha-1,2-mannosyltr…	GT	Glycosyl Transferases	36.41	2.7e-33
ScDjyH	Scaffold9	GT4	sucrose synthase (EC 2.4.1.13); sucrose-phosphate synthase (EC 2.4.1.14); alpha-glucosyltransferase (EC 2.4.1.52); lipopolysaccharide N-acetylglucosaminyltransferase (EC 2.4.1.56); phosphatidylinositol alpha-mannosyltransferase (EC 2.4.1.57); GDP-Man: Man1GlcNAc2-PP-dolichol alpha-1,3-mannosyltransferase (EC 2.4.1.132); GDP-Man: Man3GlcNAc2-PP-dolichol/Man4GlcNAc2-PP-dolichol alpha-1,2-mannosyltr…	GT	Glycosyl Transferases	40.21	1.4e-23
ScDjyH	Scaffold9	GT9	lipopolysaccharide N-acetylglucosaminyltransferase (EC 2.4.1.56); heptosyltransferase (EC 2.4.-.-).	GT	Glycosyl Transferases	67.51	7.2e-50
ScDjyH	Scaffold9	GT9	lipopolysaccharide N-acetylglucosaminyltransferase (EC 2.4.1.56); heptosyltransferase (EC 2.4.-.-).	GT	Glycosyl Transferases	75.68	1.1e-58
ScDjyH	Scaffold18	GT28	1,2-diacylglycerol 3-beta-galactosyltransferase (EC 2.4.1.46); 1,2-diacylglycerol 3-beta-glucosyltransferase (EC 2.4.1.157); UDP-GlcNAc: Und-PP-MurAc-pentapeptide beta-N-acetylglucosaminyltransferase (EC 2.4.1.227); digalactosyldiacylglycerol synthase (EC 2.4.1.241)	GT	Glycosyl Transferases	44.94	8.6e-54
ScDjyH	Scaffold19	GT41	UDP-GlcNAc: peptide beta-N-acetylglucosaminyltransferase (EC 2.4.1.255); UDP-Glc: peptide N-beta-glucosyltransferase (EC 2.4.1.-)	GT	Glycosyl Transferases	38.08	4.6e-06
ScDjyH	Scaffold21	GT2	cellulose synthase (EC 2.4.1.12); chitin synthase (EC 2.4.1.16); dolichyl-phosphate beta-D-mannosyltransferase (EC 2.4.1.83); dolichyl-phosphate beta-glucosyltransferase (EC 2.4.1.117); N-acetylglucosaminyltransferase (EC 2.4.1.-); N-acetylgalactosaminyltransferase (EC 2.4.1.-); hyaluronan synthase (EC 2.4.1.212); chitin oligosaccharide synthase (EC 2.4.1.-); beta-1,3-glucan synthase (EC 2.4.1.34…	GT	Glycosyl Transferases	71.32	1.9e-06
ScDjyH	Scaffold28	GT2	cellulose synthase (EC 2.4.1.12); chitin synthase (EC 2.4.1.16); dolichyl-phosphate beta-D-mannosyltransferase (EC 2.4.1.83); dolichyl-phosphate beta-glucosyltransferase (EC 2.4.1.117); N-acetylglucosaminyltransferase (EC 2.4.1.-); N-acetylgalactosaminyltransferase (EC 2.4.1.-); hyaluronan synthase (EC 2.4.1.212); chitin oligosaccharide synthase (EC 2.4.1.-); beta-1,3-glucan synthase (EC 2.4.1.34…	GT	Glycosyl Transferases	56.58	4.5e-30
ScDjyH	Scaffold34	GT51	murein polymerase (EC 2.4.1.129).	GT	Glycosyl Transferases	69.07	9.6e-51
ScDjyH	Scaffold35	GT2	cellulose synthase (EC 2.4.1.12); chitin synthase (EC 2.4.1.16); dolichyl-phosphate beta-D-mannosyltransferase (EC 2.4.1.83); dolichyl-phosphate beta-glucosyltransferase (EC 2.4.1.117); N-acetylglucosaminyltransferase (EC 2.4.1.-); N-acetylgalactosaminyltransferase (EC 2.4.1.-); hyaluronan synthase (EC 2.4.1.212); chitin oligosaccharide synthase (EC 2.4.1.-); beta-1,3-glucan synthase (EC 2.4.1.34…	GT	Glycosyl Transferases	46.19	8.6e-10
ScDjyH	Scaffold35	GT5	UDP-Glc: glycogen glucosyltransferase (EC 2.4.1.11); ADP-Glc: starch glucosyltransferase (EC 2.4.1.21); NDP-Glc: starch glucosyltransferase (EC 2.4.1.242); UDP-Glc: alpha-1,3-glucan synthase (EC 2.4.1.183) UDP-Glc: alpha-1,4-glucan synthase (EC 2.4.1.-)	GT	Glycosyl Transferases	94.12	1.8e-145
ScDjyH	Scaffold35	GT41	UDP-GlcNAc: peptide beta-N-acetylglucosaminyltransferase (EC 2.4.1.255); UDP-Glc: peptide N-beta-glucosyltransferase (EC 2.4.1.-)	GT	Glycosyl Transferases	46.84	3.5e-12
ScDjyH	Scaffold48	GT4	sucrose synthase (EC 2.4.1.13); sucrose-phosphate synthase (EC 2.4.1.14); alpha-glucosyltransferase (EC 2.4.1.52); lipopolysaccharide N-acetylglucosaminyltransferase (EC 2.4.1.56); phosphatidylinositol alpha-mannosyltransferase (EC 2.4.1.57); GDP-Man: Man1GlcNAc2-PP-dolichol alpha-1,3-mannosyltransferase (EC 2.4.1.132); GDP-Man: Man3GlcNAc2-PP-dolichol/Man4GlcNAc2-PP-dolichol alpha-1,2-mannosyltr…	GT	Glycosyl Transferases	42.86	1.8e-13
ScDjyH	Scaffold48	GT4	sucrose synthase (EC 2.4.1.13); sucrose-phosphate synthase (EC 2.4.1.14); alpha-glucosyltransferase (EC 2.4.1.52); lipopolysaccharide N-acetylglucosaminyltransferase (EC 2.4.1.56); phosphatidylinositol alpha-mannosyltransferase (EC 2.4.1.57); GDP-Man: Man1GlcNAc2-PP-dolichol alpha-1,3-mannosyltransferase (EC 2.4.1.132); GDP-Man: Man3GlcNAc2-PP-dolichol/Man4GlcNAc2-PP-dolichol alpha-1,2-mannosyltr…	GT	Glycosyl Transferases	30.05	2.5e-20
ScDjyH	Scaffold49	GT2	cellulose synthase (EC 2.4.1.12); chitin synthase (EC 2.4.1.16); dolichyl-phosphate beta-D-mannosyltransferase (EC 2.4.1.83); dolichyl-phosphate beta-glucosyltransferase (EC 2.4.1.117); N-acetylglucosaminyltransferase (EC 2.4.1.-); N-acetylgalactosaminyltransferase (EC 2.4.1.-); hyaluronan synthase (EC 2.4.1.212); chitin oligosaccharide synthase (EC 2.4.1.-); beta-1,3-glucan synthase (EC 2.4.1.34…	GT	Glycosyl Transferases	53.8	1.3e-14
ScDjyH	Scaffold57	GT19	lipid-A-disaccharide synthase (EC 2.4.1.182).	GT	Glycosyl Transferases	34.47	1e-06
ScDjyH	Scaffold70	GT41	UDP-GlcNAc: peptide beta-N-acetylglucosaminyltransferase (EC 2.4.1.255); UDP-Glc: peptide N-beta-glucosyltransferase (EC 2.4.1.-)	GT	Glycosyl Transferases	39.32	1e-05
ScDjyH	Scaffold75	GT4	sucrose synthase (EC 2.4.1.13); sucrose-phosphate synthase (EC 2.4.1.14); alpha-glucosyltransferase (EC 2.4.1.52); lipopolysaccharide N-acetylglucosaminyltransferase (EC 2.4.1.56); phosphatidylinositol alpha-mannosyltransferase (EC 2.4.1.57); GDP-Man: Man1GlcNAc2-PP-dolichol alpha-1,3-mannosyltransferase (EC 2.4.1.132); GDP-Man: Man3GlcNAc2-PP-dolichol/Man4GlcNAc2-PP-dolichol alpha-1,2-mannosyltr…	GT	Glycosyl Transferases	41.08	2.7e-30
ScDjyH	Scaffold75	GT2	cellulose synthase (EC 2.4.1.12); chitin synthase (EC 2.4.1.16); dolichyl-phosphate beta-D-mannosyltransferase (EC 2.4.1.83); dolichyl-phosphate beta-glucosyltransferase (EC 2.4.1.117); N-acetylglucosaminyltransferase (EC 2.4.1.-); N-acetylgalactosaminyltransferase (EC 2.4.1.-); hyaluronan synthase (EC 2.4.1.212); chitin oligosaccharide synthase (EC 2.4.1.-); beta-1,3-glucan synthase (EC 2.4.1.34…	GT	Glycosyl Transferases	38.44	9.6e-16
ScDjyH	Scaffold82	GT41	UDP-GlcNAc: peptide beta-N-acetylglucosaminyltransferase (EC 2.4.1.255); UDP-Glc: peptide N-beta-glucosyltransferase (EC 2.4.1.-)	GT	Glycosyl Transferases	30.03	3.1e-06
ScDjyH	Scaffold85	GT2	cellulose synthase (EC 2.4.1.12); chitin synthase (EC 2.4.1.16); dolichyl-phosphate beta-D-mannosyltransferase (EC 2.4.1.83); dolichyl-phosphate beta-glucosyltransferase (EC 2.4.1.117); N-acetylglucosaminyltransferase (EC 2.4.1.-); N-acetylgalactosaminyltransferase (EC 2.4.1.-); hyaluronan synthase (EC 2.4.1.212); chitin oligosaccharide synthase (EC 2.4.1.-); beta-1,3-glucan synthase (EC 2.4.1.34…	GT	Glycosyl Transferases	39.17	1.9e-18
ScDjyH	Scaffold85	GT4	sucrose synthase (EC 2.4.1.13); sucrose-phosphate synthase (EC 2.4.1.14); alpha-glucosyltransferase (EC 2.4.1.52); lipopolysaccharide N-acetylglucosaminyltransferase (EC 2.4.1.56); phosphatidylinositol alpha-mannosyltransferase (EC 2.4.1.57); GDP-Man: Man1GlcNAc2-PP-dolichol alpha-1,3-mannosyltransferase (EC 2.4.1.132); GDP-Man: Man3GlcNAc2-PP-dolichol/Man4GlcNAc2-PP-dolichol alpha-1,2-mannosyltr…	GT	Glycosyl Transferases	33.5	1.5e-29
ScDjyH	Scaffold85	GT4	sucrose synthase (EC 2.4.1.13); sucrose-phosphate synthase (EC 2.4.1.14); alpha-glucosyltransferase (EC 2.4.1.52); lipopolysaccharide N-acetylglucosaminyltransferase (EC 2.4.1.56); phosphatidylinositol alpha-mannosyltransferase (EC 2.4.1.57); GDP-Man: Man1GlcNAc2-PP-dolichol alpha-1,3-mannosyltransferase (EC 2.4.1.132); GDP-Man: Man3GlcNAc2-PP-dolichol/Man4GlcNAc2-PP-dolichol alpha-1,2-mannosyltr…	GT	Glycosyl Transferases	39.25	4.7e-30
ScDjyH	Scaffold85	GT4	sucrose synthase (EC 2.4.1.13); sucrose-phosphate synthase (EC 2.4.1.14); alpha-glucosyltransferase (EC 2.4.1.52); lipopolysaccharide N-acetylglucosaminyltransferase (EC 2.4.1.56); phosphatidylinositol alpha-mannosyltransferase (EC 2.4.1.57); GDP-Man: Man1GlcNAc2-PP-dolichol alpha-1,3-mannosyltransferase (EC 2.4.1.132); GDP-Man: Man3GlcNAc2-PP-dolichol/Man4GlcNAc2-PP-dolichol alpha-1,2-mannosyltr…	GT	Glycosyl Transferases	33.25	1.5e-27
ScDjyH	Scaffold86	GT4	sucrose synthase (EC 2.4.1.13); sucrose-phosphate synthase (EC 2.4.1.14); alpha-glucosyltransferase (EC 2.4.1.52); lipopolysaccharide N-acetylglucosaminyltransferase (EC 2.4.1.56); phosphatidylinositol alpha-mannosyltransferase (EC 2.4.1.57); GDP-Man: Man1GlcNAc2-PP-dolichol alpha-1,3-mannosyltransferase (EC 2.4.1.132); GDP-Man: Man3GlcNAc2-PP-dolichol/Man4GlcNAc2-PP-dolichol alpha-1,2-mannosyltr…	GT	Glycosyl Transferases	34.99	1.7e-34
ScDjyH	Scaffold91	GT4	sucrose synthase (EC 2.4.1.13); sucrose-phosphate synthase (EC 2.4.1.14); alpha-glucosyltransferase (EC 2.4.1.52); lipopolysaccharide N-acetylglucosaminyltransferase (EC 2.4.1.56); phosphatidylinositol alpha-mannosyltransferase (EC 2.4.1.57); GDP-Man: Man1GlcNAc2-PP-dolichol alpha-1,3-mannosyltransferase (EC 2.4.1.132); GDP-Man: Man3GlcNAc2-PP-dolichol/Man4GlcNAc2-PP-dolichol alpha-1,2-mannosyltr…	GT	Glycosyl Transferases	38.22	1.9e-35
ScDjyH	Scaffold102	GT2	cellulose synthase (EC 2.4.1.12); chitin synthase (EC 2.4.1.16); dolichyl-phosphate beta-D-mannosyltransferase (EC 2.4.1.83); dolichyl-phosphate beta-glucosyltransferase (EC 2.4.1.117); N-acetylglucosaminyltransferase (EC 2.4.1.-); N-acetylgalactosaminyltransferase (EC 2.4.1.-); hyaluronan synthase (EC 2.4.1.212); chitin oligosaccharide synthase (EC 2.4.1.-); beta-1,3-glucan synthase (EC 2.4.1.34…	GT	Glycosyl Transferases	47.77	2.7e-25
ScDjyH	Scaffold102	GT83	undecaprenyl phosphate-alpha-L-Ara4N: 4-amino-4-deoxy-beta-L-arabinosyltransferase (EC 2.4.2.43); dodecaprenyl phosphate-beta-galacturonic acid: lipopolysaccharide core alpha-galacturonosyl transferase (EC 2.4.1.-)	GT	Glycosyl Transferases	94.61	1e-129
ScDjyH	Scaffold102	GT83	undecaprenyl phosphate-alpha-L-Ara4N: 4-amino-4-deoxy-beta-L-arabinosyltransferase (EC 2.4.2.43); dodecaprenyl phosphate-beta-galacturonic acid: lipopolysaccharide core alpha-galacturonosyl transferase (EC 2.4.1.-)	GT	Glycosyl Transferases	69.84	2.6e-80
ScDjyH	Scaffold166	GT73	CMP-beta-KDO: alpha-3-deoxy-D-manno-octulosonic-acid (KDO) transferase (EC 2.4.99.-).	GT	Glycosyl Transferases	39.02	2.3e-69
ScDjyH	Scaffold1	GH23	lysozyme type G (EC 3.2.1.17); peptidoglycan lyase (EC 4.2.2.n1) also known in the literature as peptidoglycan lytic transglycosylase; chitinase (EC 3.2.1.14)	GH	Glycoside Hydrolases	32.41	1.2e-22
ScDjyH	Scaffold5	GH33	sialidase or neuraminidase (EC 3.2.1.18); trans-sialidase (EC 2.4.1.-); 2-keto-3-deoxynononic acid hydrolase (EC 3.2.1.-); anhydrosialidase (EC 4.2.2.15); 3-deoxy-D-manno-octulosonic-acid hydrolase (EC 3.2.1.-)	GH	Glycoside Hydrolases	61.57	5.6e-18
ScDjyH	Scaffold5	GH73	lysozyme (EC 3.2.1.17); mannosyl-glycoprotein endo-beta-N-acetylglucosaminidase (EC 3.2.1.96); peptidoglycan hydrolase with endo-beta-N-acetylglucosaminidase specificity (EC 3.2.1.-)	GH	Glycoside Hydrolases	33.41	1.7e-38
ScDjyH	Scaffold6	GH23	lysozyme type G (EC 3.2.1.17); peptidoglycan lyase (EC 4.2.2.n1) also known in the literature as peptidoglycan lytic transglycosylase; chitinase (EC 3.2.1.14)	GH	Glycoside Hydrolases	62.2	1.5e-06
ScDjyH	Scaffold7	GH39	alpha-L-iduronidase (EC 3.2.1.76); beta-xylosidase (EC 3.2.1.37).	GH	Glycoside Hydrolases	68.78	3.7e-34
ScDjyH	Scaffold11	GH19	chitinase (EC 3.2.1.14); lysozyme (EC 3.2.1.17)	GH	Glycoside Hydrolases	59.12	6.7e-38
ScDjyH	Scaffold14	GH8	chitosanase (EC 3.2.1.132); cellulase (EC 3.2.1.4); licheninase (EC 3.2.1.73); endo-1,4-beta-xylanase (EC 3.2.1.8); reducing-end-xylose releasing exo-oligoxylanase (EC 3.2.1.156)	GH	Glycoside Hydrolases	83.87	5.4e-89
ScDjyH	Scaffold14	GH102	peptidoglycan lytic transglycosylase (EC 3.2.1.-)	GH	Glycoside Hydrolases	38	1.1e-57
ScDjyH	Scaffold19	GH103	peptidoglycan lytic transglycosylase (EC 3.2.1.-)	GH	Glycoside Hydrolases	87.62	7.1e-103
ScDjyH	Scaffold19	GH103	peptidoglycan lytic transglycosylase (EC 3.2.1.-)	GH	Glycoside Hydrolases	66.29	8.8e-118
ScDjyH	Scaffold22	GH128	beta-1,3-glucanase (EC 3.2.1.39)	GH	Glycoside Hydrolases	76.14	2.8e-65
ScDjyH	Scaffold27	GH5	endo-beta-1,4-glucanase / cellulase (EC 3.2.1.4); endo-beta-1,4-xylanase (EC 3.2.1.8); beta-glucosidase (EC 3.2.1.21); beta-mannosidase (EC 3.2.1.25); beta-glucosylceramidase (EC 3.2.1.45); glucan beta-1,3-glucosidase (EC 3.2.1.58); licheninase (EC 3.2.1.73); exo-beta-1,4-glucanase / cellodextrinase (EC 3.2.1.74); glucan endo-1,6-beta-glucosidase (EC 3.2.1.75); mannan endo-beta-1,4-mannosidase (E…	GH	Glycoside Hydrolases	90.59	1.6e-20
ScDjyH	Scaffold27	GH32	invertase (EC 3.2.1.26); endo-inulinase (EC 3.2.1.7); beta-2,6-fructan 6-levanbiohydrolase (EC 3.2.1.64); endo-levanase (EC 3.2.1.65); exo-inulinase (EC 3.2.1.80); fructan beta-(2,1)-fructosidase/1-exohydrolase (EC 3.2.1.153); fructan beta-(2,6)-fructosidase/6-exohydrolase (EC 3.2.1.154); sucrose:sucrose 1-fructosyltransferase (EC 2.4.1.99); fructan:fructan 1-fructosyltransferase (EC 2.4.1.100); …	GH	Glycoside Hydrolases	59.8	1.5e-104
ScDjyH	Scaffold29	GH13_9	GH13's subfamily	GH	Glycoside Hydrolases	40.38	8.4e-146
ScDjyH	Scaffold29	GH13_16	GH13's subfamily	GH	Glycoside Hydrolases	32.31	3.7e-184
ScDjyH	Scaffold29	GH13_3	GH13's subfamily	GH	Glycoside Hydrolases	35.94	1.1e-106
ScDjyH	Scaffold31	GH109	alpha-N-acetylgalactosaminidase (EC 3.2.1.49)	GH	Glycoside Hydrolases	31.47	1.4e-13
ScDjyH	Scaffold32	GH5_5	GH5's subfamily	GH	Glycoside Hydrolases	37.75	1.5e-06
ScDjyH	Scaffold32	GH5	endo-beta-1,4-glucanase / cellulase (EC 3.2.1.4); endo-beta-1,4-xylanase (EC 3.2.1.8); beta-glucosidase (EC 3.2.1.21); beta-mannosidase (EC 3.2.1.25); beta-glucosylceramidase (EC 3.2.1.45); glucan beta-1,3-glucosidase (EC 3.2.1.58); licheninase (EC 3.2.1.73); exo-beta-1,4-glucanase / cellodextrinase (EC 3.2.1.74); glucan endo-1,6-beta-glucosidase (EC 3.2.1.75); mannan endo-beta-1,4-mannosidase (E…	GH	Glycoside Hydrolases	70.61	5.5e-15
ScDjyH	Scaffold33	GH68	levansucrase (EC 2.4.1.10); beta-fructofuranosidase (EC 3.2.1.26); inulosucrase (EC 2.4.1.9).	GH	Glycoside Hydrolases	90.32	1.4e-13
ScDjyH	Scaffold33	GH68	levansucrase (EC 2.4.1.10); beta-fructofuranosidase (EC 3.2.1.26); inulosucrase (EC 2.4.1.9).	GH	Glycoside Hydrolases	96.01	4.7e-133
ScDjyH	Scaffold35	GH13_11	GH13's subfamily	GH	Glycoside Hydrolases	47.16	5.5e-144
ScDjyH	Scaffold35	GH13_26	GH13's subfamily	GH	Glycoside Hydrolases	38.62	3.7e-89
ScDjyH	Scaffold35	GH77	amylomaltase or 4-alpha-glucanotransferase (EC 2.4.1.25)	GH	Glycoside Hydrolases	76.27	1.2e-148
ScDjyH	Scaffold35	GH13_10	GH13's subfamily	GH	Glycoside Hydrolases	50.76	3.4e-96
ScDjyH	Scaffold35	GH15	glucoamylase (EC 3.2.1.3); glucodextranase (EC 3.2.1.70); alpha,alpha-trehalase (EC 3.2.1.28); dextran dextrinase (EC 2.4.1.2)	GH	Glycoside Hydrolases	60.33	1.2e-82
ScDjyH	Scaffold36	GH24	lysozyme (EC 3.2.1.17)	GH	Glycoside Hydrolases	87.43	2.1e-23
ScDjyH	Scaffold37	GH15	glucoamylase (EC 3.2.1.3); glucodextranase (EC 3.2.1.70); alpha,alpha-trehalase (EC 3.2.1.28); dextran dextrinase (EC 2.4.1.2)	GH	Glycoside Hydrolases	60.2	5.9e-83
ScDjyH	Scaffold48	GH39	alpha-L-iduronidase (EC 3.2.1.76); beta-xylosidase (EC 3.2.1.37).	GH	Glycoside Hydrolases	60.49	1.1e-34
ScDjyH	Scaffold54	GH18	chitinase (EC 3.2.1.14); lysozyme (EC 3.2.1.17); endo-beta-N-acetylglucosaminidase (EC 3.2.1.96); peptidoglycan hydrolase with endo-beta-N-acetylglucosaminidase specificity (EC 3.2.1.-); Nod factor hydrolase (EC 3.2.1.-); xylanase inhibitor; concanavalin B; narbonin	GH	Glycoside Hydrolases	49.41	6.4e-26
ScDjyH	Scaffold56	GH13_33	GH13's subfamily	GH	Glycoside Hydrolases	47.42	6.1e-186
ScDjyH	Scaffold61	GH5_5	GH5's subfamily	GH	Glycoside Hydrolases	81.6	1.1e-10
ScDjyH	Scaffold61	GH5_5	GH5's subfamily	GH	Glycoside Hydrolases	65.26	1e-19
ScDjyH	Scaffold61	GH19	chitinase (EC 3.2.1.14); lysozyme (EC 3.2.1.17)	GH	Glycoside Hydrolases	69.74	5.9e-37
ScDjyH	Scaffold78	GH109	alpha-N-acetylgalactosaminidase (EC 3.2.1.49)	GH	Glycoside Hydrolases	32.63	6.9e-14
ScDjyH	Scaffold78	GH3	beta-glucosidase (EC 3.2.1.21); xylan 1,4-beta-xylosidase (EC 3.2.1.37); beta-glucosylceramidase (EC 3.2.1.45); beta-N-acetylhexosaminidase (EC 3.2.1.52); alpha-L-arabinofuranosidase (EC 3.2.1.55); glucan 1,3-beta-glucosidase (EC 3.2.1.58); glucan 1,4-beta-glucosidase (EC 3.2.1.74); isoprimeverose-producing oligoxyloglucan hydrolase (EC 3.2.1.120); coniferin beta-glucosidase (EC 3.2.1.126); exo-1…	GH	Glycoside Hydrolases	64.88	3e-54
ScDjyH	Scaffold96	GH23	lysozyme type G (EC 3.2.1.17); peptidoglycan lyase (EC 4.2.2.n1) also known in the literature as peptidoglycan lytic transglycosylase; chitinase (EC 3.2.1.14)	GH	Glycoside Hydrolases	65.88	7.4e-07
ScDjyH	Scaffold99	GH28	polygalacturonase (EC 3.2.1.15); alpha-L-rhamnosidase (EC 3.2.1.40); exo-polygalacturonase (EC 3.2.1.67); exo-polygalacturonosidase (EC 3.2.1.82); rhamnogalacturonase (EC 3.2.1.171); rhamnogalacturonan alpha-1,2-galacturonohydrolase (EC 3.2.1.173); endo-xylogalacturonan hydrolase (EC 3.2.1.-)	GH	Glycoside Hydrolases	84.38	4e-63
ScDjyH	Scaffold104	GH68	levansucrase (EC 2.4.1.10); beta-fructofuranosidase (EC 3.2.1.26); inulosucrase (EC 2.4.1.9).	GH	Glycoside Hydrolases	95.32	2.3e-111
ScDjyH	Scaffold106	GH23	lysozyme type G (EC 3.2.1.17); peptidoglycan lyase (EC 4.2.2.n1) also known in the literature as peptidoglycan lytic transglycosylase; chitinase (EC 3.2.1.14)	GH	Glycoside Hydrolases	45.2	2.4e-17
ScDjyH	Scaffold207	GH68	levansucrase (EC 2.4.1.10); beta-fructofuranosidase (EC 3.2.1.26); inulosucrase (EC 2.4.1.9).	GH	Glycoside Hydrolases	95.32	1.1e-112
ScDjyH	Scaffold1	AA1	Laccase / p-diphenol:oxygen oxidoreductase / ferroxidase (EC 1.10.3.2); ; ferroxidase (EC 1.10.3.-); Laccase-like multicopper oxidase (EC 1.10.3.-)	AA	Auxiliary Activities	47.7	6.3e-67
ScDjyH	Scaffold4	AA12	The pyrroloquinoline quinone-dependent oxidoreductase activity was demonstrated for the CC1G_09525 protein of Coprinopsis cinerea.	AA	Auxiliary Activities	32.56	5e-29
ScDjyH	Scaffold4	AA6	1,4-benzoquinone reductase (EC. 1.6.5.6)	AA	Auxiliary Activities	93.03	7.7e-70
ScDjyH	Scaffold11	AA10	AA10 (formerly CBM33) proteins are copper-dependent lytic polysaccharide monooxygenases (LPMOs); some proteins have been shown to act on chitin, others on cellulose;	AA	Auxiliary Activities	71.43	1.2e-28
ScDjyH	Scaffold16	AA4	vanillyl-alcohol oxidase (EC 1.1.3.38)	AA	Auxiliary Activities	37.91	6.6e-26
ScDjyH	Scaffold30	AA3	cellobiose dehydrogenase (EC 1.1.99.18); glucose 1-oxidase (EC 1.1.3.4); aryl alcohol oxidase (EC 1.1.3.7); alcohol oxidase (EC 1.1.3.13); pyranose oxidase (EC 1.1.3.10)	AA	Auxiliary Activities	60.32	2.9e-06
ScDjyH	Scaffold34	AA3	cellobiose dehydrogenase (EC 1.1.99.18); glucose 1-oxidase (EC 1.1.3.4); aryl alcohol oxidase (EC 1.1.3.7); alcohol oxidase (EC 1.1.3.13); pyranose oxidase (EC 1.1.3.10)	AA	Auxiliary Activities	94.72	2e-104
ScDjyH	Scaffold41	AA2	manganese peroxidase (EC 1.11.1.13); versatile peroxidase (EC 1.11.1.16); lignin peroxidase (EC 1.11.1.14); peroxidase (EC 1.11.1.-)	AA	Auxiliary Activities	35.05	1.8e-42
ScDjyH	Scaffold42	AA6	1,4-benzoquinone reductase (EC. 1.6.5.6)	AA	Auxiliary Activities	31.72	3.6e-06
ScDjyH	Scaffold48	AA7	glucooligosaccharide oxidase (EC 1.1.3.-); chitooligosaccharide oxidase (EC 1.1.3.-)	AA	Auxiliary Activities	37.5	1.8e-22
ScDjyH	Scaffold53	AA3	cellobiose dehydrogenase (EC 1.1.99.18); glucose 1-oxidase (EC 1.1.3.4); aryl alcohol oxidase (EC 1.1.3.7); alcohol oxidase (EC 1.1.3.13); pyranose oxidase (EC 1.1.3.10)	AA	Auxiliary Activities	50.24	1.7e-08
ScDjyH	Scaffold68	AA3	cellobiose dehydrogenase (EC 1.1.99.18); glucose 1-oxidase (EC 1.1.3.4); aryl alcohol oxidase (EC 1.1.3.7); alcohol oxidase (EC 1.1.3.13); pyranose oxidase (EC 1.1.3.10)	AA	Auxiliary Activities	65.38	5.4e-07
ScDjyH	Scaffold69	AA1	Laccase / p-diphenol:oxygen oxidoreductase / ferroxidase (EC 1.10.3.2); ; ferroxidase (EC 1.10.3.-); Laccase-like multicopper oxidase (EC 1.10.3.-)	AA	Auxiliary Activities	48.8	1.4e-78
ScDjyH	Scaffold100	AA12	The pyrroloquinoline quinone-dependent oxidoreductase activity was demonstrated for the CC1G_09525 protein of Coprinopsis cinerea.	AA	Auxiliary Activities	52.51	2.5e-27
ScDjyH	Scaffold9	PL7_1	PL7's subfamily	PL	Polysaccharide Lyases	97.47	1.7e-92
ScDjyH	Scaffold12	PL5_1	PL5's subfamily	PL	Polysaccharide Lyases	88.58	1e-181
ScDjyH	Scaffold17	PL1_4	PL1's subfamily	PL	Polysaccharide Lyases	45.91	2.6e-79
ScDjyH	Scaffold28	PL3_1	PL3's subfamily	PL	Polysaccharide Lyases	42.62	6.4e-63
ScDjyH	Scaffold110	PL7_1	PL7's subfamily	PL	Polysaccharide Lyases	97.3	3.7e-101
ScDjyH	Scaffold111	PL1_8	PL1's subfamily	PL	Polysaccharide Lyases	40.8	6.5e-85
AhHfH	Scaffold1	GH24	lysozyme (EC 3.2.1.17)	GH	Glycoside Hydrolases	87.43	2.1e-23
AhHfH	Scaffold1	GH19	chitinase (EC 3.2.1.14); lysozyme (EC 3.2.1.17)	GH	Glycoside Hydrolases	57.46	5.6e-37
AhHfH	Scaffold2	GH23	lysozyme type G (EC 3.2.1.17); peptidoglycan lyase (EC 4.2.2.n1) also known in the literature as peptidoglycan lytic transglycosylase; chitinase (EC 3.2.1.14)	GH	Glycoside Hydrolases	58.75	3.4e-08
AhHfH	Scaffold3	GH8	chitosanase (EC 3.2.1.132); cellulase (EC 3.2.1.4); licheninase (EC 3.2.1.73); endo-1,4-beta-xylanase (EC 3.2.1.8); reducing-end-xylose releasing exo-oligoxylanase (EC 3.2.1.156)	GH	Glycoside Hydrolases	83.87	5.4e-89
AhHfH	Scaffold3	GH102	peptidoglycan lytic transglycosylase (EC 3.2.1.-)	GH	Glycoside Hydrolases	38	1.1e-57
AhHfH	Scaffold3	GH39	alpha-L-iduronidase (EC 3.2.1.76); beta-xylosidase (EC 3.2.1.37).	GH	Glycoside Hydrolases	61.45	5.1e-34
AhHfH	Scaffold9	GH23	lysozyme type G (EC 3.2.1.17); peptidoglycan lyase (EC 4.2.2.n1) also known in the literature as peptidoglycan lytic transglycosylase; chitinase (EC 3.2.1.14)	GH	Glycoside Hydrolases	30.37	1.3e-25
AhHfH	Scaffold10	GH103	peptidoglycan lytic transglycosylase (EC 3.2.1.-)	GH	Glycoside Hydrolases	84.48	8e-103
AhHfH	Scaffold10	GH103	peptidoglycan lytic transglycosylase (EC 3.2.1.-)	GH	Glycoside Hydrolases	66.29	8.8e-118
AhHfH	Scaffold15	GH73	lysozyme (EC 3.2.1.17); mannosyl-glycoprotein endo-beta-N-acetylglucosaminidase (EC 3.2.1.96); peptidoglycan hydrolase with endo-beta-N-acetylglucosaminidase specificity (EC 3.2.1.-)	GH	Glycoside Hydrolases	33.41	1.7e-38
AhHfH	Scaffold21	GH128	beta-1,3-glucanase (EC 3.2.1.39)	GH	Glycoside Hydrolases	76.14	2.8e-65
AhHfH	Scaffold22	GH23	lysozyme type G (EC 3.2.1.17); peptidoglycan lyase (EC 4.2.2.n1) also known in the literature as peptidoglycan lytic transglycosylase; chitinase (EC 3.2.1.14)	GH	Glycoside Hydrolases	32.41	1.2e-22
AhHfH	Scaffold23	GH109	alpha-N-acetylgalactosaminidase (EC 3.2.1.49)	GH	Glycoside Hydrolases	31.47	1.4e-13
AhHfH	Scaffold25	GH13_3	GH13's subfamily	GH	Glycoside Hydrolases	34.82	1.2e-106
AhHfH	Scaffold25	GH13_16	GH13's subfamily	GH	Glycoside Hydrolases	32.31	3.7e-184
AhHfH	Scaffold25	GH13_9	GH13's subfamily	GH	Glycoside Hydrolases	40.27	8.5e-146
AhHfH	Scaffold26	GH5_5	GH5's subfamily	GH	Glycoside Hydrolases	63.29	6.8e-07
AhHfH	Scaffold28	GH68	levansucrase (EC 2.4.1.10); beta-fructofuranosidase (EC 3.2.1.26); inulosucrase (EC 2.4.1.9).	GH	Glycoside Hydrolases	90.32	1.4e-13
AhHfH	Scaffold28	GH68	levansucrase (EC 2.4.1.10); beta-fructofuranosidase (EC 3.2.1.26); inulosucrase (EC 2.4.1.9).	GH	Glycoside Hydrolases	96.01	4.7e-133
AhHfH	Scaffold31	GH13_11	GH13's subfamily	GH	Glycoside Hydrolases	47.16	5.5e-144
AhHfH	Scaffold31	GH13_26	GH13's subfamily	GH	Glycoside Hydrolases	38.62	3.7e-89
AhHfH	Scaffold31	GH77	amylomaltase or 4-alpha-glucanotransferase (EC 2.4.1.25)	GH	Glycoside Hydrolases	76.27	1.2e-148
AhHfH	Scaffold31	GH13_10	GH13's subfamily	GH	Glycoside Hydrolases	50.68	3.2e-96
AhHfH	Scaffold31	GH15	glucoamylase (EC 3.2.1.3); glucodextranase (EC 3.2.1.70); alpha,alpha-trehalase (EC 3.2.1.28); dextran dextrinase (EC 2.4.1.2)	GH	Glycoside Hydrolases	60.33	1.2e-82
AhHfH	Scaffold32	GH15	glucoamylase (EC 3.2.1.3); glucodextranase (EC 3.2.1.70); alpha,alpha-trehalase (EC 3.2.1.28); dextran dextrinase (EC 2.4.1.2)	GH	Glycoside Hydrolases	60.2	5.9e-83
AhHfH	Scaffold43	GH5	endo-beta-1,4-glucanase / cellulase (EC 3.2.1.4); endo-beta-1,4-xylanase (EC 3.2.1.8); beta-glucosidase (EC 3.2.1.21); beta-mannosidase (EC 3.2.1.25); beta-glucosylceramidase (EC 3.2.1.45); glucan beta-1,3-glucosidase (EC 3.2.1.58); licheninase (EC 3.2.1.73); exo-beta-1,4-glucanase / cellodextrinase (EC 3.2.1.74); glucan endo-1,6-beta-glucosidase (EC 3.2.1.75); mannan endo-beta-1,4-mannosidase (E…	GH	Glycoside Hydrolases	90.59	1.6e-20
AhHfH	Scaffold45	GH39	alpha-L-iduronidase (EC 3.2.1.76); beta-xylosidase (EC 3.2.1.37).	GH	Glycoside Hydrolases	62.01	1.1e-34
AhHfH	Scaffold56	GH13_33	GH13's subfamily	GH	Glycoside Hydrolases	46.87	6.3e-186
AhHfH	Scaffold59	GH19	chitinase (EC 3.2.1.14); lysozyme (EC 3.2.1.17)	GH	Glycoside Hydrolases	59.67	5.2e-37
AhHfH	Scaffold59	GH5_5	GH5's subfamily	GH	Glycoside Hydrolases	65.26	1e-19
AhHfH	Scaffold59	GH5_5	GH5's subfamily	GH	Glycoside Hydrolases	73.05	8.1e-11
AhHfH	Scaffold62	GH18	chitinase (EC 3.2.1.14); lysozyme (EC 3.2.1.17); endo-beta-N-acetylglucosaminidase (EC 3.2.1.96); peptidoglycan hydrolase with endo-beta-N-acetylglucosaminidase specificity (EC 3.2.1.-); Nod factor hydrolase (EC 3.2.1.-); xylanase inhibitor; concanavalin B; narbonin	GH	Glycoside Hydrolases	50.34	3.7e-26
AhHfH	Scaffold69	GH33	sialidase or neuraminidase (EC 3.2.1.18); trans-sialidase (EC 2.4.1.-); 2-keto-3-deoxynononic acid hydrolase (EC 3.2.1.-); anhydrosialidase (EC 4.2.2.15); 3-deoxy-D-manno-octulosonic-acid hydrolase (EC 3.2.1.-)	GH	Glycoside Hydrolases	61.57	5.6e-18
AhHfH	Scaffold73	GH109	alpha-N-acetylgalactosaminidase (EC 3.2.1.49)	GH	Glycoside Hydrolases	32.12	1.8e-12
AhHfH	Scaffold73	GH3	beta-glucosidase (EC 3.2.1.21); xylan 1,4-beta-xylosidase (EC 3.2.1.37); beta-glucosylceramidase (EC 3.2.1.45); beta-N-acetylhexosaminidase (EC 3.2.1.52); alpha-L-arabinofuranosidase (EC 3.2.1.55); glucan 1,3-beta-glucosidase (EC 3.2.1.58); glucan 1,4-beta-glucosidase (EC 3.2.1.74); isoprimeverose-producing oligoxyloglucan hydrolase (EC 3.2.1.120); coniferin beta-glucosidase (EC 3.2.1.126); exo-1…	GH	Glycoside Hydrolases	63.19	3.3e-54
AhHfH	Scaffold85	GH28	polygalacturonase (EC 3.2.1.15); alpha-L-rhamnosidase (EC 3.2.1.40); exo-polygalacturonase (EC 3.2.1.67); exo-polygalacturonosidase (EC 3.2.1.82); rhamnogalacturonase (EC 3.2.1.171); rhamnogalacturonan alpha-1,2-galacturonohydrolase (EC 3.2.1.173); endo-xylogalacturonan hydrolase (EC 3.2.1.-)	GH	Glycoside Hydrolases	70.75	5.6e-64
AhHfH	Scaffold104	GH23	lysozyme type G (EC 3.2.1.17); peptidoglycan lyase (EC 4.2.2.n1) also known in the literature as peptidoglycan lytic transglycosylase; chitinase (EC 3.2.1.14)	GH	Glycoside Hydrolases	45.2	2.4e-17
AhHfH	Scaffold107	GH32	invertase (EC 3.2.1.26); endo-inulinase (EC 3.2.1.7); beta-2,6-fructan 6-levanbiohydrolase (EC 3.2.1.64); endo-levanase (EC 3.2.1.65); exo-inulinase (EC 3.2.1.80); fructan beta-(2,1)-fructosidase/1-exohydrolase (EC 3.2.1.153); fructan beta-(2,6)-fructosidase/6-exohydrolase (EC 3.2.1.154); sucrose:sucrose 1-fructosyltransferase (EC 2.4.1.99); fructan:fructan 1-fructosyltransferase (EC 2.4.1.100); …	GH	Glycoside Hydrolases	59.8	1.5e-104
AhHfH	Scaffold165	GH68	levansucrase (EC 2.4.1.10); beta-fructofuranosidase (EC 3.2.1.26); inulosucrase (EC 2.4.1.9).	GH	Glycoside Hydrolases	95.86	3.9e-125
AhHfH	Scaffold205	GH68	levansucrase (EC 2.4.1.10); beta-fructofuranosidase (EC 3.2.1.26); inulosucrase (EC 2.4.1.9).	GH	Glycoside Hydrolases	95.32	1.3e-112
AhHfH	Scaffold1	GT41	UDP-GlcNAc: peptide beta-N-acetylglucosaminyltransferase (EC 2.4.1.255); UDP-Glc: peptide N-beta-glucosyltransferase (EC 2.4.1.-)	GT	Glycosyl Transferases	33.01	9.3e-09
AhHfH	Scaffold2	GT19	lipid-A-disaccharide synthase (EC 2.4.1.182).	GT	Glycosyl Transferases	89.19	4e-68
AhHfH	Scaffold2	GT19	lipid-A-disaccharide synthase (EC 2.4.1.182).	GT	Glycosyl Transferases	85.15	2.9e-75
AhHfH	Scaffold5	GT9	lipopolysaccharide N-acetylglucosaminyltransferase (EC 2.4.1.56); heptosyltransferase (EC 2.4.-.-).	GT	Glycosyl Transferases	75.23	1.1e-58
AhHfH	Scaffold5	GT9	lipopolysaccharide N-acetylglucosaminyltransferase (EC 2.4.1.56); heptosyltransferase (EC 2.4.-.-).	GT	Glycosyl Transferases	67.51	7.2e-50
AhHfH	Scaffold5	GT4	sucrose synthase (EC 2.4.1.13); sucrose-phosphate synthase (EC 2.4.1.14); alpha-glucosyltransferase (EC 2.4.1.52); lipopolysaccharide N-acetylglucosaminyltransferase (EC 2.4.1.56); phosphatidylinositol alpha-mannosyltransferase (EC 2.4.1.57); GDP-Man: Man1GlcNAc2-PP-dolichol alpha-1,3-mannosyltransferase (EC 2.4.1.132); GDP-Man: Man3GlcNAc2-PP-dolichol/Man4GlcNAc2-PP-dolichol alpha-1,2-mannosyltr…	GT	Glycosyl Transferases	40.21	1.4e-23
AhHfH	Scaffold5	GT4	sucrose synthase (EC 2.4.1.13); sucrose-phosphate synthase (EC 2.4.1.14); alpha-glucosyltransferase (EC 2.4.1.52); lipopolysaccharide N-acetylglucosaminyltransferase (EC 2.4.1.56); phosphatidylinositol alpha-mannosyltransferase (EC 2.4.1.57); GDP-Man: Man1GlcNAc2-PP-dolichol alpha-1,3-mannosyltransferase (EC 2.4.1.132); GDP-Man: Man3GlcNAc2-PP-dolichol/Man4GlcNAc2-PP-dolichol alpha-1,2-mannosyltr…	GT	Glycosyl Transferases	36.41	2.7e-33
AhHfH	Scaffold5	GT30	CMP-beta-KDO: alpha-3-deoxy-D-manno-octulosonic-acid (KDO) transferase (EC 2.4.99.-).	GT	Glycosyl Transferases	42.25	4.4e-77
AhHfH	Scaffold6	GT35	glycogen or starch phosphorylase (EC 2.4.1.1).	GT	Glycosyl Transferases	87.5	9.8e-260
AhHfH	Scaffold6	GT2	cellulose synthase (EC 2.4.1.12); chitin synthase (EC 2.4.1.16); dolichyl-phosphate beta-D-mannosyltransferase (EC 2.4.1.83); dolichyl-phosphate beta-glucosyltransferase (EC 2.4.1.117); N-acetylglucosaminyltransferase (EC 2.4.1.-); N-acetylgalactosaminyltransferase (EC 2.4.1.-); hyaluronan synthase (EC 2.4.1.212); chitin oligosaccharide synthase (EC 2.4.1.-); beta-1,3-glucan synthase (EC 2.4.1.34…	GT	Glycosyl Transferases	50.63	1.5e-11
AhHfH	Scaffold9	GT2	cellulose synthase (EC 2.4.1.12); chitin synthase (EC 2.4.1.16); dolichyl-phosphate beta-D-mannosyltransferase (EC 2.4.1.83); dolichyl-phosphate beta-glucosyltransferase (EC 2.4.1.117); N-acetylglucosaminyltransferase (EC 2.4.1.-); N-acetylgalactosaminyltransferase (EC 2.4.1.-); hyaluronan synthase (EC 2.4.1.212); chitin oligosaccharide synthase (EC 2.4.1.-); beta-1,3-glucan synthase (EC 2.4.1.34…	GT	Glycosyl Transferases	56.58	4.5e-30
AhHfH	Scaffold10	GT41	UDP-GlcNAc: peptide beta-N-acetylglucosaminyltransferase (EC 2.4.1.255); UDP-Glc: peptide N-beta-glucosyltransferase (EC 2.4.1.-)	GT	Glycosyl Transferases	45	3.2e-06
AhHfH	Scaffold16	GT2	cellulose synthase (EC 2.4.1.12); chitin synthase (EC 2.4.1.16); dolichyl-phosphate beta-D-mannosyltransferase (EC 2.4.1.83); dolichyl-phosphate beta-glucosyltransferase (EC 2.4.1.117); N-acetylglucosaminyltransferase (EC 2.4.1.-); N-acetylgalactosaminyltransferase (EC 2.4.1.-); hyaluronan synthase (EC 2.4.1.212); chitin oligosaccharide synthase (EC 2.4.1.-); beta-1,3-glucan synthase (EC 2.4.1.34…	GT	Glycosyl Transferases	37.26	1.4e-21
AhHfH	Scaffold17	GT28	1,2-diacylglycerol 3-beta-galactosyltransferase (EC 2.4.1.46); 1,2-diacylglycerol 3-beta-glucosyltransferase (EC 2.4.1.157); UDP-GlcNAc: Und-PP-MurAc-pentapeptide beta-N-acetylglucosaminyltransferase (EC 2.4.1.227); digalactosyldiacylglycerol synthase (EC 2.4.1.241)	GT	Glycosyl Transferases	45.45	8.6e-54
AhHfH	Scaffold19	GT2	cellulose synthase (EC 2.4.1.12); chitin synthase (EC 2.4.1.16); dolichyl-phosphate beta-D-mannosyltransferase (EC 2.4.1.83); dolichyl-phosphate beta-glucosyltransferase (EC 2.4.1.117); N-acetylglucosaminyltransferase (EC 2.4.1.-); N-acetylgalactosaminyltransferase (EC 2.4.1.-); hyaluronan synthase (EC 2.4.1.212); chitin oligosaccharide synthase (EC 2.4.1.-); beta-1,3-glucan synthase (EC 2.4.1.34…	GT	Glycosyl Transferases	71.32	1.9e-06
AhHfH	Scaffold22	GT41	UDP-GlcNAc: peptide beta-N-acetylglucosaminyltransferase (EC 2.4.1.255); UDP-Glc: peptide N-beta-glucosyltransferase (EC 2.4.1.-)	GT	Glycosyl Transferases	42.74	1.1e-15
AhHfH	Scaffold29	GT4	sucrose synthase (EC 2.4.1.13); sucrose-phosphate synthase (EC 2.4.1.14); alpha-glucosyltransferase (EC 2.4.1.52); lipopolysaccharide N-acetylglucosaminyltransferase (EC 2.4.1.56); phosphatidylinositol alpha-mannosyltransferase (EC 2.4.1.57); GDP-Man: Man1GlcNAc2-PP-dolichol alpha-1,3-mannosyltransferase (EC 2.4.1.132); GDP-Man: Man3GlcNAc2-PP-dolichol/Man4GlcNAc2-PP-dolichol alpha-1,2-mannosyltr…	GT	Glycosyl Transferases	41.08	2.7e-30
AhHfH	Scaffold29	GT2	cellulose synthase (EC 2.4.1.12); chitin synthase (EC 2.4.1.16); dolichyl-phosphate beta-D-mannosyltransferase (EC 2.4.1.83); dolichyl-phosphate beta-glucosyltransferase (EC 2.4.1.117); N-acetylglucosaminyltransferase (EC 2.4.1.-); N-acetylgalactosaminyltransferase (EC 2.4.1.-); hyaluronan synthase (EC 2.4.1.212); chitin oligosaccharide synthase (EC 2.4.1.-); beta-1,3-glucan synthase (EC 2.4.1.34…	GT	Glycosyl Transferases	37.96	9.9e-16
AhHfH	Scaffold30	GT51	murein polymerase (EC 2.4.1.129).	GT	Glycosyl Transferases	69.07	9.6e-51
AhHfH	Scaffold31	GT2	cellulose synthase (EC 2.4.1.12); chitin synthase (EC 2.4.1.16); dolichyl-phosphate beta-D-mannosyltransferase (EC 2.4.1.83); dolichyl-phosphate beta-glucosyltransferase (EC 2.4.1.117); N-acetylglucosaminyltransferase (EC 2.4.1.-); N-acetylgalactosaminyltransferase (EC 2.4.1.-); hyaluronan synthase (EC 2.4.1.212); chitin oligosaccharide synthase (EC 2.4.1.-); beta-1,3-glucan synthase (EC 2.4.1.34…	GT	Glycosyl Transferases	46.19	8.6e-10
AhHfH	Scaffold31	GT5	UDP-Glc: glycogen glucosyltransferase (EC 2.4.1.11); ADP-Glc: starch glucosyltransferase (EC 2.4.1.21); NDP-Glc: starch glucosyltransferase (EC 2.4.1.242); UDP-Glc: alpha-1,3-glucan synthase (EC 2.4.1.183) UDP-Glc: alpha-1,4-glucan synthase (EC 2.4.1.-)	GT	Glycosyl Transferases	94.12	1.8e-145
AhHfH	Scaffold31	GT41	UDP-GlcNAc: peptide beta-N-acetylglucosaminyltransferase (EC 2.4.1.255); UDP-Glc: peptide N-beta-glucosyltransferase (EC 2.4.1.-)	GT	Glycosyl Transferases	39.95	9.8e-12
AhHfH	Scaffold36	GT104	dTDP-beta-L-Rhap : arginine alpha-L-rhamnosyltransferase (EC 2.4.1.-)	GT	Glycosyl Transferases	88.39	1.4e-143
AhHfH	Scaffold45	GT4	sucrose synthase (EC 2.4.1.13); sucrose-phosphate synthase (EC 2.4.1.14); alpha-glucosyltransferase (EC 2.4.1.52); lipopolysaccharide N-acetylglucosaminyltransferase (EC 2.4.1.56); phosphatidylinositol alpha-mannosyltransferase (EC 2.4.1.57); GDP-Man: Man1GlcNAc2-PP-dolichol alpha-1,3-mannosyltransferase (EC 2.4.1.132); GDP-Man: Man3GlcNAc2-PP-dolichol/Man4GlcNAc2-PP-dolichol alpha-1,2-mannosyltr…	GT	Glycosyl Transferases	30.05	2.5e-20
AhHfH	Scaffold45	GT4	sucrose synthase (EC 2.4.1.13); sucrose-phosphate synthase (EC 2.4.1.14); alpha-glucosyltransferase (EC 2.4.1.52); lipopolysaccharide N-acetylglucosaminyltransferase (EC 2.4.1.56); phosphatidylinositol alpha-mannosyltransferase (EC 2.4.1.57); GDP-Man: Man1GlcNAc2-PP-dolichol alpha-1,3-mannosyltransferase (EC 2.4.1.132); GDP-Man: Man3GlcNAc2-PP-dolichol/Man4GlcNAc2-PP-dolichol alpha-1,2-mannosyltr…	GT	Glycosyl Transferases	42.86	1.8e-13
AhHfH	Scaffold46	GT2	cellulose synthase (EC 2.4.1.12); chitin synthase (EC 2.4.1.16); dolichyl-phosphate beta-D-mannosyltransferase (EC 2.4.1.83); dolichyl-phosphate beta-glucosyltransferase (EC 2.4.1.117); N-acetylglucosaminyltransferase (EC 2.4.1.-); N-acetylgalactosaminyltransferase (EC 2.4.1.-); hyaluronan synthase (EC 2.4.1.212); chitin oligosaccharide synthase (EC 2.4.1.-); beta-1,3-glucan synthase (EC 2.4.1.34…	GT	Glycosyl Transferases	52.92	1.3e-14
AhHfH	Scaffold49	GT41	UDP-GlcNAc: peptide beta-N-acetylglucosaminyltransferase (EC 2.4.1.255); UDP-Glc: peptide N-beta-glucosyltransferase (EC 2.4.1.-)	GT	Glycosyl Transferases	37.3	2.7e-13
AhHfH	Scaffold49	GT41	UDP-GlcNAc: peptide beta-N-acetylglucosaminyltransferase (EC 2.4.1.255); UDP-Glc: peptide N-beta-glucosyltransferase (EC 2.4.1.-)	GT	Glycosyl Transferases	60.71	4.8e-07
AhHfH	Scaffold55	GT19	lipid-A-disaccharide synthase (EC 2.4.1.182).	GT	Glycosyl Transferases	34.47	1e-06
AhHfH	Scaffold64	GT41	UDP-GlcNAc: peptide beta-N-acetylglucosaminyltransferase (EC 2.4.1.255); UDP-Glc: peptide N-beta-glucosyltransferase (EC 2.4.1.-)	GT	Glycosyl Transferases	41	5.4e-06
AhHfH	Scaffold78	GT41	UDP-GlcNAc: peptide beta-N-acetylglucosaminyltransferase (EC 2.4.1.255); UDP-Glc: peptide N-beta-glucosyltransferase (EC 2.4.1.-)	GT	Glycosyl Transferases	30.41	3e-06
AhHfH	Scaffold84	GT2	cellulose synthase (EC 2.4.1.12); chitin synthase (EC 2.4.1.16); dolichyl-phosphate beta-D-mannosyltransferase (EC 2.4.1.83); dolichyl-phosphate beta-glucosyltransferase (EC 2.4.1.117); N-acetylglucosaminyltransferase (EC 2.4.1.-); N-acetylgalactosaminyltransferase (EC 2.4.1.-); hyaluronan synthase (EC 2.4.1.212); chitin oligosaccharide synthase (EC 2.4.1.-); beta-1,3-glucan synthase (EC 2.4.1.34…	GT	Glycosyl Transferases	39.17	1.9e-18
AhHfH	Scaffold84	GT4	sucrose synthase (EC 2.4.1.13); sucrose-phosphate synthase (EC 2.4.1.14); alpha-glucosyltransferase (EC 2.4.1.52); lipopolysaccharide N-acetylglucosaminyltransferase (EC 2.4.1.56); phosphatidylinositol alpha-mannosyltransferase (EC 2.4.1.57); GDP-Man: Man1GlcNAc2-PP-dolichol alpha-1,3-mannosyltransferase (EC 2.4.1.132); GDP-Man: Man3GlcNAc2-PP-dolichol/Man4GlcNAc2-PP-dolichol alpha-1,2-mannosyltr…	GT	Glycosyl Transferases	33.5	1.5e-29
AhHfH	Scaffold84	GT4	sucrose synthase (EC 2.4.1.13); sucrose-phosphate synthase (EC 2.4.1.14); alpha-glucosyltransferase (EC 2.4.1.52); lipopolysaccharide N-acetylglucosaminyltransferase (EC 2.4.1.56); phosphatidylinositol alpha-mannosyltransferase (EC 2.4.1.57); GDP-Man: Man1GlcNAc2-PP-dolichol alpha-1,3-mannosyltransferase (EC 2.4.1.132); GDP-Man: Man3GlcNAc2-PP-dolichol/Man4GlcNAc2-PP-dolichol alpha-1,2-mannosyltr…	GT	Glycosyl Transferases	39.25	4.7e-30
AhHfH	Scaffold84	GT4	sucrose synthase (EC 2.4.1.13); sucrose-phosphate synthase (EC 2.4.1.14); alpha-glucosyltransferase (EC 2.4.1.52); lipopolysaccharide N-acetylglucosaminyltransferase (EC 2.4.1.56); phosphatidylinositol alpha-mannosyltransferase (EC 2.4.1.57); GDP-Man: Man1GlcNAc2-PP-dolichol alpha-1,3-mannosyltransferase (EC 2.4.1.132); GDP-Man: Man3GlcNAc2-PP-dolichol/Man4GlcNAc2-PP-dolichol alpha-1,2-mannosyltr…	GT	Glycosyl Transferases	33.25	1.5e-27
AhHfH	Scaffold86	GT4	sucrose synthase (EC 2.4.1.13); sucrose-phosphate synthase (EC 2.4.1.14); alpha-glucosyltransferase (EC 2.4.1.52); lipopolysaccharide N-acetylglucosaminyltransferase (EC 2.4.1.56); phosphatidylinositol alpha-mannosyltransferase (EC 2.4.1.57); GDP-Man: Man1GlcNAc2-PP-dolichol alpha-1,3-mannosyltransferase (EC 2.4.1.132); GDP-Man: Man3GlcNAc2-PP-dolichol/Man4GlcNAc2-PP-dolichol alpha-1,2-mannosyltr…	GT	Glycosyl Transferases	34.99	1.7e-34
AhHfH	Scaffold88	GT4	sucrose synthase (EC 2.4.1.13); sucrose-phosphate synthase (EC 2.4.1.14); alpha-glucosyltransferase (EC 2.4.1.52); lipopolysaccharide N-acetylglucosaminyltransferase (EC 2.4.1.56); phosphatidylinositol alpha-mannosyltransferase (EC 2.4.1.57); GDP-Man: Man1GlcNAc2-PP-dolichol alpha-1,3-mannosyltransferase (EC 2.4.1.132); GDP-Man: Man3GlcNAc2-PP-dolichol/Man4GlcNAc2-PP-dolichol alpha-1,2-mannosyltr…	GT	Glycosyl Transferases	38.22	1.9e-35
AhHfH	Scaffold101	GT83	undecaprenyl phosphate-alpha-L-Ara4N: 4-amino-4-deoxy-beta-L-arabinosyltransferase (EC 2.4.2.43); dodecaprenyl phosphate-beta-galacturonic acid: lipopolysaccharide core alpha-galacturonosyl transferase (EC 2.4.1.-)	GT	Glycosyl Transferases	68.71	3e-80
AhHfH	Scaffold101	GT83	undecaprenyl phosphate-alpha-L-Ara4N: 4-amino-4-deoxy-beta-L-arabinosyltransferase (EC 2.4.2.43); dodecaprenyl phosphate-beta-galacturonic acid: lipopolysaccharide core alpha-galacturonosyl transferase (EC 2.4.1.-)	GT	Glycosyl Transferases	94.73	2.8e-132
AhHfH	Scaffold101	GT2	cellulose synthase (EC 2.4.1.12); chitin synthase (EC 2.4.1.16); dolichyl-phosphate beta-D-mannosyltransferase (EC 2.4.1.83); dolichyl-phosphate beta-glucosyltransferase (EC 2.4.1.117); N-acetylglucosaminyltransferase (EC 2.4.1.-); N-acetylgalactosaminyltransferase (EC 2.4.1.-); hyaluronan synthase (EC 2.4.1.212); chitin oligosaccharide synthase (EC 2.4.1.-); beta-1,3-glucan synthase (EC 2.4.1.34…	GT	Glycosyl Transferases	48.94	2.5e-25
AhHfH	Scaffold168	GT73	CMP-beta-KDO: alpha-3-deoxy-D-manno-octulosonic-acid (KDO) transferase (EC 2.4.99.-).	GT	Glycosyl Transferases	42.75	1.6e-69
AhHfH	Scaffold2	CE1	acetyl xylan esterase (EC 3.1.1.72); cinnamoyl esterase (EC 3.1.1.-); feruloyl esterase (EC 3.1.1.73); carboxylesterase (EC 3.1.1.1); S-formylglutathione hydrolase (EC 3.1.2.12); diacylglycerol O-acyltransferase (EC 2.3.1.20); trehalose 6-O-mycolyltransferase (EC 2.3.1.122)	CE	Carbohydrate Esterases	90.75	2e-53
AhHfH	Scaffold3	CE1	acetyl xylan esterase (EC 3.1.1.72); cinnamoyl esterase (EC 3.1.1.-); feruloyl esterase (EC 3.1.1.73); carboxylesterase (EC 3.1.1.1); S-formylglutathione hydrolase (EC 3.1.2.12); diacylglycerol O-acyltransferase (EC 2.3.1.20); trehalose 6-O-mycolyltransferase (EC 2.3.1.122)	CE	Carbohydrate Esterases	76.26	1.1e-10
AhHfH	Scaffold5	CE14	N-acetyl-1-D-myo-inosityl-2-amino-2-deoxy-alpha-D-glucopyranoside deacetylase (EC 3.5.1.89); diacetylchitobiose deacetylase (EC 3.5.1.-); mycothiol S-conjugate amidase (EC 3.5.1.-)	CE	Carbohydrate Esterases	33.26	1.5e-08
AhHfH	Scaffold5	CE1	acetyl xylan esterase (EC 3.1.1.72); cinnamoyl esterase (EC 3.1.1.-); feruloyl esterase (EC 3.1.1.73); carboxylesterase (EC 3.1.1.1); S-formylglutathione hydrolase (EC 3.1.2.12); diacylglycerol O-acyltransferase (EC 2.3.1.20); trehalose 6-O-mycolyltransferase (EC 2.3.1.122)	CE	Carbohydrate Esterases	50.84	7.2e-06
AhHfH	Scaffold10	CE10	arylesterase (EC 3.1.1.-); carboxyl esterase (EC 3.1.1.3); acetylcholinesterase (EC 3.1.1.7); cholinesterase (EC 3.1.1.8); sterol esterase (EC 3.1.1.13); brefeldin A esterase (EC 3.1.1.-).	CE	Carbohydrate Esterases	72.33	3e-42
AhHfH	Scaffold12	CE10	arylesterase (EC 3.1.1.-); carboxyl esterase (EC 3.1.1.3); acetylcholinesterase (EC 3.1.1.7); cholinesterase (EC 3.1.1.8); sterol esterase (EC 3.1.1.13); brefeldin A esterase (EC 3.1.1.-).	CE	Carbohydrate Esterases	50.68	1.4e-10
AhHfH	Scaffold13	CE10	arylesterase (EC 3.1.1.-); carboxyl esterase (EC 3.1.1.3); acetylcholinesterase (EC 3.1.1.7); cholinesterase (EC 3.1.1.8); sterol esterase (EC 3.1.1.13); brefeldin A esterase (EC 3.1.1.-).	CE	Carbohydrate Esterases	79.28	9.8e-07
AhHfH	Scaffold16	CE10	arylesterase (EC 3.1.1.-); carboxyl esterase (EC 3.1.1.3); acetylcholinesterase (EC 3.1.1.7); cholinesterase (EC 3.1.1.8); sterol esterase (EC 3.1.1.13); brefeldin A esterase (EC 3.1.1.-).	CE	Carbohydrate Esterases	58.39	4.2e-13
AhHfH	Scaffold17	CE10	arylesterase (EC 3.1.1.-); carboxyl esterase (EC 3.1.1.3); acetylcholinesterase (EC 3.1.1.7); cholinesterase (EC 3.1.1.8); sterol esterase (EC 3.1.1.13); brefeldin A esterase (EC 3.1.1.-).	CE	Carbohydrate Esterases	62.68	4.3e-09
AhHfH	Scaffold17	CE11	UDP-3-0-acyl N-acetylglucosamine deacetylase (EC 3.5.1.-).	CE	Carbohydrate Esterases	88.28	7.2e-98
AhHfH	Scaffold26	CE1	acetyl xylan esterase (EC 3.1.1.72); cinnamoyl esterase (EC 3.1.1.-); feruloyl esterase (EC 3.1.1.73); carboxylesterase (EC 3.1.1.1); S-formylglutathione hydrolase (EC 3.1.2.12); diacylglycerol O-acyltransferase (EC 2.3.1.20); trehalose 6-O-mycolyltransferase (EC 2.3.1.122)	CE	Carbohydrate Esterases	77.08	1.4e-14
AhHfH	Scaffold31	CE1	acetyl xylan esterase (EC 3.1.1.72); cinnamoyl esterase (EC 3.1.1.-); feruloyl esterase (EC 3.1.1.73); carboxylesterase (EC 3.1.1.1); S-formylglutathione hydrolase (EC 3.1.2.12); diacylglycerol O-acyltransferase (EC 2.3.1.20); trehalose 6-O-mycolyltransferase (EC 2.3.1.122)	CE	Carbohydrate Esterases	30.35	5.9e-06
AhHfH	Scaffold31	CE14	N-acetyl-1-D-myo-inosityl-2-amino-2-deoxy-alpha-D-glucopyranoside deacetylase (EC 3.5.1.89); diacetylchitobiose deacetylase (EC 3.5.1.-); mycothiol S-conjugate amidase (EC 3.5.1.-)	CE	Carbohydrate Esterases	44.75	5.9e-15
AhHfH	Scaffold36	CE10	arylesterase (EC 3.1.1.-); carboxyl esterase (EC 3.1.1.3); acetylcholinesterase (EC 3.1.1.7); cholinesterase (EC 3.1.1.8); sterol esterase (EC 3.1.1.13); brefeldin A esterase (EC 3.1.1.-).	CE	Carbohydrate Esterases	98.09	4.4e-32
AhHfH	Scaffold39	CE10	arylesterase (EC 3.1.1.-); carboxyl esterase (EC 3.1.1.3); acetylcholinesterase (EC 3.1.1.7); cholinesterase (EC 3.1.1.8); sterol esterase (EC 3.1.1.13); brefeldin A esterase (EC 3.1.1.-).	CE	Carbohydrate Esterases	64.97	1.3e-09
AhHfH	Scaffold60	CE7	acetyl xylan esterase (EC 3.1.1.72); cephalosporin-C deacetylase (EC 3.1.1.41).	CE	Carbohydrate Esterases	53.9	8.4e-11
AhHfH	Scaffold60	CE4	acetyl xylan esterase (EC 3.1.1.72); chitin deacetylase (EC 3.5.1.41); chitooligosaccharide deacetylase (EC 3.5.1.-); peptidoglycan GlcNAc deacetylase (EC 3.5.1.-); peptidoglycan N-acetylmuramic acid deacetylase (EC 3.5.1.-).	CE	Carbohydrate Esterases	50	1.4e-17
AhHfH	Scaffold66	CE1	acetyl xylan esterase (EC 3.1.1.72); cinnamoyl esterase (EC 3.1.1.-); feruloyl esterase (EC 3.1.1.73); carboxylesterase (EC 3.1.1.1); S-formylglutathione hydrolase (EC 3.1.2.12); diacylglycerol O-acyltransferase (EC 2.3.1.20); trehalose 6-O-mycolyltransferase (EC 2.3.1.122)	CE	Carbohydrate Esterases	36.75	3.7e-07
AhHfH	Scaffold71	CE10	arylesterase (EC 3.1.1.-); carboxyl esterase (EC 3.1.1.3); acetylcholinesterase (EC 3.1.1.7); cholinesterase (EC 3.1.1.8); sterol esterase (EC 3.1.1.13); brefeldin A esterase (EC 3.1.1.-).	CE	Carbohydrate Esterases	87.46	9.5e-45
AhHfH	Scaffold74	CE7	acetyl xylan esterase (EC 3.1.1.72); cephalosporin-C deacetylase (EC 3.1.1.41).	CE	Carbohydrate Esterases	50	1.5e-10
AhHfH	Scaffold101	CE4	acetyl xylan esterase (EC 3.1.1.72); chitin deacetylase (EC 3.5.1.41); chitooligosaccharide deacetylase (EC 3.5.1.-); peptidoglycan GlcNAc deacetylase (EC 3.5.1.-); peptidoglycan N-acetylmuramic acid deacetylase (EC 3.5.1.-).	CE	Carbohydrate Esterases	53.22	3.9e-14
AhHfH	Scaffold129	CE10	arylesterase (EC 3.1.1.-); carboxyl esterase (EC 3.1.1.3); acetylcholinesterase (EC 3.1.1.7); cholinesterase (EC 3.1.1.8); sterol esterase (EC 3.1.1.13); brefeldin A esterase (EC 3.1.1.-).	CE	Carbohydrate Esterases	88.89	2.8e-13
AhHfH	Scaffold134	CE1	acetyl xylan esterase (EC 3.1.1.72); cinnamoyl esterase (EC 3.1.1.-); feruloyl esterase (EC 3.1.1.73); carboxylesterase (EC 3.1.1.1); S-formylglutathione hydrolase (EC 3.1.2.12); diacylglycerol O-acyltransferase (EC 2.3.1.20); trehalose 6-O-mycolyltransferase (EC 2.3.1.122)	CE	Carbohydrate Esterases	43.89	1.6e-08
AhHfH	Scaffold147	CE4	acetyl xylan esterase (EC 3.1.1.72); chitin deacetylase (EC 3.5.1.41); chitooligosaccharide deacetylase (EC 3.5.1.-); peptidoglycan GlcNAc deacetylase (EC 3.5.1.-); peptidoglycan N-acetylmuramic acid deacetylase (EC 3.5.1.-).	CE	Carbohydrate Esterases	35.15	6.7e-22
AhHfH	Scaffold161	CE4	acetyl xylan esterase (EC 3.1.1.72); chitin deacetylase (EC 3.5.1.41); chitooligosaccharide deacetylase (EC 3.5.1.-); peptidoglycan GlcNAc deacetylase (EC 3.5.1.-); peptidoglycan N-acetylmuramic acid deacetylase (EC 3.5.1.-).	CE	Carbohydrate Esterases	32.21	2.5e-17
AhHfH	Scaffold170	CE3	acetyl xylan esterase (EC 3.1.1.72).	CE	Carbohydrate Esterases	82.09	3.3e-15
AhHfH	Scaffold4	AA2	manganese peroxidase (EC 1.11.1.13); versatile peroxidase (EC 1.11.1.16); lignin peroxidase (EC 1.11.1.14); peroxidase (EC 1.11.1.-)	AA	Auxiliary Activities	35.05	1.8e-42
AhHfH	Scaffold22	AA1	Laccase / p-diphenol:oxygen oxidoreductase / ferroxidase (EC 1.10.3.2); ; ferroxidase (EC 1.10.3.-); Laccase-like multicopper oxidase (EC 1.10.3.-)	AA	Auxiliary Activities	47.7	6.3e-67
AhHfH	Scaffold30	AA3	cellobiose dehydrogenase (EC 1.1.99.18); glucose 1-oxidase (EC 1.1.3.4); aryl alcohol oxidase (EC 1.1.3.7); alcohol oxidase (EC 1.1.3.13); pyranose oxidase (EC 1.1.3.10)	AA	Auxiliary Activities	94.72	2e-104
AhHfH	Scaffold35	AA6	1,4-benzoquinone reductase (EC. 1.6.5.6)	AA	Auxiliary Activities	30.89	3.7e-06
AhHfH	Scaffold45	AA7	glucooligosaccharide oxidase (EC 1.1.3.-); chitooligosaccharide oxidase (EC 1.1.3.-)	AA	Auxiliary Activities	37.5	1.8e-22
AhHfH	Scaffold51	AA10	AA10 (formerly CBM33) proteins are copper-dependent lytic polysaccharide monooxygenases (LPMOs); some proteins have been shown to act on chitin, others on cellulose;	AA	Auxiliary Activities	91.41	1.4e-29
AhHfH	Scaffold53	AA3	cellobiose dehydrogenase (EC 1.1.99.18); glucose 1-oxidase (EC 1.1.3.4); aryl alcohol oxidase (EC 1.1.3.7); alcohol oxidase (EC 1.1.3.13); pyranose oxidase (EC 1.1.3.10)	AA	Auxiliary Activities	49.42	1.8e-08
AhHfH	Scaffold63	AA3	cellobiose dehydrogenase (EC 1.1.99.18); glucose 1-oxidase (EC 1.1.3.4); aryl alcohol oxidase (EC 1.1.3.7); alcohol oxidase (EC 1.1.3.13); pyranose oxidase (EC 1.1.3.10)	AA	Auxiliary Activities	65.38	5.4e-07
AhHfH	Scaffold67	AA12	The pyrroloquinoline quinone-dependent oxidoreductase activity was demonstrated for the CC1G_09525 protein of Coprinopsis cinerea.	AA	Auxiliary Activities	31.9	5.5e-29
AhHfH	Scaffold68	AA1	Laccase / p-diphenol:oxygen oxidoreductase / ferroxidase (EC 1.10.3.2); ; ferroxidase (EC 1.10.3.-); Laccase-like multicopper oxidase (EC 1.10.3.-)	AA	Auxiliary Activities	48.8	1.4e-78
AhHfH	Scaffold74	AA6	1,4-benzoquinone reductase (EC. 1.6.5.6)	AA	Auxiliary Activities	93.03	7.7e-70
AhHfH	Scaffold77	AA4	vanillyl-alcohol oxidase (EC 1.1.3.38)	AA	Auxiliary Activities	37.91	6.6e-26
AhHfH	Scaffold99	AA12	The pyrroloquinoline quinone-dependent oxidoreductase activity was demonstrated for the CC1G_09525 protein of Coprinopsis cinerea.	AA	Auxiliary Activities	52.51	2.5e-27
AhHfH	Scaffold198	AA6	1,4-benzoquinone reductase (EC. 1.6.5.6)	AA	Auxiliary Activities	46.94	4e-06
AhHfH	Scaffold5	PL7_1	PL7's subfamily	PL	Polysaccharide Lyases	97.47	1.7e-92
AhHfH	Scaffold8	PL1_4	PL1's subfamily	PL	Polysaccharide Lyases	45.91	2.6e-79
AhHfH	Scaffold9	PL3_1	PL3's subfamily	PL	Polysaccharide Lyases	42.62	6.4e-63
AhHfH	Scaffold12	PL5_1	PL5's subfamily	PL	Polysaccharide Lyases	87.85	1e-181
AhHfH	Scaffold106	PL7_1	PL7's subfamily	PL	Polysaccharide Lyases	97.3	3.7e-101
AhHfH	Scaffold108	PL1_8	PL1's subfamily	PL	Polysaccharide Lyases	46.73	4.8e-85
ScBcH	Scaffold1	GT41	UDP-GlcNAc: peptide beta-N-acetylglucosaminyltransferase (EC 2.4.1.255); UDP-Glc: peptide N-beta-glucosyltransferase (EC 2.4.1.-)	GT	Glycosyl Transferases	33.01	9.3e-09
ScBcH	Scaffold6	GT2	cellulose synthase (EC 2.4.1.12); chitin synthase (EC 2.4.1.16); dolichyl-phosphate beta-D-mannosyltransferase (EC 2.4.1.83); dolichyl-phosphate beta-glucosyltransferase (EC 2.4.1.117); N-acetylglucosaminyltransferase (EC 2.4.1.-); N-acetylgalactosaminyltransferase (EC 2.4.1.-); hyaluronan synthase (EC 2.4.1.212); chitin oligosaccharide synthase (EC 2.4.1.-); beta-1,3-glucan synthase (EC 2.4.1.34…	GT	Glycosyl Transferases	50.63	1.5e-11
ScBcH	Scaffold7	GT19	lipid-A-disaccharide synthase (EC 2.4.1.182).	GT	Glycosyl Transferases	92.37	2.1e-139
ScBcH	Scaffold9	GT30	CMP-beta-KDO: alpha-3-deoxy-D-manno-octulosonic-acid (KDO) transferase (EC 2.4.99.-).	GT	Glycosyl Transferases	42.96	4.2e-77
ScBcH	Scaffold9	GT4	sucrose synthase (EC 2.4.1.13); sucrose-phosphate synthase (EC 2.4.1.14); alpha-glucosyltransferase (EC 2.4.1.52); lipopolysaccharide N-acetylglucosaminyltransferase (EC 2.4.1.56); phosphatidylinositol alpha-mannosyltransferase (EC 2.4.1.57); GDP-Man: Man1GlcNAc2-PP-dolichol alpha-1,3-mannosyltransferase (EC 2.4.1.132); GDP-Man: Man3GlcNAc2-PP-dolichol/Man4GlcNAc2-PP-dolichol alpha-1,2-mannosyltr…	GT	Glycosyl Transferases	35.64	2.8e-33
ScBcH	Scaffold9	GT4	sucrose synthase (EC 2.4.1.13); sucrose-phosphate synthase (EC 2.4.1.14); alpha-glucosyltransferase (EC 2.4.1.52); lipopolysaccharide N-acetylglucosaminyltransferase (EC 2.4.1.56); phosphatidylinositol alpha-mannosyltransferase (EC 2.4.1.57); GDP-Man: Man1GlcNAc2-PP-dolichol alpha-1,3-mannosyltransferase (EC 2.4.1.132); GDP-Man: Man3GlcNAc2-PP-dolichol/Man4GlcNAc2-PP-dolichol alpha-1,2-mannosyltr…	GT	Glycosyl Transferases	40.21	1.4e-23
ScBcH	Scaffold9	GT9	lipopolysaccharide N-acetylglucosaminyltransferase (EC 2.4.1.56); heptosyltransferase (EC 2.4.-.-).	GT	Glycosyl Transferases	67.51	7.2e-50
ScBcH	Scaffold9	GT9	lipopolysaccharide N-acetylglucosaminyltransferase (EC 2.4.1.56); heptosyltransferase (EC 2.4.-.-).	GT	Glycosyl Transferases	75.23	1.1e-58
ScBcH	Scaffold15	GT2	cellulose synthase (EC 2.4.1.12); chitin synthase (EC 2.4.1.16); dolichyl-phosphate beta-D-mannosyltransferase (EC 2.4.1.83); dolichyl-phosphate beta-glucosyltransferase (EC 2.4.1.117); N-acetylglucosaminyltransferase (EC 2.4.1.-); N-acetylgalactosaminyltransferase (EC 2.4.1.-); hyaluronan synthase (EC 2.4.1.212); chitin oligosaccharide synthase (EC 2.4.1.-); beta-1,3-glucan synthase (EC 2.4.1.34…	GT	Glycosyl Transferases	37.26	1.4e-21
ScBcH	Scaffold16	GT28	1,2-diacylglycerol 3-beta-galactosyltransferase (EC 2.4.1.46); 1,2-diacylglycerol 3-beta-glucosyltransferase (EC 2.4.1.157); UDP-GlcNAc: Und-PP-MurAc-pentapeptide beta-N-acetylglucosaminyltransferase (EC 2.4.1.227); digalactosyldiacylglycerol synthase (EC 2.4.1.241)	GT	Glycosyl Transferases	44.94	8.6e-54
ScBcH	Scaffold17	GT2	cellulose synthase (EC 2.4.1.12); chitin synthase (EC 2.4.1.16); dolichyl-phosphate beta-D-mannosyltransferase (EC 2.4.1.83); dolichyl-phosphate beta-glucosyltransferase (EC 2.4.1.117); N-acetylglucosaminyltransferase (EC 2.4.1.-); N-acetylgalactosaminyltransferase (EC 2.4.1.-); hyaluronan synthase (EC 2.4.1.212); chitin oligosaccharide synthase (EC 2.4.1.-); beta-1,3-glucan synthase (EC 2.4.1.34…	GT	Glycosyl Transferases	54.27	5.2e-30
ScBcH	Scaffold18	GT41	UDP-GlcNAc: peptide beta-N-acetylglucosaminyltransferase (EC 2.4.1.255); UDP-Glc: peptide N-beta-glucosyltransferase (EC 2.4.1.-)	GT	Glycosyl Transferases	38.08	4.6e-06
ScBcH	Scaffold20	GT2	cellulose synthase (EC 2.4.1.12); chitin synthase (EC 2.4.1.16); dolichyl-phosphate beta-D-mannosyltransferase (EC 2.4.1.83); dolichyl-phosphate beta-glucosyltransferase (EC 2.4.1.117); N-acetylglucosaminyltransferase (EC 2.4.1.-); N-acetylgalactosaminyltransferase (EC 2.4.1.-); hyaluronan synthase (EC 2.4.1.212); chitin oligosaccharide synthase (EC 2.4.1.-); beta-1,3-glucan synthase (EC 2.4.1.34…	GT	Glycosyl Transferases	73.85	1.7e-06
ScBcH	Scaffold21	GT41	UDP-GlcNAc: peptide beta-N-acetylglucosaminyltransferase (EC 2.4.1.255); UDP-Glc: peptide N-beta-glucosyltransferase (EC 2.4.1.-)	GT	Glycosyl Transferases	44.25	7.3e-16
ScBcH	Scaffold30	GT2	cellulose synthase (EC 2.4.1.12); chitin synthase (EC 2.4.1.16); dolichyl-phosphate beta-D-mannosyltransferase (EC 2.4.1.83); dolichyl-phosphate beta-glucosyltransferase (EC 2.4.1.117); N-acetylglucosaminyltransferase (EC 2.4.1.-); N-acetylgalactosaminyltransferase (EC 2.4.1.-); hyaluronan synthase (EC 2.4.1.212); chitin oligosaccharide synthase (EC 2.4.1.-); beta-1,3-glucan synthase (EC 2.4.1.34…	GT	Glycosyl Transferases	37.96	9.9e-16
ScBcH	Scaffold30	GT4	sucrose synthase (EC 2.4.1.13); sucrose-phosphate synthase (EC 2.4.1.14); alpha-glucosyltransferase (EC 2.4.1.52); lipopolysaccharide N-acetylglucosaminyltransferase (EC 2.4.1.56); phosphatidylinositol alpha-mannosyltransferase (EC 2.4.1.57); GDP-Man: Man1GlcNAc2-PP-dolichol alpha-1,3-mannosyltransferase (EC 2.4.1.132); GDP-Man: Man3GlcNAc2-PP-dolichol/Man4GlcNAc2-PP-dolichol alpha-1,2-mannosyltr…	GT	Glycosyl Transferases	41.08	2.7e-30
ScBcH	Scaffold32	GT2	cellulose synthase (EC 2.4.1.12); chitin synthase (EC 2.4.1.16); dolichyl-phosphate beta-D-mannosyltransferase (EC 2.4.1.83); dolichyl-phosphate beta-glucosyltransferase (EC 2.4.1.117); N-acetylglucosaminyltransferase (EC 2.4.1.-); N-acetylgalactosaminyltransferase (EC 2.4.1.-); hyaluronan synthase (EC 2.4.1.212); chitin oligosaccharide synthase (EC 2.4.1.-); beta-1,3-glucan synthase (EC 2.4.1.34…	GT	Glycosyl Transferases	46.19	8.6e-10
ScBcH	Scaffold32	GT5	UDP-Glc: glycogen glucosyltransferase (EC 2.4.1.11); ADP-Glc: starch glucosyltransferase (EC 2.4.1.21); NDP-Glc: starch glucosyltransferase (EC 2.4.1.242); UDP-Glc: alpha-1,3-glucan synthase (EC 2.4.1.183) UDP-Glc: alpha-1,4-glucan synthase (EC 2.4.1.-)	GT	Glycosyl Transferases	87.71	2.3e-145
ScBcH	Scaffold32	GT41	UDP-GlcNAc: peptide beta-N-acetylglucosaminyltransferase (EC 2.4.1.255); UDP-Glc: peptide N-beta-glucosyltransferase (EC 2.4.1.-)	GT	Glycosyl Transferases	39.95	9.8e-12
ScBcH	Scaffold33	GT51	murein polymerase (EC 2.4.1.129).	GT	Glycosyl Transferases	69.07	9.6e-51
ScBcH	Scaffold39	GT104	dTDP-beta-L-Rhap : arginine alpha-L-rhamnosyltransferase (EC 2.4.1.-)	GT	Glycosyl Transferases	88.39	1.4e-143
ScBcH	Scaffold46	GT35	glycogen or starch phosphorylase (EC 2.4.1.1).	GT	Glycosyl Transferases	88.7	9.4e-260
ScBcH	Scaffold50	GT2	cellulose synthase (EC 2.4.1.12); chitin synthase (EC 2.4.1.16); dolichyl-phosphate beta-D-mannosyltransferase (EC 2.4.1.83); dolichyl-phosphate beta-glucosyltransferase (EC 2.4.1.117); N-acetylglucosaminyltransferase (EC 2.4.1.-); N-acetylgalactosaminyltransferase (EC 2.4.1.-); hyaluronan synthase (EC 2.4.1.212); chitin oligosaccharide synthase (EC 2.4.1.-); beta-1,3-glucan synthase (EC 2.4.1.34…	GT	Glycosyl Transferases	53.8	1.3e-14
ScBcH	Scaffold51	GT4	sucrose synthase (EC 2.4.1.13); sucrose-phosphate synthase (EC 2.4.1.14); alpha-glucosyltransferase (EC 2.4.1.52); lipopolysaccharide N-acetylglucosaminyltransferase (EC 2.4.1.56); phosphatidylinositol alpha-mannosyltransferase (EC 2.4.1.57); GDP-Man: Man1GlcNAc2-PP-dolichol alpha-1,3-mannosyltransferase (EC 2.4.1.132); GDP-Man: Man3GlcNAc2-PP-dolichol/Man4GlcNAc2-PP-dolichol alpha-1,2-mannosyltr…	GT	Glycosyl Transferases	42.86	1.8e-13
ScBcH	Scaffold51	GT4	sucrose synthase (EC 2.4.1.13); sucrose-phosphate synthase (EC 2.4.1.14); alpha-glucosyltransferase (EC 2.4.1.52); lipopolysaccharide N-acetylglucosaminyltransferase (EC 2.4.1.56); phosphatidylinositol alpha-mannosyltransferase (EC 2.4.1.57); GDP-Man: Man1GlcNAc2-PP-dolichol alpha-1,3-mannosyltransferase (EC 2.4.1.132); GDP-Man: Man3GlcNAc2-PP-dolichol/Man4GlcNAc2-PP-dolichol alpha-1,2-mannosyltr…	GT	Glycosyl Transferases	30.05	2.5e-20
ScBcH	Scaffold54	GT41	UDP-GlcNAc: peptide beta-N-acetylglucosaminyltransferase (EC 2.4.1.255); UDP-Glc: peptide N-beta-glucosyltransferase (EC 2.4.1.-)	GT	Glycosyl Transferases	37.3	2.7e-13
ScBcH	Scaffold54	GT41	UDP-GlcNAc: peptide beta-N-acetylglucosaminyltransferase (EC 2.4.1.255); UDP-Glc: peptide N-beta-glucosyltransferase (EC 2.4.1.-)	GT	Glycosyl Transferases	60.71	4.8e-07
ScBcH	Scaffold59	GT19	lipid-A-disaccharide synthase (EC 2.4.1.182).	GT	Glycosyl Transferases	34.47	1e-06
ScBcH	Scaffold68	GT41	UDP-GlcNAc: peptide beta-N-acetylglucosaminyltransferase (EC 2.4.1.255); UDP-Glc: peptide N-beta-glucosyltransferase (EC 2.4.1.-)	GT	Glycosyl Transferases	41	5.4e-06
ScBcH	Scaffold78	GT41	UDP-GlcNAc: peptide beta-N-acetylglucosaminyltransferase (EC 2.4.1.255); UDP-Glc: peptide N-beta-glucosyltransferase (EC 2.4.1.-)	GT	Glycosyl Transferases	30.41	3e-06
ScBcH	Scaffold83	GT4	sucrose synthase (EC 2.4.1.13); sucrose-phosphate synthase (EC 2.4.1.14); alpha-glucosyltransferase (EC 2.4.1.52); lipopolysaccharide N-acetylglucosaminyltransferase (EC 2.4.1.56); phosphatidylinositol alpha-mannosyltransferase (EC 2.4.1.57); GDP-Man: Man1GlcNAc2-PP-dolichol alpha-1,3-mannosyltransferase (EC 2.4.1.132); GDP-Man: Man3GlcNAc2-PP-dolichol/Man4GlcNAc2-PP-dolichol alpha-1,2-mannosyltr…	GT	Glycosyl Transferases	33.25	1.5e-27
ScBcH	Scaffold83	GT4	sucrose synthase (EC 2.4.1.13); sucrose-phosphate synthase (EC 2.4.1.14); alpha-glucosyltransferase (EC 2.4.1.52); lipopolysaccharide N-acetylglucosaminyltransferase (EC 2.4.1.56); phosphatidylinositol alpha-mannosyltransferase (EC 2.4.1.57); GDP-Man: Man1GlcNAc2-PP-dolichol alpha-1,3-mannosyltransferase (EC 2.4.1.132); GDP-Man: Man3GlcNAc2-PP-dolichol/Man4GlcNAc2-PP-dolichol alpha-1,2-mannosyltr…	GT	Glycosyl Transferases	39.25	4.7e-30
ScBcH	Scaffold83	GT4	sucrose synthase (EC 2.4.1.13); sucrose-phosphate synthase (EC 2.4.1.14); alpha-glucosyltransferase (EC 2.4.1.52); lipopolysaccharide N-acetylglucosaminyltransferase (EC 2.4.1.56); phosphatidylinositol alpha-mannosyltransferase (EC 2.4.1.57); GDP-Man: Man1GlcNAc2-PP-dolichol alpha-1,3-mannosyltransferase (EC 2.4.1.132); GDP-Man: Man3GlcNAc2-PP-dolichol/Man4GlcNAc2-PP-dolichol alpha-1,2-mannosyltr…	GT	Glycosyl Transferases	33.5	1.5e-29
ScBcH	Scaffold83	GT2	cellulose synthase (EC 2.4.1.12); chitin synthase (EC 2.4.1.16); dolichyl-phosphate beta-D-mannosyltransferase (EC 2.4.1.83); dolichyl-phosphate beta-glucosyltransferase (EC 2.4.1.117); N-acetylglucosaminyltransferase (EC 2.4.1.-); N-acetylgalactosaminyltransferase (EC 2.4.1.-); hyaluronan synthase (EC 2.4.1.212); chitin oligosaccharide synthase (EC 2.4.1.-); beta-1,3-glucan synthase (EC 2.4.1.34…	GT	Glycosyl Transferases	41.28	1.7e-18
ScBcH	Scaffold85	GT4	sucrose synthase (EC 2.4.1.13); sucrose-phosphate synthase (EC 2.4.1.14); alpha-glucosyltransferase (EC 2.4.1.52); lipopolysaccharide N-acetylglucosaminyltransferase (EC 2.4.1.56); phosphatidylinositol alpha-mannosyltransferase (EC 2.4.1.57); GDP-Man: Man1GlcNAc2-PP-dolichol alpha-1,3-mannosyltransferase (EC 2.4.1.132); GDP-Man: Man3GlcNAc2-PP-dolichol/Man4GlcNAc2-PP-dolichol alpha-1,2-mannosyltr…	GT	Glycosyl Transferases	34.99	1.7e-34
ScBcH	Scaffold88	GT4	sucrose synthase (EC 2.4.1.13); sucrose-phosphate synthase (EC 2.4.1.14); alpha-glucosyltransferase (EC 2.4.1.52); lipopolysaccharide N-acetylglucosaminyltransferase (EC 2.4.1.56); phosphatidylinositol alpha-mannosyltransferase (EC 2.4.1.57); GDP-Man: Man1GlcNAc2-PP-dolichol alpha-1,3-mannosyltransferase (EC 2.4.1.132); GDP-Man: Man3GlcNAc2-PP-dolichol/Man4GlcNAc2-PP-dolichol alpha-1,2-mannosyltr…	GT	Glycosyl Transferases	38.22	1.9e-35
ScBcH	Scaffold100	GT2	cellulose synthase (EC 2.4.1.12); chitin synthase (EC 2.4.1.16); dolichyl-phosphate beta-D-mannosyltransferase (EC 2.4.1.83); dolichyl-phosphate beta-glucosyltransferase (EC 2.4.1.117); N-acetylglucosaminyltransferase (EC 2.4.1.-); N-acetylgalactosaminyltransferase (EC 2.4.1.-); hyaluronan synthase (EC 2.4.1.212); chitin oligosaccharide synthase (EC 2.4.1.-); beta-1,3-glucan synthase (EC 2.4.1.34…	GT	Glycosyl Transferases	48.94	2.5e-25
ScBcH	Scaffold100	GT83	undecaprenyl phosphate-alpha-L-Ara4N: 4-amino-4-deoxy-beta-L-arabinosyltransferase (EC 2.4.2.43); dodecaprenyl phosphate-beta-galacturonic acid: lipopolysaccharide core alpha-galacturonosyl transferase (EC 2.4.1.-)	GT	Glycosyl Transferases	94.61	1e-129
ScBcH	Scaffold100	GT83	undecaprenyl phosphate-alpha-L-Ara4N: 4-amino-4-deoxy-beta-L-arabinosyltransferase (EC 2.4.2.43); dodecaprenyl phosphate-beta-galacturonic acid: lipopolysaccharide core alpha-galacturonosyl transferase (EC 2.4.1.-)	GT	Glycosyl Transferases	69.84	2.6e-80
ScBcH	Scaffold163	GT73	CMP-beta-KDO: alpha-3-deoxy-D-manno-octulosonic-acid (KDO) transferase (EC 2.4.99.-).	GT	Glycosyl Transferases	42.75	1.6e-69
ScBcH	Scaffold1	GH24	lysozyme (EC 3.2.1.17)	GH	Glycoside Hydrolases	87.43	2.1e-23
ScBcH	Scaffold2	GH39	alpha-L-iduronidase (EC 3.2.1.76); beta-xylosidase (EC 3.2.1.37).	GH	Glycoside Hydrolases	68.78	3.7e-34
ScBcH	Scaffold2	GH102	peptidoglycan lytic transglycosylase (EC 3.2.1.-)	GH	Glycoside Hydrolases	38	1.1e-57
ScBcH	Scaffold2	GH8	chitosanase (EC 3.2.1.132); cellulase (EC 3.2.1.4); licheninase (EC 3.2.1.73); endo-1,4-beta-xylanase (EC 3.2.1.8); reducing-end-xylose releasing exo-oligoxylanase (EC 3.2.1.156)	GH	Glycoside Hydrolases	83.87	5.4e-89
ScBcH	Scaffold5	GH33	sialidase or neuraminidase (EC 3.2.1.18); trans-sialidase (EC 2.4.1.-); 2-keto-3-deoxynononic acid hydrolase (EC 3.2.1.-); anhydrosialidase (EC 4.2.2.15); 3-deoxy-D-manno-octulosonic-acid hydrolase (EC 3.2.1.-)	GH	Glycoside Hydrolases	61.57	5.6e-18
ScBcH	Scaffold5	GH73	lysozyme (EC 3.2.1.17); mannosyl-glycoprotein endo-beta-N-acetylglucosaminidase (EC 3.2.1.96); peptidoglycan hydrolase with endo-beta-N-acetylglucosaminidase specificity (EC 3.2.1.-)	GH	Glycoside Hydrolases	33.41	1.7e-38
ScBcH	Scaffold17	GH23	lysozyme type G (EC 3.2.1.17); peptidoglycan lyase (EC 4.2.2.n1) also known in the literature as peptidoglycan lytic transglycosylase; chitinase (EC 3.2.1.14)	GH	Glycoside Hydrolases	30.04	1.4e-25
ScBcH	Scaffold18	GH103	peptidoglycan lytic transglycosylase (EC 3.2.1.-)	GH	Glycoside Hydrolases	85.24	7.7e-103
ScBcH	Scaffold18	GH103	peptidoglycan lytic transglycosylase (EC 3.2.1.-)	GH	Glycoside Hydrolases	66.29	8.8e-118
ScBcH	Scaffold21	GH23	lysozyme type G (EC 3.2.1.17); peptidoglycan lyase (EC 4.2.2.n1) also known in the literature as peptidoglycan lytic transglycosylase; chitinase (EC 3.2.1.14)	GH	Glycoside Hydrolases	32.41	1.2e-22
ScBcH	Scaffold22	GH128	beta-1,3-glucanase (EC 3.2.1.39)	GH	Glycoside Hydrolases	76.14	2.8e-65
ScBcH	Scaffold25	GH13_3	GH13's subfamily	GH	Glycoside Hydrolases	35.94	1.1e-106
ScBcH	Scaffold25	GH13_16	GH13's subfamily	GH	Glycoside Hydrolases	32.31	3.7e-184
ScBcH	Scaffold25	GH13_9	GH13's subfamily	GH	Glycoside Hydrolases	41.21	7.8e-146
ScBcH	Scaffold27	GH5_5	GH5's subfamily	GH	Glycoside Hydrolases	37.75	1.5e-06
ScBcH	Scaffold27	GH5	endo-beta-1,4-glucanase / cellulase (EC 3.2.1.4); endo-beta-1,4-xylanase (EC 3.2.1.8); beta-glucosidase (EC 3.2.1.21); beta-mannosidase (EC 3.2.1.25); beta-glucosylceramidase (EC 3.2.1.45); glucan beta-1,3-glucosidase (EC 3.2.1.58); licheninase (EC 3.2.1.73); exo-beta-1,4-glucanase / cellodextrinase (EC 3.2.1.74); glucan endo-1,6-beta-glucosidase (EC 3.2.1.75); mannan endo-beta-1,4-mannosidase (E…	GH	Glycoside Hydrolases	70.61	5.5e-15
ScBcH	Scaffold29	GH109	alpha-N-acetylgalactosaminidase (EC 3.2.1.49)	GH	Glycoside Hydrolases	31.47	1.4e-13
ScBcH	Scaffold31	GH68	levansucrase (EC 2.4.1.10); beta-fructofuranosidase (EC 3.2.1.26); inulosucrase (EC 2.4.1.9).	GH	Glycoside Hydrolases	96.01	4.7e-133
ScBcH	Scaffold31	GH68	levansucrase (EC 2.4.1.10); beta-fructofuranosidase (EC 3.2.1.26); inulosucrase (EC 2.4.1.9).	GH	Glycoside Hydrolases	90.32	1.4e-13
ScBcH	Scaffold32	GH13_11	GH13's subfamily	GH	Glycoside Hydrolases	47.16	5.5e-144
ScBcH	Scaffold32	GH13_26	GH13's subfamily	GH	Glycoside Hydrolases	38.62	3.7e-89
ScBcH	Scaffold32	GH77	amylomaltase or 4-alpha-glucanotransferase (EC 2.4.1.25)	GH	Glycoside Hydrolases	76.27	1.2e-148
ScBcH	Scaffold32	GH13_10	GH13's subfamily	GH	Glycoside Hydrolases	50.76	3.4e-96
ScBcH	Scaffold32	GH15	glucoamylase (EC 3.2.1.3); glucodextranase (EC 3.2.1.70); alpha,alpha-trehalase (EC 3.2.1.28); dextran dextrinase (EC 2.4.1.2)	GH	Glycoside Hydrolases	60.33	1.2e-82
ScBcH	Scaffold34	GH15	glucoamylase (EC 3.2.1.3); glucodextranase (EC 3.2.1.70); alpha,alpha-trehalase (EC 3.2.1.28); dextran dextrinase (EC 2.4.1.2)	GH	Glycoside Hydrolases	60.2	5.9e-83
ScBcH	Scaffold49	GH5	endo-beta-1,4-glucanase / cellulase (EC 3.2.1.4); endo-beta-1,4-xylanase (EC 3.2.1.8); beta-glucosidase (EC 3.2.1.21); beta-mannosidase (EC 3.2.1.25); beta-glucosylceramidase (EC 3.2.1.45); glucan beta-1,3-glucosidase (EC 3.2.1.58); licheninase (EC 3.2.1.73); exo-beta-1,4-glucanase / cellodextrinase (EC 3.2.1.74); glucan endo-1,6-beta-glucosidase (EC 3.2.1.75); mannan endo-beta-1,4-mannosidase (E…	GH	Glycoside Hydrolases	90.59	1.6e-20
ScBcH	Scaffold51	GH39	alpha-L-iduronidase (EC 3.2.1.76); beta-xylosidase (EC 3.2.1.37).	GH	Glycoside Hydrolases	62.01	1.1e-34
ScBcH	Scaffold60	GH13_33	GH13's subfamily	GH	Glycoside Hydrolases	46.87	6.3e-186
ScBcH	Scaffold63	GH5_5	GH5's subfamily	GH	Glycoside Hydrolases	73.05	8.1e-11
ScBcH	Scaffold63	GH5_5	GH5's subfamily	GH	Glycoside Hydrolases	65.26	1e-19
ScBcH	Scaffold63	GH19	chitinase (EC 3.2.1.14); lysozyme (EC 3.2.1.17)	GH	Glycoside Hydrolases	59.67	5.2e-37
ScBcH	Scaffold66	GH18	chitinase (EC 3.2.1.14); lysozyme (EC 3.2.1.17); endo-beta-N-acetylglucosaminidase (EC 3.2.1.96); peptidoglycan hydrolase with endo-beta-N-acetylglucosaminidase specificity (EC 3.2.1.-); Nod factor hydrolase (EC 3.2.1.-); xylanase inhibitor; concanavalin B; narbonin	GH	Glycoside Hydrolases	49.41	3.9e-26
ScBcH	Scaffold76	GH109	alpha-N-acetylgalactosaminidase (EC 3.2.1.49)	GH	Glycoside Hydrolases	32.44	5.6e-14
ScBcH	Scaffold76	GH3	beta-glucosidase (EC 3.2.1.21); xylan 1,4-beta-xylosidase (EC 3.2.1.37); beta-glucosylceramidase (EC 3.2.1.45); beta-N-acetylhexosaminidase (EC 3.2.1.52); alpha-L-arabinofuranosidase (EC 3.2.1.55); glucan 1,3-beta-glucosidase (EC 3.2.1.58); glucan 1,4-beta-glucosidase (EC 3.2.1.74); isoprimeverose-producing oligoxyloglucan hydrolase (EC 3.2.1.120); coniferin beta-glucosidase (EC 3.2.1.126); exo-1…	GH	Glycoside Hydrolases	66.67	2.8e-54
ScBcH	Scaffold84	GH28	polygalacturonase (EC 3.2.1.15); alpha-L-rhamnosidase (EC 3.2.1.40); exo-polygalacturonase (EC 3.2.1.67); exo-polygalacturonosidase (EC 3.2.1.82); rhamnogalacturonase (EC 3.2.1.171); rhamnogalacturonan alpha-1,2-galacturonohydrolase (EC 3.2.1.173); endo-xylogalacturonan hydrolase (EC 3.2.1.-)	GH	Glycoside Hydrolases	70.75	5.6e-64
ScBcH	Scaffold102	GH23	lysozyme type G (EC 3.2.1.17); peptidoglycan lyase (EC 4.2.2.n1) also known in the literature as peptidoglycan lytic transglycosylase; chitinase (EC 3.2.1.14)	GH	Glycoside Hydrolases	45.2	2.4e-17
ScBcH	Scaffold107	GH32	invertase (EC 3.2.1.26); endo-inulinase (EC 3.2.1.7); beta-2,6-fructan 6-levanbiohydrolase (EC 3.2.1.64); endo-levanase (EC 3.2.1.65); exo-inulinase (EC 3.2.1.80); fructan beta-(2,1)-fructosidase/1-exohydrolase (EC 3.2.1.153); fructan beta-(2,6)-fructosidase/6-exohydrolase (EC 3.2.1.154); sucrose:sucrose 1-fructosyltransferase (EC 2.4.1.99); fructan:fructan 1-fructosyltransferase (EC 2.4.1.100); …	GH	Glycoside Hydrolases	60.65	1.5e-104
ScBcH	Scaffold128	GH68	levansucrase (EC 2.4.1.10); beta-fructofuranosidase (EC 3.2.1.26); inulosucrase (EC 2.4.1.9).	GH	Glycoside Hydrolases	84.15	1.2e-25
ScBcH	Scaffold198	GH68	levansucrase (EC 2.4.1.10); beta-fructofuranosidase (EC 3.2.1.26); inulosucrase (EC 2.4.1.9).	GH	Glycoside Hydrolases	99.1	3.4e-96
ScBcH	Scaffold198	GH68	levansucrase (EC 2.4.1.10); beta-fructofuranosidase (EC 3.2.1.26); inulosucrase (EC 2.4.1.9).	GH	Glycoside Hydrolases	84.15	1.2e-25
ScBcH	Scaffold216	GH23	lysozyme type G (EC 3.2.1.17); peptidoglycan lyase (EC 4.2.2.n1) also known in the literature as peptidoglycan lytic transglycosylase; chitinase (EC 3.2.1.14)	GH	Glycoside Hydrolases	65.88	7.4e-07
ScBcH	Scaffold2	CE1	acetyl xylan esterase (EC 3.1.1.72); cinnamoyl esterase (EC 3.1.1.-); feruloyl esterase (EC 3.1.1.73); carboxylesterase (EC 3.1.1.1); S-formylglutathione hydrolase (EC 3.1.2.12); diacylglycerol O-acyltransferase (EC 2.3.1.20); trehalose 6-O-mycolyltransferase (EC 2.3.1.122)	CE	Carbohydrate Esterases	76.47	1.1e-10
ScBcH	Scaffold4	CE10	arylesterase (EC 3.1.1.-); carboxyl esterase (EC 3.1.1.3); acetylcholinesterase (EC 3.1.1.7); cholinesterase (EC 3.1.1.8); sterol esterase (EC 3.1.1.13); brefeldin A esterase (EC 3.1.1.-).	CE	Carbohydrate Esterases	79.28	9.8e-07
ScBcH	Scaffold7	CE1	acetyl xylan esterase (EC 3.1.1.72); cinnamoyl esterase (EC 3.1.1.-); feruloyl esterase (EC 3.1.1.73); carboxylesterase (EC 3.1.1.1); S-formylglutathione hydrolase (EC 3.1.2.12); diacylglycerol O-acyltransferase (EC 2.3.1.20); trehalose 6-O-mycolyltransferase (EC 2.3.1.122)	CE	Carbohydrate Esterases	91.4	2e-53
ScBcH	Scaffold9	CE1	acetyl xylan esterase (EC 3.1.1.72); cinnamoyl esterase (EC 3.1.1.-); feruloyl esterase (EC 3.1.1.73); carboxylesterase (EC 3.1.1.1); S-formylglutathione hydrolase (EC 3.1.2.12); diacylglycerol O-acyltransferase (EC 2.3.1.20); trehalose 6-O-mycolyltransferase (EC 2.3.1.122)	CE	Carbohydrate Esterases	50.84	7.2e-06
ScBcH	Scaffold9	CE14	N-acetyl-1-D-myo-inosityl-2-amino-2-deoxy-alpha-D-glucopyranoside deacetylase (EC 3.5.1.89); diacetylchitobiose deacetylase (EC 3.5.1.-); mycothiol S-conjugate amidase (EC 3.5.1.-)	CE	Carbohydrate Esterases	33.26	1.5e-08
ScBcH	Scaffold11	CE10	arylesterase (EC 3.1.1.-); carboxyl esterase (EC 3.1.1.3); acetylcholinesterase (EC 3.1.1.7); cholinesterase (EC 3.1.1.8); sterol esterase (EC 3.1.1.13); brefeldin A esterase (EC 3.1.1.-).	CE	Carbohydrate Esterases	51.63	1.3e-10
ScBcH	Scaffold15	CE10	arylesterase (EC 3.1.1.-); carboxyl esterase (EC 3.1.1.3); acetylcholinesterase (EC 3.1.1.7); cholinesterase (EC 3.1.1.8); sterol esterase (EC 3.1.1.13); brefeldin A esterase (EC 3.1.1.-).	CE	Carbohydrate Esterases	58.39	4.2e-13
ScBcH	Scaffold16	CE10	arylesterase (EC 3.1.1.-); carboxyl esterase (EC 3.1.1.3); acetylcholinesterase (EC 3.1.1.7); cholinesterase (EC 3.1.1.8); sterol esterase (EC 3.1.1.13); brefeldin A esterase (EC 3.1.1.-).	CE	Carbohydrate Esterases	62.09	4.4e-09
ScBcH	Scaffold16	CE11	UDP-3-0-acyl N-acetylglucosamine deacetylase (EC 3.5.1.-).	CE	Carbohydrate Esterases	86.88	1.1e-81
ScBcH	Scaffold18	CE10	arylesterase (EC 3.1.1.-); carboxyl esterase (EC 3.1.1.3); acetylcholinesterase (EC 3.1.1.7); cholinesterase (EC 3.1.1.8); sterol esterase (EC 3.1.1.13); brefeldin A esterase (EC 3.1.1.-).	CE	Carbohydrate Esterases	72.33	3e-42
ScBcH	Scaffold26	CE7	acetyl xylan esterase (EC 3.1.1.72); cephalosporin-C deacetylase (EC 3.1.1.41).	CE	Carbohydrate Esterases	49.62	1.6e-10
ScBcH	Scaffold27	CE1	acetyl xylan esterase (EC 3.1.1.72); cinnamoyl esterase (EC 3.1.1.-); feruloyl esterase (EC 3.1.1.73); carboxylesterase (EC 3.1.1.1); S-formylglutathione hydrolase (EC 3.1.2.12); diacylglycerol O-acyltransferase (EC 2.3.1.20); trehalose 6-O-mycolyltransferase (EC 2.3.1.122)	CE	Carbohydrate Esterases	77.08	1.4e-14
ScBcH	Scaffold32	CE1	acetyl xylan esterase (EC 3.1.1.72); cinnamoyl esterase (EC 3.1.1.-); feruloyl esterase (EC 3.1.1.73); carboxylesterase (EC 3.1.1.1); S-formylglutathione hydrolase (EC 3.1.2.12); diacylglycerol O-acyltransferase (EC 2.3.1.20); trehalose 6-O-mycolyltransferase (EC 2.3.1.122)	CE	Carbohydrate Esterases	30.97	5.6e-06
ScBcH	Scaffold32	CE14	N-acetyl-1-D-myo-inosityl-2-amino-2-deoxy-alpha-D-glucopyranoside deacetylase (EC 3.5.1.89); diacetylchitobiose deacetylase (EC 3.5.1.-); mycothiol S-conjugate amidase (EC 3.5.1.-)	CE	Carbohydrate Esterases	44.75	5.9e-15
ScBcH	Scaffold39	CE10	arylesterase (EC 3.1.1.-); carboxyl esterase (EC 3.1.1.3); acetylcholinesterase (EC 3.1.1.7); cholinesterase (EC 3.1.1.8); sterol esterase (EC 3.1.1.13); brefeldin A esterase (EC 3.1.1.-).	CE	Carbohydrate Esterases	98.09	4.4e-32
ScBcH	Scaffold43	CE10	arylesterase (EC 3.1.1.-); carboxyl esterase (EC 3.1.1.3); acetylcholinesterase (EC 3.1.1.7); cholinesterase (EC 3.1.1.8); sterol esterase (EC 3.1.1.13); brefeldin A esterase (EC 3.1.1.-).	CE	Carbohydrate Esterases	64.97	1.3e-09
ScBcH	Scaffold65	CE7	acetyl xylan esterase (EC 3.1.1.72); cephalosporin-C deacetylase (EC 3.1.1.41).	CE	Carbohydrate Esterases	53.9	8.4e-11
ScBcH	Scaffold65	CE4	acetyl xylan esterase (EC 3.1.1.72); chitin deacetylase (EC 3.5.1.41); chitooligosaccharide deacetylase (EC 3.5.1.-); peptidoglycan GlcNAc deacetylase (EC 3.5.1.-); peptidoglycan N-acetylmuramic acid deacetylase (EC 3.5.1.-).	CE	Carbohydrate Esterases	51.32	1.7e-17
ScBcH	Scaffold67	CE4	acetyl xylan esterase (EC 3.1.1.72); chitin deacetylase (EC 3.5.1.41); chitooligosaccharide deacetylase (EC 3.5.1.-); peptidoglycan GlcNAc deacetylase (EC 3.5.1.-); peptidoglycan N-acetylmuramic acid deacetylase (EC 3.5.1.-).	CE	Carbohydrate Esterases	32.21	2.5e-17
ScBcH	Scaffold72	CE1	acetyl xylan esterase (EC 3.1.1.72); cinnamoyl esterase (EC 3.1.1.-); feruloyl esterase (EC 3.1.1.73); carboxylesterase (EC 3.1.1.1); S-formylglutathione hydrolase (EC 3.1.2.12); diacylglycerol O-acyltransferase (EC 2.3.1.20); trehalose 6-O-mycolyltransferase (EC 2.3.1.122)	CE	Carbohydrate Esterases	36.75	3.7e-07
ScBcH	Scaffold73	CE10	arylesterase (EC 3.1.1.-); carboxyl esterase (EC 3.1.1.3); acetylcholinesterase (EC 3.1.1.7); cholinesterase (EC 3.1.1.8); sterol esterase (EC 3.1.1.13); brefeldin A esterase (EC 3.1.1.-).	CE	Carbohydrate Esterases	86.27	9.6e-45
ScBcH	Scaffold100	CE4	acetyl xylan esterase (EC 3.1.1.72); chitin deacetylase (EC 3.5.1.41); chitooligosaccharide deacetylase (EC 3.5.1.-); peptidoglycan GlcNAc deacetylase (EC 3.5.1.-); peptidoglycan N-acetylmuramic acid deacetylase (EC 3.5.1.-).	CE	Carbohydrate Esterases	53.58	3.9e-14
ScBcH	Scaffold129	CE10	arylesterase (EC 3.1.1.-); carboxyl esterase (EC 3.1.1.3); acetylcholinesterase (EC 3.1.1.7); cholinesterase (EC 3.1.1.8); sterol esterase (EC 3.1.1.13); brefeldin A esterase (EC 3.1.1.-).	CE	Carbohydrate Esterases	89.88	7.3e-14
ScBcH	Scaffold131	CE1	acetyl xylan esterase (EC 3.1.1.72); cinnamoyl esterase (EC 3.1.1.-); feruloyl esterase (EC 3.1.1.73); carboxylesterase (EC 3.1.1.1); S-formylglutathione hydrolase (EC 3.1.2.12); diacylglycerol O-acyltransferase (EC 2.3.1.20); trehalose 6-O-mycolyltransferase (EC 2.3.1.122)	CE	Carbohydrate Esterases	43.89	1.6e-08
ScBcH	Scaffold147	CE4	acetyl xylan esterase (EC 3.1.1.72); chitin deacetylase (EC 3.5.1.41); chitooligosaccharide deacetylase (EC 3.5.1.-); peptidoglycan GlcNAc deacetylase (EC 3.5.1.-); peptidoglycan N-acetylmuramic acid deacetylase (EC 3.5.1.-).	CE	Carbohydrate Esterases	35.15	6.7e-22
ScBcH	Scaffold165	CE3	acetyl xylan esterase (EC 3.1.1.72).	CE	Carbohydrate Esterases	80.49	3.6e-15
ScBcH	Scaffold3	AA2	manganese peroxidase (EC 1.11.1.13); versatile peroxidase (EC 1.11.1.16); lignin peroxidase (EC 1.11.1.14); peroxidase (EC 1.11.1.-)	AA	Auxiliary Activities	35.05	1.8e-42
ScBcH	Scaffold21	AA1	Laccase / p-diphenol:oxygen oxidoreductase / ferroxidase (EC 1.10.3.2); ; ferroxidase (EC 1.10.3.-); Laccase-like multicopper oxidase (EC 1.10.3.-)	AA	Auxiliary Activities	50.93	5.1e-67
ScBcH	Scaffold26	AA12	The pyrroloquinoline quinone-dependent oxidoreductase activity was demonstrated for the CC1G_09525 protein of Coprinopsis cinerea.	AA	Auxiliary Activities	31.9	5.5e-29
ScBcH	Scaffold26	AA6	1,4-benzoquinone reductase (EC. 1.6.5.6)	AA	Auxiliary Activities	93.03	7.7e-70
ScBcH	Scaffold33	AA3	cellobiose dehydrogenase (EC 1.1.99.18); glucose 1-oxidase (EC 1.1.3.4); aryl alcohol oxidase (EC 1.1.3.7); alcohol oxidase (EC 1.1.3.13); pyranose oxidase (EC 1.1.3.10)	AA	Auxiliary Activities	94.72	2e-104
ScBcH	Scaffold38	AA6	1,4-benzoquinone reductase (EC. 1.6.5.6)	AA	Auxiliary Activities	30.89	3.7e-06
ScBcH	Scaffold51	AA7	glucooligosaccharide oxidase (EC 1.1.3.-); chitooligosaccharide oxidase (EC 1.1.3.-)	AA	Auxiliary Activities	37.5	1.8e-22
ScBcH	Scaffold55	AA10	AA10 (formerly CBM33) proteins are copper-dependent lytic polysaccharide monooxygenases (LPMOs); some proteins have been shown to act on chitin, others on cellulose;	AA	Auxiliary Activities	91.41	1.4e-29
ScBcH	Scaffold57	AA3	cellobiose dehydrogenase (EC 1.1.99.18); glucose 1-oxidase (EC 1.1.3.4); aryl alcohol oxidase (EC 1.1.3.7); alcohol oxidase (EC 1.1.3.13); pyranose oxidase (EC 1.1.3.10)	AA	Auxiliary Activities	50.24	1.7e-08
ScBcH	Scaffold69	AA3	cellobiose dehydrogenase (EC 1.1.99.18); glucose 1-oxidase (EC 1.1.3.4); aryl alcohol oxidase (EC 1.1.3.7); alcohol oxidase (EC 1.1.3.13); pyranose oxidase (EC 1.1.3.10)	AA	Auxiliary Activities	65.38	5.4e-07
ScBcH	Scaffold71	AA1	Laccase / p-diphenol:oxygen oxidoreductase / ferroxidase (EC 1.10.3.2); ; ferroxidase (EC 1.10.3.-); Laccase-like multicopper oxidase (EC 1.10.3.-)	AA	Auxiliary Activities	48.8	1.4e-78
ScBcH	Scaffold75	AA4	vanillyl-alcohol oxidase (EC 1.1.3.38)	AA	Auxiliary Activities	37.72	2.8e-26
ScBcH	Scaffold98	AA12	The pyrroloquinoline quinone-dependent oxidoreductase activity was demonstrated for the CC1G_09525 protein of Coprinopsis cinerea.	AA	Auxiliary Activities	52.51	2.5e-27
ScBcH	Scaffold194	AA6	1,4-benzoquinone reductase (EC. 1.6.5.6)	AA	Auxiliary Activities	46.94	4e-06
ScBcH	Scaffold9	PL7_1	PL7's subfamily	PL	Polysaccharide Lyases	97.63	6.6e-98
ScBcH	Scaffold10	PL1_4	PL1's subfamily	PL	Polysaccharide Lyases	45.91	2.6e-79
ScBcH	Scaffold11	PL5_1	PL5's subfamily	PL	Polysaccharide Lyases	87.85	1e-181
ScBcH	Scaffold17	PL3_1	PL3's subfamily	PL	Polysaccharide Lyases	53.69	3.7e-63
ScBcH	Scaffold105	PL1_8	PL1's subfamily	PL	Polysaccharide Lyases	46.73	4.8e-85
ScBcH	Scaffold106	PL7_1	PL7's subfamily	PL	Polysaccharide Lyases	97.3	3.7e-101
ScGyH1	Scaffold1	GH39	alpha-L-iduronidase (EC 3.2.1.76); beta-xylosidase (EC 3.2.1.37).	GH	Glycoside Hydrolases	61.45	5.1e-34
ScGyH1	Scaffold2	GH15	glucoamylase (EC 3.2.1.3); glucodextranase (EC 3.2.1.70); alpha,alpha-trehalase (EC 3.2.1.28); dextran dextrinase (EC 2.4.1.2)	GH	Glycoside Hydrolases	60	6e-83
ScGyH1	Scaffold3	GH18	chitinase (EC 3.2.1.14); lysozyme (EC 3.2.1.17); endo-beta-N-acetylglucosaminidase (EC 3.2.1.96); peptidoglycan hydrolase with endo-beta-N-acetylglucosaminidase specificity (EC 3.2.1.-); Nod factor hydrolase (EC 3.2.1.-); xylanase inhibitor; concanavalin B; narbonin	GH	Glycoside Hydrolases	52.14	3.7e-26
ScGyH1	Scaffold6	GH23	lysozyme type G (EC 3.2.1.17); peptidoglycan lyase (EC 4.2.2.n1) also known in the literature as peptidoglycan lytic transglycosylase; chitinase (EC 3.2.1.14)	GH	Glycoside Hydrolases	68.54	2.1e-10
ScGyH1	Scaffold9	GH33	sialidase or neuraminidase (EC 3.2.1.18); trans-sialidase (EC 2.4.1.-); 2-keto-3-deoxynononic acid hydrolase (EC 3.2.1.-); anhydrosialidase (EC 4.2.2.15); 3-deoxy-D-manno-octulosonic-acid hydrolase (EC 3.2.1.-)	GH	Glycoside Hydrolases	61.57	5.6e-18
ScGyH1	Scaffold9	GH73	lysozyme (EC 3.2.1.17); mannosyl-glycoprotein endo-beta-N-acetylglucosaminidase (EC 3.2.1.96); peptidoglycan hydrolase with endo-beta-N-acetylglucosaminidase specificity (EC 3.2.1.-)	GH	Glycoside Hydrolases	33.41	1.7e-38
ScGyH1	Scaffold11	GH128	beta-1,3-glucanase (EC 3.2.1.39)	GH	Glycoside Hydrolases	86.62	1.8e-65
ScGyH1	Scaffold15	GH102	peptidoglycan lytic transglycosylase (EC 3.2.1.-)	GH	Glycoside Hydrolases	38	1.1e-57
ScGyH1	Scaffold15	GH8	chitosanase (EC 3.2.1.132); cellulase (EC 3.2.1.4); licheninase (EC 3.2.1.73); endo-1,4-beta-xylanase (EC 3.2.1.8); reducing-end-xylose releasing exo-oligoxylanase (EC 3.2.1.156)	GH	Glycoside Hydrolases	83.87	5.4e-89
ScGyH1	Scaffold18	GH23	lysozyme type G (EC 3.2.1.17); peptidoglycan lyase (EC 4.2.2.n1) also known in the literature as peptidoglycan lytic transglycosylase; chitinase (EC 3.2.1.14)	GH	Glycoside Hydrolases	30.37	1.3e-25
ScGyH1	Scaffold21	GH23	lysozyme type G (EC 3.2.1.17); peptidoglycan lyase (EC 4.2.2.n1) also known in the literature as peptidoglycan lytic transglycosylase; chitinase (EC 3.2.1.14)	GH	Glycoside Hydrolases	32.41	1.2e-22
ScGyH1	Scaffold23	GH13_3	GH13's subfamily	GH	Glycoside Hydrolases	35.94	1.1e-106
ScGyH1	Scaffold23	GH13_16	GH13's subfamily	GH	Glycoside Hydrolases	32.31	3.7e-184
ScGyH1	Scaffold23	GH13_9	GH13's subfamily	GH	Glycoside Hydrolases	40.38	8.4e-146
ScGyH1	Scaffold26	GH5_5	GH5's subfamily	GH	Glycoside Hydrolases	39.49	1.3e-06
ScGyH1	Scaffold26	GH5	endo-beta-1,4-glucanase / cellulase (EC 3.2.1.4); endo-beta-1,4-xylanase (EC 3.2.1.8); beta-glucosidase (EC 3.2.1.21); beta-mannosidase (EC 3.2.1.25); beta-glucosylceramidase (EC 3.2.1.45); glucan beta-1,3-glucosidase (EC 3.2.1.58); licheninase (EC 3.2.1.73); exo-beta-1,4-glucanase / cellodextrinase (EC 3.2.1.74); glucan endo-1,6-beta-glucosidase (EC 3.2.1.75); mannan endo-beta-1,4-mannosidase (E…	GH	Glycoside Hydrolases	70.61	5.5e-15
ScGyH1	Scaffold27	GH109	alpha-N-acetylgalactosaminidase (EC 3.2.1.49)	GH	Glycoside Hydrolases	31.47	1.4e-13
ScGyH1	Scaffold28	GH68	levansucrase (EC 2.4.1.10); beta-fructofuranosidase (EC 3.2.1.26); inulosucrase (EC 2.4.1.9).	GH	Glycoside Hydrolases	96.01	4.7e-133
ScGyH1	Scaffold28	GH68	levansucrase (EC 2.4.1.10); beta-fructofuranosidase (EC 3.2.1.26); inulosucrase (EC 2.4.1.9).	GH	Glycoside Hydrolases	90.32	1.4e-13
ScGyH1	Scaffold29	GH13_11	GH13's subfamily	GH	Glycoside Hydrolases	47.16	5.5e-144
ScGyH1	Scaffold29	GH13_26	GH13's subfamily	GH	Glycoside Hydrolases	38.62	3.7e-89
ScGyH1	Scaffold29	GH77	amylomaltase or 4-alpha-glucanotransferase (EC 2.4.1.25)	GH	Glycoside Hydrolases	77.51	1.2e-148
ScGyH1	Scaffold29	GH13_10	GH13's subfamily	GH	Glycoside Hydrolases	50.76	3.4e-96
ScGyH1	Scaffold29	GH15	glucoamylase (EC 3.2.1.3); glucodextranase (EC 3.2.1.70); alpha,alpha-trehalase (EC 3.2.1.28); dextran dextrinase (EC 2.4.1.2)	GH	Glycoside Hydrolases	60.33	1.2e-82
ScGyH1	Scaffold44	GH5	endo-beta-1,4-glucanase / cellulase (EC 3.2.1.4); endo-beta-1,4-xylanase (EC 3.2.1.8); beta-glucosidase (EC 3.2.1.21); beta-mannosidase (EC 3.2.1.25); beta-glucosylceramidase (EC 3.2.1.45); glucan beta-1,3-glucosidase (EC 3.2.1.58); licheninase (EC 3.2.1.73); exo-beta-1,4-glucanase / cellodextrinase (EC 3.2.1.74); glucan endo-1,6-beta-glucosidase (EC 3.2.1.75); mannan endo-beta-1,4-mannosidase (E…	GH	Glycoside Hydrolases	90.59	1.6e-20
ScGyH1	Scaffold46	GH39	alpha-L-iduronidase (EC 3.2.1.76); beta-xylosidase (EC 3.2.1.37).	GH	Glycoside Hydrolases	62.01	1.1e-34
ScGyH1	Scaffold55	GH13_33	GH13's subfamily	GH	Glycoside Hydrolases	46.87	6.3e-186
ScGyH1	Scaffold58	GH103	peptidoglycan lytic transglycosylase (EC 3.2.1.-)	GH	Glycoside Hydrolases	87.62	7.1e-103
ScGyH1	Scaffold58	GH103	peptidoglycan lytic transglycosylase (EC 3.2.1.-)	GH	Glycoside Hydrolases	61.33	1.1e-117
ScGyH1	Scaffold60	GH5_5	GH5's subfamily	GH	Glycoside Hydrolases	81.6	1.1e-10
ScGyH1	Scaffold60	GH5_5	GH5's subfamily	GH	Glycoside Hydrolases	65.26	1e-19
ScGyH1	Scaffold60	GH19	chitinase (EC 3.2.1.14); lysozyme (EC 3.2.1.17)	GH	Glycoside Hydrolases	59.67	5.2e-37
ScGyH1	Scaffold61	GH24	lysozyme (EC 3.2.1.17)	GH	Glycoside Hydrolases	87.43	2.1e-23
ScGyH1	Scaffold72	GH3	beta-glucosidase (EC 3.2.1.21); xylan 1,4-beta-xylosidase (EC 3.2.1.37); beta-glucosylceramidase (EC 3.2.1.45); beta-N-acetylhexosaminidase (EC 3.2.1.52); alpha-L-arabinofuranosidase (EC 3.2.1.55); glucan 1,3-beta-glucosidase (EC 3.2.1.58); glucan 1,4-beta-glucosidase (EC 3.2.1.74); isoprimeverose-producing oligoxyloglucan hydrolase (EC 3.2.1.120); coniferin beta-glucosidase (EC 3.2.1.126); exo-1…	GH	Glycoside Hydrolases	66.67	2.8e-54
ScGyH1	Scaffold72	GH109	alpha-N-acetylgalactosaminidase (EC 3.2.1.49)	GH	Glycoside Hydrolases	32.63	6.9e-14
ScGyH1	Scaffold78	GH28	polygalacturonase (EC 3.2.1.15); alpha-L-rhamnosidase (EC 3.2.1.40); exo-polygalacturonase (EC 3.2.1.67); exo-polygalacturonosidase (EC 3.2.1.82); rhamnogalacturonase (EC 3.2.1.171); rhamnogalacturonan alpha-1,2-galacturonohydrolase (EC 3.2.1.173); endo-xylogalacturonan hydrolase (EC 3.2.1.-)	GH	Glycoside Hydrolases	70.75	5.6e-64
ScGyH1	Scaffold101	GH68	levansucrase (EC 2.4.1.10); beta-fructofuranosidase (EC 3.2.1.26); inulosucrase (EC 2.4.1.9).	GH	Glycoside Hydrolases	95.32	2.3e-111
ScGyH1	Scaffold105	GH23	lysozyme type G (EC 3.2.1.17); peptidoglycan lyase (EC 4.2.2.n1) also known in the literature as peptidoglycan lytic transglycosylase; chitinase (EC 3.2.1.14)	GH	Glycoside Hydrolases	45.2	2.4e-17
ScGyH1	Scaffold112	GH32	invertase (EC 3.2.1.26); endo-inulinase (EC 3.2.1.7); beta-2,6-fructan 6-levanbiohydrolase (EC 3.2.1.64); endo-levanase (EC 3.2.1.65); exo-inulinase (EC 3.2.1.80); fructan beta-(2,1)-fructosidase/1-exohydrolase (EC 3.2.1.153); fructan beta-(2,6)-fructosidase/6-exohydrolase (EC 3.2.1.154); sucrose:sucrose 1-fructosyltransferase (EC 2.4.1.99); fructan:fructan 1-fructosyltransferase (EC 2.4.1.100); …	GH	Glycoside Hydrolases	64.1	1e-99
ScGyH1	Scaffold139	GH23	lysozyme type G (EC 3.2.1.17); peptidoglycan lyase (EC 4.2.2.n1) also known in the literature as peptidoglycan lytic transglycosylase; chitinase (EC 3.2.1.14)	GH	Glycoside Hydrolases	65.19	1.2e-11
ScGyH1	Scaffold199	GH68	levansucrase (EC 2.4.1.10); beta-fructofuranosidase (EC 3.2.1.26); inulosucrase (EC 2.4.1.9).	GH	Glycoside Hydrolases	75.9	8.9e-122
ScGyH1	Scaffold2	CE1	acetyl xylan esterase (EC 3.1.1.72); cinnamoyl esterase (EC 3.1.1.-); feruloyl esterase (EC 3.1.1.73); carboxylesterase (EC 3.1.1.1); S-formylglutathione hydrolase (EC 3.1.2.12); diacylglycerol O-acyltransferase (EC 2.3.1.20); trehalose 6-O-mycolyltransferase (EC 2.3.1.122)	CE	Carbohydrate Esterases	90.75	2e-53
ScGyH1	Scaffold2	CE10	arylesterase (EC 3.1.1.-); carboxyl esterase (EC 3.1.1.3); acetylcholinesterase (EC 3.1.1.7); cholinesterase (EC 3.1.1.8); sterol esterase (EC 3.1.1.13); brefeldin A esterase (EC 3.1.1.-).	CE	Carbohydrate Esterases	58.39	4.2e-13
ScGyH1	Scaffold5	CE10	arylesterase (EC 3.1.1.-); carboxyl esterase (EC 3.1.1.3); acetylcholinesterase (EC 3.1.1.7); cholinesterase (EC 3.1.1.8); sterol esterase (EC 3.1.1.13); brefeldin A esterase (EC 3.1.1.-).	CE	Carbohydrate Esterases	79.02	9.9e-07
ScGyH1	Scaffold11	CE10	arylesterase (EC 3.1.1.-); carboxyl esterase (EC 3.1.1.3); acetylcholinesterase (EC 3.1.1.7); cholinesterase (EC 3.1.1.8); sterol esterase (EC 3.1.1.13); brefeldin A esterase (EC 3.1.1.-).	CE	Carbohydrate Esterases	76.78	9.5e-45
ScGyH1	Scaffold12	CE7	acetyl xylan esterase (EC 3.1.1.72); cephalosporin-C deacetylase (EC 3.1.1.41).	CE	Carbohydrate Esterases	50	1.5e-10
ScGyH1	Scaffold13	CE10	arylesterase (EC 3.1.1.-); carboxyl esterase (EC 3.1.1.3); acetylcholinesterase (EC 3.1.1.7); cholinesterase (EC 3.1.1.8); sterol esterase (EC 3.1.1.13); brefeldin A esterase (EC 3.1.1.-).	CE	Carbohydrate Esterases	51.63	1.3e-10
ScGyH1	Scaffold15	CE1	acetyl xylan esterase (EC 3.1.1.72); cinnamoyl esterase (EC 3.1.1.-); feruloyl esterase (EC 3.1.1.73); carboxylesterase (EC 3.1.1.1); S-formylglutathione hydrolase (EC 3.1.2.12); diacylglycerol O-acyltransferase (EC 2.3.1.20); trehalose 6-O-mycolyltransferase (EC 2.3.1.122)	CE	Carbohydrate Esterases	76.47	1.1e-10
ScGyH1	Scaffold16	CE11	UDP-3-0-acyl N-acetylglucosamine deacetylase (EC 3.5.1.-).	CE	Carbohydrate Esterases	88.28	7.2e-98
ScGyH1	Scaffold16	CE10	arylesterase (EC 3.1.1.-); carboxyl esterase (EC 3.1.1.3); acetylcholinesterase (EC 3.1.1.7); cholinesterase (EC 3.1.1.8); sterol esterase (EC 3.1.1.13); brefeldin A esterase (EC 3.1.1.-).	CE	Carbohydrate Esterases	62.68	4.3e-09
ScGyH1	Scaffold17	CE1	acetyl xylan esterase (EC 3.1.1.72); cinnamoyl esterase (EC 3.1.1.-); feruloyl esterase (EC 3.1.1.73); carboxylesterase (EC 3.1.1.1); S-formylglutathione hydrolase (EC 3.1.2.12); diacylglycerol O-acyltransferase (EC 2.3.1.20); trehalose 6-O-mycolyltransferase (EC 2.3.1.122)	CE	Carbohydrate Esterases	36.75	3.7e-07
ScGyH1	Scaffold26	CE1	acetyl xylan esterase (EC 3.1.1.72); cinnamoyl esterase (EC 3.1.1.-); feruloyl esterase (EC 3.1.1.73); carboxylesterase (EC 3.1.1.1); S-formylglutathione hydrolase (EC 3.1.2.12); diacylglycerol O-acyltransferase (EC 2.3.1.20); trehalose 6-O-mycolyltransferase (EC 2.3.1.122)	CE	Carbohydrate Esterases	77.08	1.4e-14
ScGyH1	Scaffold29	CE1	acetyl xylan esterase (EC 3.1.1.72); cinnamoyl esterase (EC 3.1.1.-); feruloyl esterase (EC 3.1.1.73); carboxylesterase (EC 3.1.1.1); S-formylglutathione hydrolase (EC 3.1.2.12); diacylglycerol O-acyltransferase (EC 2.3.1.20); trehalose 6-O-mycolyltransferase (EC 2.3.1.122)	CE	Carbohydrate Esterases	30.88	5.6e-06
ScGyH1	Scaffold29	CE14	N-acetyl-1-D-myo-inosityl-2-amino-2-deoxy-alpha-D-glucopyranoside deacetylase (EC 3.5.1.89); diacetylchitobiose deacetylase (EC 3.5.1.-); mycothiol S-conjugate amidase (EC 3.5.1.-)	CE	Carbohydrate Esterases	44.75	5.9e-15
ScGyH1	Scaffold39	CE10	arylesterase (EC 3.1.1.-); carboxyl esterase (EC 3.1.1.3); acetylcholinesterase (EC 3.1.1.7); cholinesterase (EC 3.1.1.8); sterol esterase (EC 3.1.1.13); brefeldin A esterase (EC 3.1.1.-).	CE	Carbohydrate Esterases	64.97	1.3e-09
ScGyH1	Scaffold49	CE14	N-acetyl-1-D-myo-inosityl-2-amino-2-deoxy-alpha-D-glucopyranoside deacetylase (EC 3.5.1.89); diacetylchitobiose deacetylase (EC 3.5.1.-); mycothiol S-conjugate amidase (EC 3.5.1.-)	CE	Carbohydrate Esterases	33.26	1.5e-08
ScGyH1	Scaffold49	CE1	acetyl xylan esterase (EC 3.1.1.72); cinnamoyl esterase (EC 3.1.1.-); feruloyl esterase (EC 3.1.1.73); carboxylesterase (EC 3.1.1.1); S-formylglutathione hydrolase (EC 3.1.2.12); diacylglycerol O-acyltransferase (EC 2.3.1.20); trehalose 6-O-mycolyltransferase (EC 2.3.1.122)	CE	Carbohydrate Esterases	50.84	7.2e-06
ScGyH1	Scaffold58	CE10	arylesterase (EC 3.1.1.-); carboxyl esterase (EC 3.1.1.3); acetylcholinesterase (EC 3.1.1.7); cholinesterase (EC 3.1.1.8); sterol esterase (EC 3.1.1.13); brefeldin A esterase (EC 3.1.1.-).	CE	Carbohydrate Esterases	72.33	3e-42
ScGyH1	Scaffold62	CE7	acetyl xylan esterase (EC 3.1.1.72); cephalosporin-C deacetylase (EC 3.1.1.41).	CE	Carbohydrate Esterases	53.9	8.4e-11
ScGyH1	Scaffold62	CE4	acetyl xylan esterase (EC 3.1.1.72); chitin deacetylase (EC 3.5.1.41); chitooligosaccharide deacetylase (EC 3.5.1.-); peptidoglycan GlcNAc deacetylase (EC 3.5.1.-); peptidoglycan N-acetylmuramic acid deacetylase (EC 3.5.1.-).	CE	Carbohydrate Esterases	50	1.4e-17
ScGyH1	Scaffold64	CE4	acetyl xylan esterase (EC 3.1.1.72); chitin deacetylase (EC 3.5.1.41); chitooligosaccharide deacetylase (EC 3.5.1.-); peptidoglycan GlcNAc deacetylase (EC 3.5.1.-); peptidoglycan N-acetylmuramic acid deacetylase (EC 3.5.1.-).	CE	Carbohydrate Esterases	33.98	2.5e-17
ScGyH1	Scaffold99	CE4	acetyl xylan esterase (EC 3.1.1.72); chitin deacetylase (EC 3.5.1.41); chitooligosaccharide deacetylase (EC 3.5.1.-); peptidoglycan GlcNAc deacetylase (EC 3.5.1.-); peptidoglycan N-acetylmuramic acid deacetylase (EC 3.5.1.-).	CE	Carbohydrate Esterases	53.22	3.9e-14
ScGyH1	Scaffold130	CE10	arylesterase (EC 3.1.1.-); carboxyl esterase (EC 3.1.1.3); acetylcholinesterase (EC 3.1.1.7); cholinesterase (EC 3.1.1.8); sterol esterase (EC 3.1.1.13); brefeldin A esterase (EC 3.1.1.-).	CE	Carbohydrate Esterases	88.89	2.8e-13
ScGyH1	Scaffold134	CE1	acetyl xylan esterase (EC 3.1.1.72); cinnamoyl esterase (EC 3.1.1.-); feruloyl esterase (EC 3.1.1.73); carboxylesterase (EC 3.1.1.1); S-formylglutathione hydrolase (EC 3.1.2.12); diacylglycerol O-acyltransferase (EC 2.3.1.20); trehalose 6-O-mycolyltransferase (EC 2.3.1.122)	CE	Carbohydrate Esterases	43.89	1.6e-08
ScGyH1	Scaffold147	CE4	acetyl xylan esterase (EC 3.1.1.72); chitin deacetylase (EC 3.5.1.41); chitooligosaccharide deacetylase (EC 3.5.1.-); peptidoglycan GlcNAc deacetylase (EC 3.5.1.-); peptidoglycan N-acetylmuramic acid deacetylase (EC 3.5.1.-).	CE	Carbohydrate Esterases	35.15	6.7e-22
ScGyH1	Scaffold165	CE3	acetyl xylan esterase (EC 3.1.1.72).	CE	Carbohydrate Esterases	78.88	1.6e-12
ScGyH1	Scaffold166	CE10	arylesterase (EC 3.1.1.-); carboxyl esterase (EC 3.1.1.3); acetylcholinesterase (EC 3.1.1.7); cholinesterase (EC 3.1.1.8); sterol esterase (EC 3.1.1.13); brefeldin A esterase (EC 3.1.1.-).	CE	Carbohydrate Esterases	98.09	4.4e-32
ScGyH1	Scaffold2	GT19	lipid-A-disaccharide synthase (EC 2.4.1.182).	GT	Glycosyl Transferases	92.37	2.1e-139
ScGyH1	Scaffold3	GT2	cellulose synthase (EC 2.4.1.12); chitin synthase (EC 2.4.1.16); dolichyl-phosphate beta-D-mannosyltransferase (EC 2.4.1.83); dolichyl-phosphate beta-glucosyltransferase (EC 2.4.1.117); N-acetylglucosaminyltransferase (EC 2.4.1.-); N-acetylgalactosaminyltransferase (EC 2.4.1.-); hyaluronan synthase (EC 2.4.1.212); chitin oligosaccharide synthase (EC 2.4.1.-); beta-1,3-glucan synthase (EC 2.4.1.34…	GT	Glycosyl Transferases	71.32	1.9e-06
ScGyH1	Scaffold4	GT35	glycogen or starch phosphorylase (EC 2.4.1.1).	GT	Glycosyl Transferases	87.5	9.8e-260
ScGyH1	Scaffold4	GT2	cellulose synthase (EC 2.4.1.12); chitin synthase (EC 2.4.1.16); dolichyl-phosphate beta-D-mannosyltransferase (EC 2.4.1.83); dolichyl-phosphate beta-glucosyltransferase (EC 2.4.1.117); N-acetylglucosaminyltransferase (EC 2.4.1.-); N-acetylgalactosaminyltransferase (EC 2.4.1.-); hyaluronan synthase (EC 2.4.1.212); chitin oligosaccharide synthase (EC 2.4.1.-); beta-1,3-glucan synthase (EC 2.4.1.34…	GT	Glycosyl Transferases	50.63	1.5e-11
ScGyH1	Scaffold7	GT41	UDP-GlcNAc: peptide beta-N-acetylglucosaminyltransferase (EC 2.4.1.255); UDP-Glc: peptide N-beta-glucosyltransferase (EC 2.4.1.-)	GT	Glycosyl Transferases	60.71	4.8e-07
ScGyH1	Scaffold7	GT41	UDP-GlcNAc: peptide beta-N-acetylglucosaminyltransferase (EC 2.4.1.255); UDP-Glc: peptide N-beta-glucosyltransferase (EC 2.4.1.-)	GT	Glycosyl Transferases	37.3	2.7e-13
ScGyH1	Scaffold16	GT28	1,2-diacylglycerol 3-beta-galactosyltransferase (EC 2.4.1.46); 1,2-diacylglycerol 3-beta-glucosyltransferase (EC 2.4.1.157); UDP-GlcNAc: Und-PP-MurAc-pentapeptide beta-N-acetylglucosaminyltransferase (EC 2.4.1.227); digalactosyldiacylglycerol synthase (EC 2.4.1.241)	GT	Glycosyl Transferases	45.45	8.6e-54
ScGyH1	Scaffold18	GT2	cellulose synthase (EC 2.4.1.12); chitin synthase (EC 2.4.1.16); dolichyl-phosphate beta-D-mannosyltransferase (EC 2.4.1.83); dolichyl-phosphate beta-glucosyltransferase (EC 2.4.1.117); N-acetylglucosaminyltransferase (EC 2.4.1.-); N-acetylgalactosaminyltransferase (EC 2.4.1.-); hyaluronan synthase (EC 2.4.1.212); chitin oligosaccharide synthase (EC 2.4.1.-); beta-1,3-glucan synthase (EC 2.4.1.34…	GT	Glycosyl Transferases	54.08	5.3e-30
ScGyH1	Scaffold21	GT41	UDP-GlcNAc: peptide beta-N-acetylglucosaminyltransferase (EC 2.4.1.255); UDP-Glc: peptide N-beta-glucosyltransferase (EC 2.4.1.-)	GT	Glycosyl Transferases	42.08	1.7e-15
ScGyH1	Scaffold29	GT2	cellulose synthase (EC 2.4.1.12); chitin synthase (EC 2.4.1.16); dolichyl-phosphate beta-D-mannosyltransferase (EC 2.4.1.83); dolichyl-phosphate beta-glucosyltransferase (EC 2.4.1.117); N-acetylglucosaminyltransferase (EC 2.4.1.-); N-acetylgalactosaminyltransferase (EC 2.4.1.-); hyaluronan synthase (EC 2.4.1.212); chitin oligosaccharide synthase (EC 2.4.1.-); beta-1,3-glucan synthase (EC 2.4.1.34…	GT	Glycosyl Transferases	47	6.4e-12
ScGyH1	Scaffold29	GT5	UDP-Glc: glycogen glucosyltransferase (EC 2.4.1.11); ADP-Glc: starch glucosyltransferase (EC 2.4.1.21); NDP-Glc: starch glucosyltransferase (EC 2.4.1.242); UDP-Glc: alpha-1,3-glucan synthase (EC 2.4.1.183) UDP-Glc: alpha-1,4-glucan synthase (EC 2.4.1.-)	GT	Glycosyl Transferases	87.71	2.3e-145
ScGyH1	Scaffold29	GT41	UDP-GlcNAc: peptide beta-N-acetylglucosaminyltransferase (EC 2.4.1.255); UDP-Glc: peptide N-beta-glucosyltransferase (EC 2.4.1.-)	GT	Glycosyl Transferases	39.95	9.8e-12
ScGyH1	Scaffold30	GT51	murein polymerase (EC 2.4.1.129).	GT	Glycosyl Transferases	76.17	7.1e-51
ScGyH1	Scaffold31	GT2	cellulose synthase (EC 2.4.1.12); chitin synthase (EC 2.4.1.16); dolichyl-phosphate beta-D-mannosyltransferase (EC 2.4.1.83); dolichyl-phosphate beta-glucosyltransferase (EC 2.4.1.117); N-acetylglucosaminyltransferase (EC 2.4.1.-); N-acetylgalactosaminyltransferase (EC 2.4.1.-); hyaluronan synthase (EC 2.4.1.212); chitin oligosaccharide synthase (EC 2.4.1.-); beta-1,3-glucan synthase (EC 2.4.1.34…	GT	Glycosyl Transferases	37.96	9.9e-16
ScGyH1	Scaffold31	GT4	sucrose synthase (EC 2.4.1.13); sucrose-phosphate synthase (EC 2.4.1.14); alpha-glucosyltransferase (EC 2.4.1.52); lipopolysaccharide N-acetylglucosaminyltransferase (EC 2.4.1.56); phosphatidylinositol alpha-mannosyltransferase (EC 2.4.1.57); GDP-Man: Man1GlcNAc2-PP-dolichol alpha-1,3-mannosyltransferase (EC 2.4.1.132); GDP-Man: Man3GlcNAc2-PP-dolichol/Man4GlcNAc2-PP-dolichol alpha-1,2-mannosyltr…	GT	Glycosyl Transferases	41.08	2.7e-30
ScGyH1	Scaffold32	GT4	sucrose synthase (EC 2.4.1.13); sucrose-phosphate synthase (EC 2.4.1.14); alpha-glucosyltransferase (EC 2.4.1.52); lipopolysaccharide N-acetylglucosaminyltransferase (EC 2.4.1.56); phosphatidylinositol alpha-mannosyltransferase (EC 2.4.1.57); GDP-Man: Man1GlcNAc2-PP-dolichol alpha-1,3-mannosyltransferase (EC 2.4.1.132); GDP-Man: Man3GlcNAc2-PP-dolichol/Man4GlcNAc2-PP-dolichol alpha-1,2-mannosyltr…	GT	Glycosyl Transferases	40.21	1.4e-23
ScGyH1	Scaffold32	GT9	lipopolysaccharide N-acetylglucosaminyltransferase (EC 2.4.1.56); heptosyltransferase (EC 2.4.-.-).	GT	Glycosyl Transferases	67.51	7.2e-50
ScGyH1	Scaffold32	GT9	lipopolysaccharide N-acetylglucosaminyltransferase (EC 2.4.1.56); heptosyltransferase (EC 2.4.-.-).	GT	Glycosyl Transferases	75.23	1.1e-58
ScGyH1	Scaffold46	GT4	sucrose synthase (EC 2.4.1.13); sucrose-phosphate synthase (EC 2.4.1.14); alpha-glucosyltransferase (EC 2.4.1.52); lipopolysaccharide N-acetylglucosaminyltransferase (EC 2.4.1.56); phosphatidylinositol alpha-mannosyltransferase (EC 2.4.1.57); GDP-Man: Man1GlcNAc2-PP-dolichol alpha-1,3-mannosyltransferase (EC 2.4.1.132); GDP-Man: Man3GlcNAc2-PP-dolichol/Man4GlcNAc2-PP-dolichol alpha-1,2-mannosyltr…	GT	Glycosyl Transferases	30.05	2.5e-20
ScGyH1	Scaffold46	GT4	sucrose synthase (EC 2.4.1.13); sucrose-phosphate synthase (EC 2.4.1.14); alpha-glucosyltransferase (EC 2.4.1.52); lipopolysaccharide N-acetylglucosaminyltransferase (EC 2.4.1.56); phosphatidylinositol alpha-mannosyltransferase (EC 2.4.1.57); GDP-Man: Man1GlcNAc2-PP-dolichol alpha-1,3-mannosyltransferase (EC 2.4.1.132); GDP-Man: Man3GlcNAc2-PP-dolichol/Man4GlcNAc2-PP-dolichol alpha-1,2-mannosyltr…	GT	Glycosyl Transferases	42.86	1.8e-13
ScGyH1	Scaffold47	GT2	cellulose synthase (EC 2.4.1.12); chitin synthase (EC 2.4.1.16); dolichyl-phosphate beta-D-mannosyltransferase (EC 2.4.1.83); dolichyl-phosphate beta-glucosyltransferase (EC 2.4.1.117); N-acetylglucosaminyltransferase (EC 2.4.1.-); N-acetylgalactosaminyltransferase (EC 2.4.1.-); hyaluronan synthase (EC 2.4.1.212); chitin oligosaccharide synthase (EC 2.4.1.-); beta-1,3-glucan synthase (EC 2.4.1.34…	GT	Glycosyl Transferases	52.92	1.3e-14
ScGyH1	Scaffold49	GT4	sucrose synthase (EC 2.4.1.13); sucrose-phosphate synthase (EC 2.4.1.14); alpha-glucosyltransferase (EC 2.4.1.52); lipopolysaccharide N-acetylglucosaminyltransferase (EC 2.4.1.56); phosphatidylinositol alpha-mannosyltransferase (EC 2.4.1.57); GDP-Man: Man1GlcNAc2-PP-dolichol alpha-1,3-mannosyltransferase (EC 2.4.1.132); GDP-Man: Man3GlcNAc2-PP-dolichol/Man4GlcNAc2-PP-dolichol alpha-1,2-mannosyltr…	GT	Glycosyl Transferases	36.41	2.7e-33
ScGyH1	Scaffold49	GT30	CMP-beta-KDO: alpha-3-deoxy-D-manno-octulosonic-acid (KDO) transferase (EC 2.4.99.-).	GT	Glycosyl Transferases	42.96	4.2e-77
ScGyH1	Scaffold56	GT19	lipid-A-disaccharide synthase (EC 2.4.1.182).	GT	Glycosyl Transferases	38.59	9.3e-07
ScGyH1	Scaffold65	GT41	UDP-GlcNAc: peptide beta-N-acetylglucosaminyltransferase (EC 2.4.1.255); UDP-Glc: peptide N-beta-glucosyltransferase (EC 2.4.1.-)	GT	Glycosyl Transferases	41	5.4e-06
ScGyH1	Scaffold71	GT41	UDP-GlcNAc: peptide beta-N-acetylglucosaminyltransferase (EC 2.4.1.255); UDP-Glc: peptide N-beta-glucosyltransferase (EC 2.4.1.-)	GT	Glycosyl Transferases	38.08	4.6e-06
ScGyH1	Scaffold76	GT41	UDP-GlcNAc: peptide beta-N-acetylglucosaminyltransferase (EC 2.4.1.255); UDP-Glc: peptide N-beta-glucosyltransferase (EC 2.4.1.-)	GT	Glycosyl Transferases	30.03	3.1e-06
ScGyH1	Scaffold80	GT2	cellulose synthase (EC 2.4.1.12); chitin synthase (EC 2.4.1.16); dolichyl-phosphate beta-D-mannosyltransferase (EC 2.4.1.83); dolichyl-phosphate beta-glucosyltransferase (EC 2.4.1.117); N-acetylglucosaminyltransferase (EC 2.4.1.-); N-acetylgalactosaminyltransferase (EC 2.4.1.-); hyaluronan synthase (EC 2.4.1.212); chitin oligosaccharide synthase (EC 2.4.1.-); beta-1,3-glucan synthase (EC 2.4.1.34…	GT	Glycosyl Transferases	39.17	1.9e-18
ScGyH1	Scaffold80	GT4	sucrose synthase (EC 2.4.1.13); sucrose-phosphate synthase (EC 2.4.1.14); alpha-glucosyltransferase (EC 2.4.1.52); lipopolysaccharide N-acetylglucosaminyltransferase (EC 2.4.1.56); phosphatidylinositol alpha-mannosyltransferase (EC 2.4.1.57); GDP-Man: Man1GlcNAc2-PP-dolichol alpha-1,3-mannosyltransferase (EC 2.4.1.132); GDP-Man: Man3GlcNAc2-PP-dolichol/Man4GlcNAc2-PP-dolichol alpha-1,2-mannosyltr…	GT	Glycosyl Transferases	33.5	1.5e-29
ScGyH1	Scaffold80	GT4	sucrose synthase (EC 2.4.1.13); sucrose-phosphate synthase (EC 2.4.1.14); alpha-glucosyltransferase (EC 2.4.1.52); lipopolysaccharide N-acetylglucosaminyltransferase (EC 2.4.1.56); phosphatidylinositol alpha-mannosyltransferase (EC 2.4.1.57); GDP-Man: Man1GlcNAc2-PP-dolichol alpha-1,3-mannosyltransferase (EC 2.4.1.132); GDP-Man: Man3GlcNAc2-PP-dolichol/Man4GlcNAc2-PP-dolichol alpha-1,2-mannosyltr…	GT	Glycosyl Transferases	39.57	4.6e-30
ScGyH1	Scaffold80	GT4	sucrose synthase (EC 2.4.1.13); sucrose-phosphate synthase (EC 2.4.1.14); alpha-glucosyltransferase (EC 2.4.1.52); lipopolysaccharide N-acetylglucosaminyltransferase (EC 2.4.1.56); phosphatidylinositol alpha-mannosyltransferase (EC 2.4.1.57); GDP-Man: Man1GlcNAc2-PP-dolichol alpha-1,3-mannosyltransferase (EC 2.4.1.132); GDP-Man: Man3GlcNAc2-PP-dolichol/Man4GlcNAc2-PP-dolichol alpha-1,2-mannosyltr…	GT	Glycosyl Transferases	33.25	1.5e-27
ScGyH1	Scaffold81	GT4	sucrose synthase (EC 2.4.1.13); sucrose-phosphate synthase (EC 2.4.1.14); alpha-glucosyltransferase (EC 2.4.1.52); lipopolysaccharide N-acetylglucosaminyltransferase (EC 2.4.1.56); phosphatidylinositol alpha-mannosyltransferase (EC 2.4.1.57); GDP-Man: Man1GlcNAc2-PP-dolichol alpha-1,3-mannosyltransferase (EC 2.4.1.132); GDP-Man: Man3GlcNAc2-PP-dolichol/Man4GlcNAc2-PP-dolichol alpha-1,2-mannosyltr…	GT	Glycosyl Transferases	34.99	1.7e-34
ScGyH1	Scaffold85	GT4	sucrose synthase (EC 2.4.1.13); sucrose-phosphate synthase (EC 2.4.1.14); alpha-glucosyltransferase (EC 2.4.1.52); lipopolysaccharide N-acetylglucosaminyltransferase (EC 2.4.1.56); phosphatidylinositol alpha-mannosyltransferase (EC 2.4.1.57); GDP-Man: Man1GlcNAc2-PP-dolichol alpha-1,3-mannosyltransferase (EC 2.4.1.132); GDP-Man: Man3GlcNAc2-PP-dolichol/Man4GlcNAc2-PP-dolichol alpha-1,2-mannosyltr…	GT	Glycosyl Transferases	38.22	1.9e-35
ScGyH1	Scaffold99	GT83	undecaprenyl phosphate-alpha-L-Ara4N: 4-amino-4-deoxy-beta-L-arabinosyltransferase (EC 2.4.2.43); dodecaprenyl phosphate-beta-galacturonic acid: lipopolysaccharide core alpha-galacturonosyl transferase (EC 2.4.1.-)	GT	Glycosyl Transferases	68.71	3e-80
ScGyH1	Scaffold99	GT83	undecaprenyl phosphate-alpha-L-Ara4N: 4-amino-4-deoxy-beta-L-arabinosyltransferase (EC 2.4.2.43); dodecaprenyl phosphate-beta-galacturonic acid: lipopolysaccharide core alpha-galacturonosyl transferase (EC 2.4.1.-)	GT	Glycosyl Transferases	94.79	1.1e-129
ScGyH1	Scaffold99	GT2	cellulose synthase (EC 2.4.1.12); chitin synthase (EC 2.4.1.16); dolichyl-phosphate beta-D-mannosyltransferase (EC 2.4.1.83); dolichyl-phosphate beta-glucosyltransferase (EC 2.4.1.117); N-acetylglucosaminyltransferase (EC 2.4.1.-); N-acetylgalactosaminyltransferase (EC 2.4.1.-); hyaluronan synthase (EC 2.4.1.212); chitin oligosaccharide synthase (EC 2.4.1.-); beta-1,3-glucan synthase (EC 2.4.1.34…	GT	Glycosyl Transferases	48.94	2.5e-25
ScGyH1	Scaffold118	GT41	UDP-GlcNAc: peptide beta-N-acetylglucosaminyltransferase (EC 2.4.1.255); UDP-Glc: peptide N-beta-glucosyltransferase (EC 2.4.1.-)	GT	Glycosyl Transferases	33.01	9.3e-09
ScGyH1	Scaffold163	GT73	CMP-beta-KDO: alpha-3-deoxy-D-manno-octulosonic-acid (KDO) transferase (EC 2.4.99.-).	GT	Glycosyl Transferases	42.75	1.6e-69
ScGyH1	Scaffold166	GT104	dTDP-beta-L-Rhap : arginine alpha-L-rhamnosyltransferase (EC 2.4.1.-)	GT	Glycosyl Transferases	88.39	1.4e-143
ScGyH1	Scaffold8	AA2	manganese peroxidase (EC 1.11.1.13); versatile peroxidase (EC 1.11.1.16); lignin peroxidase (EC 1.11.1.14); peroxidase (EC 1.11.1.-)	AA	Auxiliary Activities	35.05	1.8e-42
ScGyH1	Scaffold12	AA1	Laccase / p-diphenol:oxygen oxidoreductase / ferroxidase (EC 1.10.3.2); ; ferroxidase (EC 1.10.3.-); Laccase-like multicopper oxidase (EC 1.10.3.-)	AA	Auxiliary Activities	48.8	1.4e-78
ScGyH1	Scaffold12	AA6	1,4-benzoquinone reductase (EC. 1.6.5.6)	AA	Auxiliary Activities	93.03	7.7e-70
ScGyH1	Scaffold12	AA12	The pyrroloquinoline quinone-dependent oxidoreductase activity was demonstrated for the CC1G_09525 protein of Coprinopsis cinerea.	AA	Auxiliary Activities	32.56	5e-29
ScGyH1	Scaffold21	AA1	Laccase / p-diphenol:oxygen oxidoreductase / ferroxidase (EC 1.10.3.2); ; ferroxidase (EC 1.10.3.-); Laccase-like multicopper oxidase (EC 1.10.3.-)	AA	Auxiliary Activities	47.7	6.3e-67
ScGyH1	Scaffold30	AA3	cellobiose dehydrogenase (EC 1.1.99.18); glucose 1-oxidase (EC 1.1.3.4); aryl alcohol oxidase (EC 1.1.3.7); alcohol oxidase (EC 1.1.3.13); pyranose oxidase (EC 1.1.3.10)	AA	Auxiliary Activities	93.58	1.2e-104
ScGyH1	Scaffold46	AA7	glucooligosaccharide oxidase (EC 1.1.3.-); chitooligosaccharide oxidase (EC 1.1.3.-)	AA	Auxiliary Activities	37.5	1.8e-22
ScGyH1	Scaffold51	AA10	AA10 (formerly CBM33) proteins are copper-dependent lytic polysaccharide monooxygenases (LPMOs); some proteins have been shown to act on chitin, others on cellulose;	AA	Auxiliary Activities	71.43	1.2e-28
ScGyH1	Scaffold53	AA3	cellobiose dehydrogenase (EC 1.1.99.18); glucose 1-oxidase (EC 1.1.3.4); aryl alcohol oxidase (EC 1.1.3.7); alcohol oxidase (EC 1.1.3.13); pyranose oxidase (EC 1.1.3.10)	AA	Auxiliary Activities	50.24	1.7e-08
ScGyH1	Scaffold66	AA3	cellobiose dehydrogenase (EC 1.1.99.18); glucose 1-oxidase (EC 1.1.3.4); aryl alcohol oxidase (EC 1.1.3.7); alcohol oxidase (EC 1.1.3.13); pyranose oxidase (EC 1.1.3.10)	AA	Auxiliary Activities	65.38	5.4e-07
ScGyH1	Scaffold67	AA6	1,4-benzoquinone reductase (EC. 1.6.5.6)	AA	Auxiliary Activities	30.89	3.7e-06
ScGyH1	Scaffold73	AA4	vanillyl-alcohol oxidase (EC 1.1.3.38)	AA	Auxiliary Activities	37.91	6.6e-26
ScGyH1	Scaffold98	AA12	The pyrroloquinoline quinone-dependent oxidoreductase activity was demonstrated for the CC1G_09525 protein of Coprinopsis cinerea.	AA	Auxiliary Activities	52.51	2.5e-27
ScGyH1	Scaffold191	AA6	1,4-benzoquinone reductase (EC. 1.6.5.6)	AA	Auxiliary Activities	46.94	4e-06
ScGyH1	Scaffold13	PL5_1	PL5's subfamily	PL	Polysaccharide Lyases	84.13	1.2e-181
ScGyH1	Scaffold18	PL3_1	PL3's subfamily	PL	Polysaccharide Lyases	42.62	6.4e-63
ScGyH1	Scaffold20	PL1_4	PL1's subfamily	PL	Polysaccharide Lyases	45.91	2.6e-79
ScGyH1	Scaffold32	PL7_1	PL7's subfamily	PL	Polysaccharide Lyases	97.63	6.6e-98
ScGyH1	Scaffold107	PL7_1	PL7's subfamily	PL	Polysaccharide Lyases	97.3	3.7e-101
ScGyH1	Scaffold110	PL1_8	PL1's subfamily	PL	Polysaccharide Lyases	46.73	4.8e-85
ScGyH2	Scaffold1	GH15	glucoamylase (EC 3.2.1.3); glucodextranase (EC 3.2.1.70); alpha,alpha-trehalase (EC 3.2.1.28); dextran dextrinase (EC 2.4.1.2)	GH	Glycoside Hydrolases	60.2	5.9e-83
ScGyH2	Scaffold2	GH23	lysozyme type G (EC 3.2.1.17); peptidoglycan lyase (EC 4.2.2.n1) also known in the literature as peptidoglycan lytic transglycosylase; chitinase (EC 3.2.1.14)	GH	Glycoside Hydrolases	30.04	1.4e-25
ScGyH2	Scaffold8	GH73	lysozyme (EC 3.2.1.17); mannosyl-glycoprotein endo-beta-N-acetylglucosaminidase (EC 3.2.1.96); peptidoglycan hydrolase with endo-beta-N-acetylglucosaminidase specificity (EC 3.2.1.-)	GH	Glycoside Hydrolases	33.41	1.7e-38
ScGyH2	Scaffold8	GH33	sialidase or neuraminidase (EC 3.2.1.18); trans-sialidase (EC 2.4.1.-); 2-keto-3-deoxynononic acid hydrolase (EC 3.2.1.-); anhydrosialidase (EC 4.2.2.15); 3-deoxy-D-manno-octulosonic-acid hydrolase (EC 3.2.1.-)	GH	Glycoside Hydrolases	61.57	5.6e-18
ScGyH2	Scaffold9	GH39	alpha-L-iduronidase (EC 3.2.1.76); beta-xylosidase (EC 3.2.1.37).	GH	Glycoside Hydrolases	68.78	3.7e-34
ScGyH2	Scaffold10	GH18	chitinase (EC 3.2.1.14); lysozyme (EC 3.2.1.17); endo-beta-N-acetylglucosaminidase (EC 3.2.1.96); peptidoglycan hydrolase with endo-beta-N-acetylglucosaminidase specificity (EC 3.2.1.-); Nod factor hydrolase (EC 3.2.1.-); xylanase inhibitor; concanavalin B; narbonin	GH	Glycoside Hydrolases	49.41	3.9e-26
ScGyH2	Scaffold11	GH109	alpha-N-acetylgalactosaminidase (EC 3.2.1.49)	GH	Glycoside Hydrolases	58.15	3.1e-14
ScGyH2	Scaffold18	GH8	chitosanase (EC 3.2.1.132); cellulase (EC 3.2.1.4); licheninase (EC 3.2.1.73); endo-1,4-beta-xylanase (EC 3.2.1.8); reducing-end-xylose releasing exo-oligoxylanase (EC 3.2.1.156)	GH	Glycoside Hydrolases	83.87	5.4e-89
ScGyH2	Scaffold18	GH102	peptidoglycan lytic transglycosylase (EC 3.2.1.-)	GH	Glycoside Hydrolases	36.71	1.2e-57
ScGyH2	Scaffold23	GH128	beta-1,3-glucanase (EC 3.2.1.39)	GH	Glycoside Hydrolases	76.14	2.8e-65
ScGyH2	Scaffold24	GH23	lysozyme type G (EC 3.2.1.17); peptidoglycan lyase (EC 4.2.2.n1) also known in the literature as peptidoglycan lytic transglycosylase; chitinase (EC 3.2.1.14)	GH	Glycoside Hydrolases	32.41	1.2e-22
ScGyH2	Scaffold26	GH13_9	GH13's subfamily	GH	Glycoside Hydrolases	41.32	7.7e-146
ScGyH2	Scaffold26	GH13_16	GH13's subfamily	GH	Glycoside Hydrolases	32.31	3.7e-184
ScGyH2	Scaffold26	GH13_3	GH13's subfamily	GH	Glycoside Hydrolases	35.94	1.1e-106
ScGyH2	Scaffold29	GH5_5	GH5's subfamily	GH	Glycoside Hydrolases	40.74	1.2e-06
ScGyH2	Scaffold29	GH5	endo-beta-1,4-glucanase / cellulase (EC 3.2.1.4); endo-beta-1,4-xylanase (EC 3.2.1.8); beta-glucosidase (EC 3.2.1.21); beta-mannosidase (EC 3.2.1.25); beta-glucosylceramidase (EC 3.2.1.45); glucan beta-1,3-glucosidase (EC 3.2.1.58); licheninase (EC 3.2.1.73); exo-beta-1,4-glucanase / cellodextrinase (EC 3.2.1.74); glucan endo-1,6-beta-glucosidase (EC 3.2.1.75); mannan endo-beta-1,4-mannosidase (E…	GH	Glycoside Hydrolases	70.61	5.5e-15
ScGyH2	Scaffold31	GH68	levansucrase (EC 2.4.1.10); beta-fructofuranosidase (EC 3.2.1.26); inulosucrase (EC 2.4.1.9).	GH	Glycoside Hydrolases	96.01	4.7e-133
ScGyH2	Scaffold31	GH68	levansucrase (EC 2.4.1.10); beta-fructofuranosidase (EC 3.2.1.26); inulosucrase (EC 2.4.1.9).	GH	Glycoside Hydrolases	90.32	1.4e-13
ScGyH2	Scaffold32	GH13_11	GH13's subfamily	GH	Glycoside Hydrolases	47.16	5.5e-144
ScGyH2	Scaffold32	GH13_26	GH13's subfamily	GH	Glycoside Hydrolases	38.62	3.7e-89
ScGyH2	Scaffold32	GH77	amylomaltase or 4-alpha-glucanotransferase (EC 2.4.1.25)	GH	Glycoside Hydrolases	75.72	1.2e-148
ScGyH2	Scaffold32	GH13_10	GH13's subfamily	GH	Glycoside Hydrolases	50.76	3.4e-96
ScGyH2	Scaffold32	GH15	glucoamylase (EC 3.2.1.3); glucodextranase (EC 3.2.1.70); alpha,alpha-trehalase (EC 3.2.1.28); dextran dextrinase (EC 2.4.1.2)	GH	Glycoside Hydrolases	60.33	1.2e-82
ScGyH2	Scaffold46	GH5	endo-beta-1,4-glucanase / cellulase (EC 3.2.1.4); endo-beta-1,4-xylanase (EC 3.2.1.8); beta-glucosidase (EC 3.2.1.21); beta-mannosidase (EC 3.2.1.25); beta-glucosylceramidase (EC 3.2.1.45); glucan beta-1,3-glucosidase (EC 3.2.1.58); licheninase (EC 3.2.1.73); exo-beta-1,4-glucanase / cellodextrinase (EC 3.2.1.74); glucan endo-1,6-beta-glucosidase (EC 3.2.1.75); mannan endo-beta-1,4-mannosidase (E…	GH	Glycoside Hydrolases	84.84	2.8e-21
ScGyH2	Scaffold47	GH39	alpha-L-iduronidase (EC 3.2.1.76); beta-xylosidase (EC 3.2.1.37).	GH	Glycoside Hydrolases	62.01	1.1e-34
ScGyH2	Scaffold55	GH13_33	GH13's subfamily	GH	Glycoside Hydrolases	46.87	6.3e-186
ScGyH2	Scaffold58	GH103	peptidoglycan lytic transglycosylase (EC 3.2.1.-)	GH	Glycoside Hydrolases	74.49	6.3e-118
ScGyH2	Scaffold58	GH103	peptidoglycan lytic transglycosylase (EC 3.2.1.-)	GH	Glycoside Hydrolases	88.71	6.8e-103
ScGyH2	Scaffold60	GH19	chitinase (EC 3.2.1.14); lysozyme (EC 3.2.1.17)	GH	Glycoside Hydrolases	69.74	5.9e-37
ScGyH2	Scaffold60	GH5_5	GH5's subfamily	GH	Glycoside Hydrolases	65.26	1e-19
ScGyH2	Scaffold60	GH5_5	GH5's subfamily	GH	Glycoside Hydrolases	81.6	1.1e-10
ScGyH2	Scaffold61	GH24	lysozyme (EC 3.2.1.17)	GH	Glycoside Hydrolases	87.43	2.1e-23
ScGyH2	Scaffold72	GH109	alpha-N-acetylgalactosaminidase (EC 3.2.1.49)	GH	Glycoside Hydrolases	32.44	5.6e-14
ScGyH2	Scaffold72	GH3	beta-glucosidase (EC 3.2.1.21); xylan 1,4-beta-xylosidase (EC 3.2.1.37); beta-glucosylceramidase (EC 3.2.1.45); beta-N-acetylhexosaminidase (EC 3.2.1.52); alpha-L-arabinofuranosidase (EC 3.2.1.55); glucan 1,3-beta-glucosidase (EC 3.2.1.58); glucan 1,4-beta-glucosidase (EC 3.2.1.74); isoprimeverose-producing oligoxyloglucan hydrolase (EC 3.2.1.120); coniferin beta-glucosidase (EC 3.2.1.126); exo-1…	GH	Glycoside Hydrolases	66.67	2.8e-54
ScGyH2	Scaffold77	GH28	polygalacturonase (EC 3.2.1.15); alpha-L-rhamnosidase (EC 3.2.1.40); exo-polygalacturonase (EC 3.2.1.67); exo-polygalacturonosidase (EC 3.2.1.82); rhamnogalacturonase (EC 3.2.1.171); rhamnogalacturonan alpha-1,2-galacturonohydrolase (EC 3.2.1.173); endo-xylogalacturonan hydrolase (EC 3.2.1.-)	GH	Glycoside Hydrolases	70.75	5.6e-64
ScGyH2	Scaffold100	GH68	levansucrase (EC 2.4.1.10); beta-fructofuranosidase (EC 3.2.1.26); inulosucrase (EC 2.4.1.9).	GH	Glycoside Hydrolases	95.32	2.5e-111
ScGyH2	Scaffold102	GH23	lysozyme type G (EC 3.2.1.17); peptidoglycan lyase (EC 4.2.2.n1) also known in the literature as peptidoglycan lytic transglycosylase; chitinase (EC 3.2.1.14)	GH	Glycoside Hydrolases	50	1.3e-17
ScGyH2	Scaffold112	GH32	invertase (EC 3.2.1.26); endo-inulinase (EC 3.2.1.7); beta-2,6-fructan 6-levanbiohydrolase (EC 3.2.1.64); endo-levanase (EC 3.2.1.65); exo-inulinase (EC 3.2.1.80); fructan beta-(2,1)-fructosidase/1-exohydrolase (EC 3.2.1.153); fructan beta-(2,6)-fructosidase/6-exohydrolase (EC 3.2.1.154); sucrose:sucrose 1-fructosyltransferase (EC 2.4.1.99); fructan:fructan 1-fructosyltransferase (EC 2.4.1.100); …	GH	Glycoside Hydrolases	60.65	1.5e-104
ScGyH2	Scaffold204	GH68	levansucrase (EC 2.4.1.10); beta-fructofuranosidase (EC 3.2.1.26); inulosucrase (EC 2.4.1.9).	GH	Glycoside Hydrolases	90.71	6.8e-60
ScGyH2	Scaffold207	GH23	lysozyme type G (EC 3.2.1.17); peptidoglycan lyase (EC 4.2.2.n1) also known in the literature as peptidoglycan lytic transglycosylase; chitinase (EC 3.2.1.14)	GH	Glycoside Hydrolases	65.88	7.4e-07
ScGyH2	Scaffold1	CE1	acetyl xylan esterase (EC 3.1.1.72); cinnamoyl esterase (EC 3.1.1.-); feruloyl esterase (EC 3.1.1.73); carboxylesterase (EC 3.1.1.1); S-formylglutathione hydrolase (EC 3.1.2.12); diacylglycerol O-acyltransferase (EC 2.3.1.20); trehalose 6-O-mycolyltransferase (EC 2.3.1.122)	CE	Carbohydrate Esterases	91.4	2e-53
ScGyH2	Scaffold1	CE10	arylesterase (EC 3.1.1.-); carboxyl esterase (EC 3.1.1.3); acetylcholinesterase (EC 3.1.1.7); cholinesterase (EC 3.1.1.8); sterol esterase (EC 3.1.1.13); brefeldin A esterase (EC 3.1.1.-).	CE	Carbohydrate Esterases	58.39	4.2e-13
ScGyH2	Scaffold12	CE10	arylesterase (EC 3.1.1.-); carboxyl esterase (EC 3.1.1.3); acetylcholinesterase (EC 3.1.1.7); cholinesterase (EC 3.1.1.8); sterol esterase (EC 3.1.1.13); brefeldin A esterase (EC 3.1.1.-).	CE	Carbohydrate Esterases	79.28	9.8e-07
ScGyH2	Scaffold14	CE1	acetyl xylan esterase (EC 3.1.1.72); cinnamoyl esterase (EC 3.1.1.-); feruloyl esterase (EC 3.1.1.73); carboxylesterase (EC 3.1.1.1); S-formylglutathione hydrolase (EC 3.1.2.12); diacylglycerol O-acyltransferase (EC 2.3.1.20); trehalose 6-O-mycolyltransferase (EC 2.3.1.122)	CE	Carbohydrate Esterases	50.84	7.2e-06
ScGyH2	Scaffold14	CE14	N-acetyl-1-D-myo-inosityl-2-amino-2-deoxy-alpha-D-glucopyranoside deacetylase (EC 3.5.1.89); diacetylchitobiose deacetylase (EC 3.5.1.-); mycothiol S-conjugate amidase (EC 3.5.1.-)	CE	Carbohydrate Esterases	33.26	1.5e-08
ScGyH2	Scaffold15	CE7	acetyl xylan esterase (EC 3.1.1.72); cephalosporin-C deacetylase (EC 3.1.1.41).	CE	Carbohydrate Esterases	51.18	1.5e-10
ScGyH2	Scaffold16	CE10	arylesterase (EC 3.1.1.-); carboxyl esterase (EC 3.1.1.3); acetylcholinesterase (EC 3.1.1.7); cholinesterase (EC 3.1.1.8); sterol esterase (EC 3.1.1.13); brefeldin A esterase (EC 3.1.1.-).	CE	Carbohydrate Esterases	51.63	1.3e-10
ScGyH2	Scaffold18	CE1	acetyl xylan esterase (EC 3.1.1.72); cinnamoyl esterase (EC 3.1.1.-); feruloyl esterase (EC 3.1.1.73); carboxylesterase (EC 3.1.1.1); S-formylglutathione hydrolase (EC 3.1.2.12); diacylglycerol O-acyltransferase (EC 2.3.1.20); trehalose 6-O-mycolyltransferase (EC 2.3.1.122)	CE	Carbohydrate Esterases	76.47	1.1e-10
ScGyH2	Scaffold19	CE1	acetyl xylan esterase (EC 3.1.1.72); cinnamoyl esterase (EC 3.1.1.-); feruloyl esterase (EC 3.1.1.73); carboxylesterase (EC 3.1.1.1); S-formylglutathione hydrolase (EC 3.1.2.12); diacylglycerol O-acyltransferase (EC 2.3.1.20); trehalose 6-O-mycolyltransferase (EC 2.3.1.122)	CE	Carbohydrate Esterases	36.75	3.7e-07
ScGyH2	Scaffold20	CE10	arylesterase (EC 3.1.1.-); carboxyl esterase (EC 3.1.1.3); acetylcholinesterase (EC 3.1.1.7); cholinesterase (EC 3.1.1.8); sterol esterase (EC 3.1.1.13); brefeldin A esterase (EC 3.1.1.-).	CE	Carbohydrate Esterases	62.09	4.4e-09
ScGyH2	Scaffold20	CE11	UDP-3-0-acyl N-acetylglucosamine deacetylase (EC 3.5.1.-).	CE	Carbohydrate Esterases	88.93	1.3e-103
ScGyH2	Scaffold29	CE1	acetyl xylan esterase (EC 3.1.1.72); cinnamoyl esterase (EC 3.1.1.-); feruloyl esterase (EC 3.1.1.73); carboxylesterase (EC 3.1.1.1); S-formylglutathione hydrolase (EC 3.1.2.12); diacylglycerol O-acyltransferase (EC 2.3.1.20); trehalose 6-O-mycolyltransferase (EC 2.3.1.122)	CE	Carbohydrate Esterases	77.08	1.4e-14
ScGyH2	Scaffold32	CE1	acetyl xylan esterase (EC 3.1.1.72); cinnamoyl esterase (EC 3.1.1.-); feruloyl esterase (EC 3.1.1.73); carboxylesterase (EC 3.1.1.1); S-formylglutathione hydrolase (EC 3.1.2.12); diacylglycerol O-acyltransferase (EC 2.3.1.20); trehalose 6-O-mycolyltransferase (EC 2.3.1.122)	CE	Carbohydrate Esterases	30.97	5.6e-06
ScGyH2	Scaffold32	CE14	N-acetyl-1-D-myo-inosityl-2-amino-2-deoxy-alpha-D-glucopyranoside deacetylase (EC 3.5.1.89); diacetylchitobiose deacetylase (EC 3.5.1.-); mycothiol S-conjugate amidase (EC 3.5.1.-)	CE	Carbohydrate Esterases	44.75	5.9e-15
ScGyH2	Scaffold42	CE10	arylesterase (EC 3.1.1.-); carboxyl esterase (EC 3.1.1.3); acetylcholinesterase (EC 3.1.1.7); cholinesterase (EC 3.1.1.8); sterol esterase (EC 3.1.1.13); brefeldin A esterase (EC 3.1.1.-).	CE	Carbohydrate Esterases	66.02	1.3e-09
ScGyH2	Scaffold58	CE10	arylesterase (EC 3.1.1.-); carboxyl esterase (EC 3.1.1.3); acetylcholinesterase (EC 3.1.1.7); cholinesterase (EC 3.1.1.8); sterol esterase (EC 3.1.1.13); brefeldin A esterase (EC 3.1.1.-).	CE	Carbohydrate Esterases	72.33	3e-42
ScGyH2	Scaffold62	CE7	acetyl xylan esterase (EC 3.1.1.72); cephalosporin-C deacetylase (EC 3.1.1.41).	CE	Carbohydrate Esterases	53.9	8.4e-11
ScGyH2	Scaffold62	CE4	acetyl xylan esterase (EC 3.1.1.72); chitin deacetylase (EC 3.5.1.41); chitooligosaccharide deacetylase (EC 3.5.1.-); peptidoglycan GlcNAc deacetylase (EC 3.5.1.-); peptidoglycan N-acetylmuramic acid deacetylase (EC 3.5.1.-).	CE	Carbohydrate Esterases	50	1.4e-17
ScGyH2	Scaffold63	CE4	acetyl xylan esterase (EC 3.1.1.72); chitin deacetylase (EC 3.5.1.41); chitooligosaccharide deacetylase (EC 3.5.1.-); peptidoglycan GlcNAc deacetylase (EC 3.5.1.-); peptidoglycan N-acetylmuramic acid deacetylase (EC 3.5.1.-).	CE	Carbohydrate Esterases	32.21	2.5e-17
ScGyH2	Scaffold69	CE10	arylesterase (EC 3.1.1.-); carboxyl esterase (EC 3.1.1.3); acetylcholinesterase (EC 3.1.1.7); cholinesterase (EC 3.1.1.8); sterol esterase (EC 3.1.1.13); brefeldin A esterase (EC 3.1.1.-).	CE	Carbohydrate Esterases	76.78	9.5e-45
ScGyH2	Scaffold97	CE4	acetyl xylan esterase (EC 3.1.1.72); chitin deacetylase (EC 3.5.1.41); chitooligosaccharide deacetylase (EC 3.5.1.-); peptidoglycan GlcNAc deacetylase (EC 3.5.1.-); peptidoglycan N-acetylmuramic acid deacetylase (EC 3.5.1.-).	CE	Carbohydrate Esterases	53.58	3.9e-14
ScGyH2	Scaffold129	CE10	arylesterase (EC 3.1.1.-); carboxyl esterase (EC 3.1.1.3); acetylcholinesterase (EC 3.1.1.7); cholinesterase (EC 3.1.1.8); sterol esterase (EC 3.1.1.13); brefeldin A esterase (EC 3.1.1.-).	CE	Carbohydrate Esterases	89.88	7.3e-14
ScGyH2	Scaffold130	CE1	acetyl xylan esterase (EC 3.1.1.72); cinnamoyl esterase (EC 3.1.1.-); feruloyl esterase (EC 3.1.1.73); carboxylesterase (EC 3.1.1.1); S-formylglutathione hydrolase (EC 3.1.2.12); diacylglycerol O-acyltransferase (EC 2.3.1.20); trehalose 6-O-mycolyltransferase (EC 2.3.1.122)	CE	Carbohydrate Esterases	43.89	1.6e-08
ScGyH2	Scaffold141	CE4	acetyl xylan esterase (EC 3.1.1.72); chitin deacetylase (EC 3.5.1.41); chitooligosaccharide deacetylase (EC 3.5.1.-); peptidoglycan GlcNAc deacetylase (EC 3.5.1.-); peptidoglycan N-acetylmuramic acid deacetylase (EC 3.5.1.-).	CE	Carbohydrate Esterases	36.4	6.1e-22
ScGyH2	Scaffold164	CE10	arylesterase (EC 3.1.1.-); carboxyl esterase (EC 3.1.1.3); acetylcholinesterase (EC 3.1.1.7); cholinesterase (EC 3.1.1.8); sterol esterase (EC 3.1.1.13); brefeldin A esterase (EC 3.1.1.-).	CE	Carbohydrate Esterases	98.09	4.4e-32
ScGyH2	Scaffold165	CE3	acetyl xylan esterase (EC 3.1.1.72).	CE	Carbohydrate Esterases	80.49	3.6e-15
ScGyH2	Scaffold1	GT19	lipid-A-disaccharide synthase (EC 2.4.1.182).	GT	Glycosyl Transferases	92.37	2.1e-139
ScGyH2	Scaffold2	GT2	cellulose synthase (EC 2.4.1.12); chitin synthase (EC 2.4.1.16); dolichyl-phosphate beta-D-mannosyltransferase (EC 2.4.1.83); dolichyl-phosphate beta-glucosyltransferase (EC 2.4.1.117); N-acetylglucosaminyltransferase (EC 2.4.1.-); N-acetylgalactosaminyltransferase (EC 2.4.1.-); hyaluronan synthase (EC 2.4.1.212); chitin oligosaccharide synthase (EC 2.4.1.-); beta-1,3-glucan synthase (EC 2.4.1.34…	GT	Glycosyl Transferases	54.08	5.3e-30
ScGyH2	Scaffold3	GT2	cellulose synthase (EC 2.4.1.12); chitin synthase (EC 2.4.1.16); dolichyl-phosphate beta-D-mannosyltransferase (EC 2.4.1.83); dolichyl-phosphate beta-glucosyltransferase (EC 2.4.1.117); N-acetylglucosaminyltransferase (EC 2.4.1.-); N-acetylgalactosaminyltransferase (EC 2.4.1.-); hyaluronan synthase (EC 2.4.1.212); chitin oligosaccharide synthase (EC 2.4.1.-); beta-1,3-glucan synthase (EC 2.4.1.34…	GT	Glycosyl Transferases	50.63	1.5e-11
ScGyH2	Scaffold3	GT35	glycogen or starch phosphorylase (EC 2.4.1.1).	GT	Glycosyl Transferases	88.7	9.4e-260
ScGyH2	Scaffold5	GT41	UDP-GlcNAc: peptide beta-N-acetylglucosaminyltransferase (EC 2.4.1.255); UDP-Glc: peptide N-beta-glucosyltransferase (EC 2.4.1.-)	GT	Glycosyl Transferases	60.71	4.8e-07
ScGyH2	Scaffold5	GT41	UDP-GlcNAc: peptide beta-N-acetylglucosaminyltransferase (EC 2.4.1.255); UDP-Glc: peptide N-beta-glucosyltransferase (EC 2.4.1.-)	GT	Glycosyl Transferases	37.3	2.7e-13
ScGyH2	Scaffold14	GT30	CMP-beta-KDO: alpha-3-deoxy-D-manno-octulosonic-acid (KDO) transferase (EC 2.4.99.-).	GT	Glycosyl Transferases	42.96	4.2e-77
ScGyH2	Scaffold14	GT4	sucrose synthase (EC 2.4.1.13); sucrose-phosphate synthase (EC 2.4.1.14); alpha-glucosyltransferase (EC 2.4.1.52); lipopolysaccharide N-acetylglucosaminyltransferase (EC 2.4.1.56); phosphatidylinositol alpha-mannosyltransferase (EC 2.4.1.57); GDP-Man: Man1GlcNAc2-PP-dolichol alpha-1,3-mannosyltransferase (EC 2.4.1.132); GDP-Man: Man3GlcNAc2-PP-dolichol/Man4GlcNAc2-PP-dolichol alpha-1,2-mannosyltr…	GT	Glycosyl Transferases	36.41	2.7e-33
ScGyH2	Scaffold20	GT28	1,2-diacylglycerol 3-beta-galactosyltransferase (EC 2.4.1.46); 1,2-diacylglycerol 3-beta-glucosyltransferase (EC 2.4.1.157); UDP-GlcNAc: Und-PP-MurAc-pentapeptide beta-N-acetylglucosaminyltransferase (EC 2.4.1.227); digalactosyldiacylglycerol synthase (EC 2.4.1.241)	GT	Glycosyl Transferases	44.94	8.6e-54
ScGyH2	Scaffold24	GT41	UDP-GlcNAc: peptide beta-N-acetylglucosaminyltransferase (EC 2.4.1.255); UDP-Glc: peptide N-beta-glucosyltransferase (EC 2.4.1.-)	GT	Glycosyl Transferases	42.74	1.1e-15
ScGyH2	Scaffold32	GT2	cellulose synthase (EC 2.4.1.12); chitin synthase (EC 2.4.1.16); dolichyl-phosphate beta-D-mannosyltransferase (EC 2.4.1.83); dolichyl-phosphate beta-glucosyltransferase (EC 2.4.1.117); N-acetylglucosaminyltransferase (EC 2.4.1.-); N-acetylgalactosaminyltransferase (EC 2.4.1.-); hyaluronan synthase (EC 2.4.1.212); chitin oligosaccharide synthase (EC 2.4.1.-); beta-1,3-glucan synthase (EC 2.4.1.34…	GT	Glycosyl Transferases	47.42	2.4e-11
ScGyH2	Scaffold32	GT5	UDP-Glc: glycogen glucosyltransferase (EC 2.4.1.11); ADP-Glc: starch glucosyltransferase (EC 2.4.1.21); NDP-Glc: starch glucosyltransferase (EC 2.4.1.242); UDP-Glc: alpha-1,3-glucan synthase (EC 2.4.1.183) UDP-Glc: alpha-1,4-glucan synthase (EC 2.4.1.-)	GT	Glycosyl Transferases	94.12	1.8e-145
ScGyH2	Scaffold32	GT41	UDP-GlcNAc: peptide beta-N-acetylglucosaminyltransferase (EC 2.4.1.255); UDP-Glc: peptide N-beta-glucosyltransferase (EC 2.4.1.-)	GT	Glycosyl Transferases	46.84	3.5e-12
ScGyH2	Scaffold33	GT51	murein polymerase (EC 2.4.1.129).	GT	Glycosyl Transferases	69.07	9.6e-51
ScGyH2	Scaffold34	GT2	cellulose synthase (EC 2.4.1.12); chitin synthase (EC 2.4.1.16); dolichyl-phosphate beta-D-mannosyltransferase (EC 2.4.1.83); dolichyl-phosphate beta-glucosyltransferase (EC 2.4.1.117); N-acetylglucosaminyltransferase (EC 2.4.1.-); N-acetylgalactosaminyltransferase (EC 2.4.1.-); hyaluronan synthase (EC 2.4.1.212); chitin oligosaccharide synthase (EC 2.4.1.-); beta-1,3-glucan synthase (EC 2.4.1.34…	GT	Glycosyl Transferases	37.96	9.9e-16
ScGyH2	Scaffold34	GT4	sucrose synthase (EC 2.4.1.13); sucrose-phosphate synthase (EC 2.4.1.14); alpha-glucosyltransferase (EC 2.4.1.52); lipopolysaccharide N-acetylglucosaminyltransferase (EC 2.4.1.56); phosphatidylinositol alpha-mannosyltransferase (EC 2.4.1.57); GDP-Man: Man1GlcNAc2-PP-dolichol alpha-1,3-mannosyltransferase (EC 2.4.1.132); GDP-Man: Man3GlcNAc2-PP-dolichol/Man4GlcNAc2-PP-dolichol alpha-1,2-mannosyltr…	GT	Glycosyl Transferases	41.08	2.7e-30
ScGyH2	Scaffold36	GT9	lipopolysaccharide N-acetylglucosaminyltransferase (EC 2.4.1.56); heptosyltransferase (EC 2.4.-.-).	GT	Glycosyl Transferases	72.38	1.3e-58
ScGyH2	Scaffold36	GT9	lipopolysaccharide N-acetylglucosaminyltransferase (EC 2.4.1.56); heptosyltransferase (EC 2.4.-.-).	GT	Glycosyl Transferases	67.51	7.2e-50
ScGyH2	Scaffold36	GT4	sucrose synthase (EC 2.4.1.13); sucrose-phosphate synthase (EC 2.4.1.14); alpha-glucosyltransferase (EC 2.4.1.52); lipopolysaccharide N-acetylglucosaminyltransferase (EC 2.4.1.56); phosphatidylinositol alpha-mannosyltransferase (EC 2.4.1.57); GDP-Man: Man1GlcNAc2-PP-dolichol alpha-1,3-mannosyltransferase (EC 2.4.1.132); GDP-Man: Man3GlcNAc2-PP-dolichol/Man4GlcNAc2-PP-dolichol alpha-1,2-mannosyltr…	GT	Glycosyl Transferases	40.21	1.4e-23
ScGyH2	Scaffold47	GT4	sucrose synthase (EC 2.4.1.13); sucrose-phosphate synthase (EC 2.4.1.14); alpha-glucosyltransferase (EC 2.4.1.52); lipopolysaccharide N-acetylglucosaminyltransferase (EC 2.4.1.56); phosphatidylinositol alpha-mannosyltransferase (EC 2.4.1.57); GDP-Man: Man1GlcNAc2-PP-dolichol alpha-1,3-mannosyltransferase (EC 2.4.1.132); GDP-Man: Man3GlcNAc2-PP-dolichol/Man4GlcNAc2-PP-dolichol alpha-1,2-mannosyltr…	GT	Glycosyl Transferases	42.86	1.8e-13
ScGyH2	Scaffold47	GT4	sucrose synthase (EC 2.4.1.13); sucrose-phosphate synthase (EC 2.4.1.14); alpha-glucosyltransferase (EC 2.4.1.52); lipopolysaccharide N-acetylglucosaminyltransferase (EC 2.4.1.56); phosphatidylinositol alpha-mannosyltransferase (EC 2.4.1.57); GDP-Man: Man1GlcNAc2-PP-dolichol alpha-1,3-mannosyltransferase (EC 2.4.1.132); GDP-Man: Man3GlcNAc2-PP-dolichol/Man4GlcNAc2-PP-dolichol alpha-1,2-mannosyltr…	GT	Glycosyl Transferases	30.05	2.5e-20
ScGyH2	Scaffold48	GT2	cellulose synthase (EC 2.4.1.12); chitin synthase (EC 2.4.1.16); dolichyl-phosphate beta-D-mannosyltransferase (EC 2.4.1.83); dolichyl-phosphate beta-glucosyltransferase (EC 2.4.1.117); N-acetylglucosaminyltransferase (EC 2.4.1.-); N-acetylgalactosaminyltransferase (EC 2.4.1.-); hyaluronan synthase (EC 2.4.1.212); chitin oligosaccharide synthase (EC 2.4.1.-); beta-1,3-glucan synthase (EC 2.4.1.34…	GT	Glycosyl Transferases	53.8	1.3e-14
ScGyH2	Scaffold56	GT19	lipid-A-disaccharide synthase (EC 2.4.1.182).	GT	Glycosyl Transferases	34.47	1e-06
ScGyH2	Scaffold65	GT41	UDP-GlcNAc: peptide beta-N-acetylglucosaminyltransferase (EC 2.4.1.255); UDP-Glc: peptide N-beta-glucosyltransferase (EC 2.4.1.-)	GT	Glycosyl Transferases	41	5.4e-06
ScGyH2	Scaffold71	GT41	UDP-GlcNAc: peptide beta-N-acetylglucosaminyltransferase (EC 2.4.1.255); UDP-Glc: peptide N-beta-glucosyltransferase (EC 2.4.1.-)	GT	Glycosyl Transferases	38.08	4.6e-06
ScGyH2	Scaffold76	GT41	UDP-GlcNAc: peptide beta-N-acetylglucosaminyltransferase (EC 2.4.1.255); UDP-Glc: peptide N-beta-glucosyltransferase (EC 2.4.1.-)	GT	Glycosyl Transferases	30.41	3e-06
ScGyH2	Scaffold78	GT4	sucrose synthase (EC 2.4.1.13); sucrose-phosphate synthase (EC 2.4.1.14); alpha-glucosyltransferase (EC 2.4.1.52); lipopolysaccharide N-acetylglucosaminyltransferase (EC 2.4.1.56); phosphatidylinositol alpha-mannosyltransferase (EC 2.4.1.57); GDP-Man: Man1GlcNAc2-PP-dolichol alpha-1,3-mannosyltransferase (EC 2.4.1.132); GDP-Man: Man3GlcNAc2-PP-dolichol/Man4GlcNAc2-PP-dolichol alpha-1,2-mannosyltr…	GT	Glycosyl Transferases	34.09	1.4e-27
ScGyH2	Scaffold78	GT4	sucrose synthase (EC 2.4.1.13); sucrose-phosphate synthase (EC 2.4.1.14); alpha-glucosyltransferase (EC 2.4.1.52); lipopolysaccharide N-acetylglucosaminyltransferase (EC 2.4.1.56); phosphatidylinositol alpha-mannosyltransferase (EC 2.4.1.57); GDP-Man: Man1GlcNAc2-PP-dolichol alpha-1,3-mannosyltransferase (EC 2.4.1.132); GDP-Man: Man3GlcNAc2-PP-dolichol/Man4GlcNAc2-PP-dolichol alpha-1,2-mannosyltr…	GT	Glycosyl Transferases	39.25	4.7e-30
ScGyH2	Scaffold78	GT4	sucrose synthase (EC 2.4.1.13); sucrose-phosphate synthase (EC 2.4.1.14); alpha-glucosyltransferase (EC 2.4.1.52); lipopolysaccharide N-acetylglucosaminyltransferase (EC 2.4.1.56); phosphatidylinositol alpha-mannosyltransferase (EC 2.4.1.57); GDP-Man: Man1GlcNAc2-PP-dolichol alpha-1,3-mannosyltransferase (EC 2.4.1.132); GDP-Man: Man3GlcNAc2-PP-dolichol/Man4GlcNAc2-PP-dolichol alpha-1,2-mannosyltr…	GT	Glycosyl Transferases	33.5	1.5e-29
ScGyH2	Scaffold78	GT2	cellulose synthase (EC 2.4.1.12); chitin synthase (EC 2.4.1.16); dolichyl-phosphate beta-D-mannosyltransferase (EC 2.4.1.83); dolichyl-phosphate beta-glucosyltransferase (EC 2.4.1.117); N-acetylglucosaminyltransferase (EC 2.4.1.-); N-acetylgalactosaminyltransferase (EC 2.4.1.-); hyaluronan synthase (EC 2.4.1.212); chitin oligosaccharide synthase (EC 2.4.1.-); beta-1,3-glucan synthase (EC 2.4.1.34…	GT	Glycosyl Transferases	41.28	1.7e-18
ScGyH2	Scaffold80	GT4	sucrose synthase (EC 2.4.1.13); sucrose-phosphate synthase (EC 2.4.1.14); alpha-glucosyltransferase (EC 2.4.1.52); lipopolysaccharide N-acetylglucosaminyltransferase (EC 2.4.1.56); phosphatidylinositol alpha-mannosyltransferase (EC 2.4.1.57); GDP-Man: Man1GlcNAc2-PP-dolichol alpha-1,3-mannosyltransferase (EC 2.4.1.132); GDP-Man: Man3GlcNAc2-PP-dolichol/Man4GlcNAc2-PP-dolichol alpha-1,2-mannosyltr…	GT	Glycosyl Transferases	34.99	1.7e-34
ScGyH2	Scaffold83	GT4	sucrose synthase (EC 2.4.1.13); sucrose-phosphate synthase (EC 2.4.1.14); alpha-glucosyltransferase (EC 2.4.1.52); lipopolysaccharide N-acetylglucosaminyltransferase (EC 2.4.1.56); phosphatidylinositol alpha-mannosyltransferase (EC 2.4.1.57); GDP-Man: Man1GlcNAc2-PP-dolichol alpha-1,3-mannosyltransferase (EC 2.4.1.132); GDP-Man: Man3GlcNAc2-PP-dolichol/Man4GlcNAc2-PP-dolichol alpha-1,2-mannosyltr…	GT	Glycosyl Transferases	38.22	1.9e-35
ScGyH2	Scaffold97	GT2	cellulose synthase (EC 2.4.1.12); chitin synthase (EC 2.4.1.16); dolichyl-phosphate beta-D-mannosyltransferase (EC 2.4.1.83); dolichyl-phosphate beta-glucosyltransferase (EC 2.4.1.117); N-acetylglucosaminyltransferase (EC 2.4.1.-); N-acetylgalactosaminyltransferase (EC 2.4.1.-); hyaluronan synthase (EC 2.4.1.212); chitin oligosaccharide synthase (EC 2.4.1.-); beta-1,3-glucan synthase (EC 2.4.1.34…	GT	Glycosyl Transferases	47.77	2.7e-25
ScGyH2	Scaffold97	GT83	undecaprenyl phosphate-alpha-L-Ara4N: 4-amino-4-deoxy-beta-L-arabinosyltransferase (EC 2.4.2.43); dodecaprenyl phosphate-beta-galacturonic acid: lipopolysaccharide core alpha-galacturonosyl transferase (EC 2.4.1.-)	GT	Glycosyl Transferases	94.61	1e-129
ScGyH2	Scaffold97	GT83	undecaprenyl phosphate-alpha-L-Ara4N: 4-amino-4-deoxy-beta-L-arabinosyltransferase (EC 2.4.2.43); dodecaprenyl phosphate-beta-galacturonic acid: lipopolysaccharide core alpha-galacturonosyl transferase (EC 2.4.1.-)	GT	Glycosyl Transferases	70.39	3e-79
ScGyH2	Scaffold116	GT41	UDP-GlcNAc: peptide beta-N-acetylglucosaminyltransferase (EC 2.4.1.255); UDP-Glc: peptide N-beta-glucosyltransferase (EC 2.4.1.-)	GT	Glycosyl Transferases	33.01	9.3e-09
ScGyH2	Scaffold160	GT73	CMP-beta-KDO: alpha-3-deoxy-D-manno-octulosonic-acid (KDO) transferase (EC 2.4.99.-).	GT	Glycosyl Transferases	42.75	1.6e-69
ScGyH2	Scaffold164	GT104	dTDP-beta-L-Rhap : arginine alpha-L-rhamnosyltransferase (EC 2.4.1.-)	GT	Glycosyl Transferases	88.39	1.4e-143
ScGyH2	Scaffold2	PL3_1	PL3's subfamily	PL	Polysaccharide Lyases	42.62	6.4e-63
ScGyH2	Scaffold16	PL5_1	PL5's subfamily	PL	Polysaccharide Lyases	87.85	1e-181
ScGyH2	Scaffold22	PL1_4	PL1's subfamily	PL	Polysaccharide Lyases	45.91	2.6e-79
ScGyH2	Scaffold36	PL7_1	PL7's subfamily	PL	Polysaccharide Lyases	96.64	3.2e-65
ScGyH2	Scaffold106	PL7_1	PL7's subfamily	PL	Polysaccharide Lyases	97.3	3.7e-101
ScGyH2	Scaffold108	PL1_8	PL1's subfamily	PL	Polysaccharide Lyases	46.73	4.8e-85
ScGyH2	Scaffold7	AA2	manganese peroxidase (EC 1.11.1.13); versatile peroxidase (EC 1.11.1.16); lignin peroxidase (EC 1.11.1.14); peroxidase (EC 1.11.1.-)	AA	Auxiliary Activities	37.06	1.3e-42
ScGyH2	Scaffold11	AA10	AA10 (formerly CBM33) proteins are copper-dependent lytic polysaccharide monooxygenases (LPMOs); some proteins have been shown to act on chitin, others on cellulose;	AA	Auxiliary Activities	71.43	1.2e-28
ScGyH2	Scaffold15	AA12	The pyrroloquinoline quinone-dependent oxidoreductase activity was demonstrated for the CC1G_09525 protein of Coprinopsis cinerea.	AA	Auxiliary Activities	32.56	5e-29
ScGyH2	Scaffold15	AA6	1,4-benzoquinone reductase (EC. 1.6.5.6)	AA	Auxiliary Activities	93.03	7.7e-70
ScGyH2	Scaffold15	AA1	Laccase / p-diphenol:oxygen oxidoreductase / ferroxidase (EC 1.10.3.2); ; ferroxidase (EC 1.10.3.-); Laccase-like multicopper oxidase (EC 1.10.3.-)	AA	Auxiliary Activities	48.8	1.4e-78
ScGyH2	Scaffold24	AA1	Laccase / p-diphenol:oxygen oxidoreductase / ferroxidase (EC 1.10.3.2); ; ferroxidase (EC 1.10.3.-); Laccase-like multicopper oxidase (EC 1.10.3.-)	AA	Auxiliary Activities	47.7	6.3e-67
ScGyH2	Scaffold28	AA3	cellobiose dehydrogenase (EC 1.1.99.18); glucose 1-oxidase (EC 1.1.3.4); aryl alcohol oxidase (EC 1.1.3.7); alcohol oxidase (EC 1.1.3.13); pyranose oxidase (EC 1.1.3.10)	AA	Auxiliary Activities	60.18	3.6e-06
ScGyH2	Scaffold33	AA3	cellobiose dehydrogenase (EC 1.1.99.18); glucose 1-oxidase (EC 1.1.3.4); aryl alcohol oxidase (EC 1.1.3.7); alcohol oxidase (EC 1.1.3.13); pyranose oxidase (EC 1.1.3.10)	AA	Auxiliary Activities	94.72	2e-104
ScGyH2	Scaffold47	AA7	glucooligosaccharide oxidase (EC 1.1.3.-); chitooligosaccharide oxidase (EC 1.1.3.-)	AA	Auxiliary Activities	37.5	1.8e-22
ScGyH2	Scaffold53	AA3	cellobiose dehydrogenase (EC 1.1.99.18); glucose 1-oxidase (EC 1.1.3.4); aryl alcohol oxidase (EC 1.1.3.7); alcohol oxidase (EC 1.1.3.13); pyranose oxidase (EC 1.1.3.10)	AA	Auxiliary Activities	49.42	1.8e-08
ScGyH2	Scaffold64	AA3	cellobiose dehydrogenase (EC 1.1.99.18); glucose 1-oxidase (EC 1.1.3.4); aryl alcohol oxidase (EC 1.1.3.7); alcohol oxidase (EC 1.1.3.13); pyranose oxidase (EC 1.1.3.10)	AA	Auxiliary Activities	65.38	5.4e-07
ScGyH2	Scaffold68	AA6	1,4-benzoquinone reductase (EC. 1.6.5.6)	AA	Auxiliary Activities	30.89	3.7e-06
ScGyH2	Scaffold74	AA4	vanillyl-alcohol oxidase (EC 1.1.3.38)	AA	Auxiliary Activities	37.72	2.8e-26
ScGyH2	Scaffold95	AA12	The pyrroloquinoline quinone-dependent oxidoreductase activity was demonstrated for the CC1G_09525 protein of Coprinopsis cinerea.	AA	Auxiliary Activities	52.51	2.5e-27
ScGyH2	Scaffold190	AA6	1,4-benzoquinone reductase (EC. 1.6.5.6)	AA	Auxiliary Activities	46.94	4e-06
ScMcH	Scaffold1	GH39	alpha-L-iduronidase (EC 3.2.1.76); beta-xylosidase (EC 3.2.1.37).	GH	Glycoside Hydrolases	61.45	5.1e-34
ScMcH	Scaffold4	GH23	lysozyme type G (EC 3.2.1.17); peptidoglycan lyase (EC 4.2.2.n1) also known in the literature as peptidoglycan lytic transglycosylase; chitinase (EC 3.2.1.14)	GH	Glycoside Hydrolases	68.54	2.1e-10
ScMcH	Scaffold7	GH128	beta-1,3-glucanase (EC 3.2.1.39)	GH	Glycoside Hydrolases	86.62	1.8e-65
ScMcH	Scaffold7	GH8	chitosanase (EC 3.2.1.132); cellulase (EC 3.2.1.4); licheninase (EC 3.2.1.73); endo-1,4-beta-xylanase (EC 3.2.1.8); reducing-end-xylose releasing exo-oligoxylanase (EC 3.2.1.156)	GH	Glycoside Hydrolases	83.87	5.4e-89
ScMcH	Scaffold7	GH102	peptidoglycan lytic transglycosylase (EC 3.2.1.-)	GH	Glycoside Hydrolases	38	1.1e-57
ScMcH	Scaffold9	GH18	chitinase (EC 3.2.1.14); lysozyme (EC 3.2.1.17); endo-beta-N-acetylglucosaminidase (EC 3.2.1.96); peptidoglycan hydrolase with endo-beta-N-acetylglucosaminidase specificity (EC 3.2.1.-); Nod factor hydrolase (EC 3.2.1.-); xylanase inhibitor; concanavalin B; narbonin	GH	Glycoside Hydrolases	49.41	3.9e-26
ScMcH	Scaffold16	GH73	lysozyme (EC 3.2.1.17); mannosyl-glycoprotein endo-beta-N-acetylglucosaminidase (EC 3.2.1.96); peptidoglycan hydrolase with endo-beta-N-acetylglucosaminidase specificity (EC 3.2.1.-)	GH	Glycoside Hydrolases	33.41	1.7e-38
ScMcH	Scaffold20	GH23	lysozyme type G (EC 3.2.1.17); peptidoglycan lyase (EC 4.2.2.n1) also known in the literature as peptidoglycan lytic transglycosylase; chitinase (EC 3.2.1.14)	GH	Glycoside Hydrolases	32.41	1.2e-22
ScMcH	Scaffold22	GH13_3	GH13's subfamily	GH	Glycoside Hydrolases	35.94	1.1e-106
ScMcH	Scaffold22	GH13_16	GH13's subfamily	GH	Glycoside Hydrolases	32.31	3.7e-184
ScMcH	Scaffold22	GH13_9	GH13's subfamily	GH	Glycoside Hydrolases	40.38	8.4e-146
ScMcH	Scaffold23	GH23	lysozyme type G (EC 3.2.1.17); peptidoglycan lyase (EC 4.2.2.n1) also known in the literature as peptidoglycan lytic transglycosylase; chitinase (EC 3.2.1.14)	GH	Glycoside Hydrolases	30.37	1.3e-25
ScMcH	Scaffold25	GH5	endo-beta-1,4-glucanase / cellulase (EC 3.2.1.4); endo-beta-1,4-xylanase (EC 3.2.1.8); beta-glucosidase (EC 3.2.1.21); beta-mannosidase (EC 3.2.1.25); beta-glucosylceramidase (EC 3.2.1.45); glucan beta-1,3-glucosidase (EC 3.2.1.58); licheninase (EC 3.2.1.73); exo-beta-1,4-glucanase / cellodextrinase (EC 3.2.1.74); glucan endo-1,6-beta-glucosidase (EC 3.2.1.75); mannan endo-beta-1,4-mannosidase (E…	GH	Glycoside Hydrolases	70.61	5.5e-15
ScMcH	Scaffold25	GH5_5	GH5's subfamily	GH	Glycoside Hydrolases	59.76	6.2e-07
ScMcH	Scaffold27	GH109	alpha-N-acetylgalactosaminidase (EC 3.2.1.49)	GH	Glycoside Hydrolases	31.47	1.4e-13
ScMcH	Scaffold29	GH13_11	GH13's subfamily	GH	Glycoside Hydrolases	47.16	5.5e-144
ScMcH	Scaffold29	GH13_26	GH13's subfamily	GH	Glycoside Hydrolases	38.62	3.7e-89
ScMcH	Scaffold29	GH77	amylomaltase or 4-alpha-glucanotransferase (EC 2.4.1.25)	GH	Glycoside Hydrolases	76.27	1.2e-148
ScMcH	Scaffold29	GH13_10	GH13's subfamily	GH	Glycoside Hydrolases	53.39	3.5e-96
ScMcH	Scaffold29	GH15	glucoamylase (EC 3.2.1.3); glucodextranase (EC 3.2.1.70); alpha,alpha-trehalase (EC 3.2.1.28); dextran dextrinase (EC 2.4.1.2)	GH	Glycoside Hydrolases	60.33	1.2e-82
ScMcH	Scaffold31	GH15	glucoamylase (EC 3.2.1.3); glucodextranase (EC 3.2.1.70); alpha,alpha-trehalase (EC 3.2.1.28); dextran dextrinase (EC 2.4.1.2)	GH	Glycoside Hydrolases	60.2	5.9e-83
ScMcH	Scaffold42	GH68	levansucrase (EC 2.4.1.10); beta-fructofuranosidase (EC 3.2.1.26); inulosucrase (EC 2.4.1.9).	GH	Glycoside Hydrolases	96.01	4.7e-133
ScMcH	Scaffold42	GH68	levansucrase (EC 2.4.1.10); beta-fructofuranosidase (EC 3.2.1.26); inulosucrase (EC 2.4.1.9).	GH	Glycoside Hydrolases	90.32	1.4e-13
ScMcH	Scaffold47	GH5	endo-beta-1,4-glucanase / cellulase (EC 3.2.1.4); endo-beta-1,4-xylanase (EC 3.2.1.8); beta-glucosidase (EC 3.2.1.21); beta-mannosidase (EC 3.2.1.25); beta-glucosylceramidase (EC 3.2.1.45); glucan beta-1,3-glucosidase (EC 3.2.1.58); licheninase (EC 3.2.1.73); exo-beta-1,4-glucanase / cellodextrinase (EC 3.2.1.74); glucan endo-1,6-beta-glucosidase (EC 3.2.1.75); mannan endo-beta-1,4-mannosidase (E…	GH	Glycoside Hydrolases	90.59	1.6e-20
ScMcH	Scaffold48	GH39	alpha-L-iduronidase (EC 3.2.1.76); beta-xylosidase (EC 3.2.1.37).	GH	Glycoside Hydrolases	62.01	1.1e-34
ScMcH	Scaffold56	GH13_33	GH13's subfamily	GH	Glycoside Hydrolases	46.87	6.3e-186
ScMcH	Scaffold59	GH103	peptidoglycan lytic transglycosylase (EC 3.2.1.-)	GH	Glycoside Hydrolases	83.48	8.2e-103
ScMcH	Scaffold59	GH103	peptidoglycan lytic transglycosylase (EC 3.2.1.-)	GH	Glycoside Hydrolases	66.29	8.8e-118
ScMcH	Scaffold61	GH5_5	GH5's subfamily	GH	Glycoside Hydrolases	73.05	8.1e-11
ScMcH	Scaffold61	GH5_5	GH5's subfamily	GH	Glycoside Hydrolases	67.48	9.5e-20
ScMcH	Scaffold61	GH19	chitinase (EC 3.2.1.14); lysozyme (EC 3.2.1.17)	GH	Glycoside Hydrolases	59.67	5.2e-37
ScMcH	Scaffold63	GH24	lysozyme (EC 3.2.1.17)	GH	Glycoside Hydrolases	87.43	2.1e-23
ScMcH	Scaffold68	GH23	lysozyme type G (EC 3.2.1.17); peptidoglycan lyase (EC 4.2.2.n1) also known in the literature as peptidoglycan lytic transglycosylase; chitinase (EC 3.2.1.14)	GH	Glycoside Hydrolases	31.79	8e-26
ScMcH	Scaffold71	GH33	sialidase or neuraminidase (EC 3.2.1.18); trans-sialidase (EC 2.4.1.-); 2-keto-3-deoxynononic acid hydrolase (EC 3.2.1.-); anhydrosialidase (EC 4.2.2.15); 3-deoxy-D-manno-octulosonic-acid hydrolase (EC 3.2.1.-)	GH	Glycoside Hydrolases	61.57	5.6e-18
ScMcH	Scaffold75	GH3	beta-glucosidase (EC 3.2.1.21); xylan 1,4-beta-xylosidase (EC 3.2.1.37); beta-glucosylceramidase (EC 3.2.1.45); beta-N-acetylhexosaminidase (EC 3.2.1.52); alpha-L-arabinofuranosidase (EC 3.2.1.55); glucan 1,3-beta-glucosidase (EC 3.2.1.58); glucan 1,4-beta-glucosidase (EC 3.2.1.74); isoprimeverose-producing oligoxyloglucan hydrolase (EC 3.2.1.120); coniferin beta-glucosidase (EC 3.2.1.126); exo-1…	GH	Glycoside Hydrolases	63.19	3.3e-54
ScMcH	Scaffold75	GH109	alpha-N-acetylgalactosaminidase (EC 3.2.1.49)	GH	Glycoside Hydrolases	32.63	6.9e-14
ScMcH	Scaffold80	GH28	polygalacturonase (EC 3.2.1.15); alpha-L-rhamnosidase (EC 3.2.1.40); exo-polygalacturonase (EC 3.2.1.67); exo-polygalacturonosidase (EC 3.2.1.82); rhamnogalacturonase (EC 3.2.1.171); rhamnogalacturonan alpha-1,2-galacturonohydrolase (EC 3.2.1.173); endo-xylogalacturonan hydrolase (EC 3.2.1.-)	GH	Glycoside Hydrolases	76.17	3.3e-64
ScMcH	Scaffold105	GH23	lysozyme type G (EC 3.2.1.17); peptidoglycan lyase (EC 4.2.2.n1) also known in the literature as peptidoglycan lytic transglycosylase; chitinase (EC 3.2.1.14)	GH	Glycoside Hydrolases	45.2	2.4e-17
ScMcH	Scaffold110	GH68	levansucrase (EC 2.4.1.10); beta-fructofuranosidase (EC 3.2.1.26); inulosucrase (EC 2.4.1.9).	GH	Glycoside Hydrolases	81.58	3.3e-21
ScMcH	Scaffold116	GH32	invertase (EC 3.2.1.26); endo-inulinase (EC 3.2.1.7); beta-2,6-fructan 6-levanbiohydrolase (EC 3.2.1.64); endo-levanase (EC 3.2.1.65); exo-inulinase (EC 3.2.1.80); fructan beta-(2,1)-fructosidase/1-exohydrolase (EC 3.2.1.153); fructan beta-(2,6)-fructosidase/6-exohydrolase (EC 3.2.1.154); sucrose:sucrose 1-fructosyltransferase (EC 2.4.1.99); fructan:fructan 1-fructosyltransferase (EC 2.4.1.100); …	GH	Glycoside Hydrolases	64.1	1e-99
ScMcH	Scaffold158	GH68	levansucrase (EC 2.4.1.10); beta-fructofuranosidase (EC 3.2.1.26); inulosucrase (EC 2.4.1.9).	GH	Glycoside Hydrolases	92.33	1.8e-154
ScMcH	Scaffold218	GH23	lysozyme type G (EC 3.2.1.17); peptidoglycan lyase (EC 4.2.2.n1) also known in the literature as peptidoglycan lytic transglycosylase; chitinase (EC 3.2.1.14)	GH	Glycoside Hydrolases	57.5	2.2e-06
ScMcH	Scaffold2	CE1	acetyl xylan esterase (EC 3.1.1.72); cinnamoyl esterase (EC 3.1.1.-); feruloyl esterase (EC 3.1.1.73); carboxylesterase (EC 3.1.1.1); S-formylglutathione hydrolase (EC 3.1.2.12); diacylglycerol O-acyltransferase (EC 2.3.1.20); trehalose 6-O-mycolyltransferase (EC 2.3.1.122)	CE	Carbohydrate Esterases	90.75	2e-53
ScMcH	Scaffold2	CE10	arylesterase (EC 3.1.1.-); carboxyl esterase (EC 3.1.1.3); acetylcholinesterase (EC 3.1.1.7); cholinesterase (EC 3.1.1.8); sterol esterase (EC 3.1.1.13); brefeldin A esterase (EC 3.1.1.-).	CE	Carbohydrate Esterases	58.39	4.2e-13
ScMcH	Scaffold3	CE10	arylesterase (EC 3.1.1.-); carboxyl esterase (EC 3.1.1.3); acetylcholinesterase (EC 3.1.1.7); cholinesterase (EC 3.1.1.8); sterol esterase (EC 3.1.1.13); brefeldin A esterase (EC 3.1.1.-).	CE	Carbohydrate Esterases	79.28	9.8e-07
ScMcH	Scaffold5	CE14	N-acetyl-1-D-myo-inosityl-2-amino-2-deoxy-alpha-D-glucopyranoside deacetylase (EC 3.5.1.89); diacetylchitobiose deacetylase (EC 3.5.1.-); mycothiol S-conjugate amidase (EC 3.5.1.-)	CE	Carbohydrate Esterases	33.26	1.5e-08
ScMcH	Scaffold12	CE7	acetyl xylan esterase (EC 3.1.1.72); cephalosporin-C deacetylase (EC 3.1.1.41).	CE	Carbohydrate Esterases	50	1.5e-10
ScMcH	Scaffold14	CE10	arylesterase (EC 3.1.1.-); carboxyl esterase (EC 3.1.1.3); acetylcholinesterase (EC 3.1.1.7); cholinesterase (EC 3.1.1.8); sterol esterase (EC 3.1.1.13); brefeldin A esterase (EC 3.1.1.-).	CE	Carbohydrate Esterases	51.63	1.3e-10
ScMcH	Scaffold17	CE11	UDP-3-0-acyl N-acetylglucosamine deacetylase (EC 3.5.1.-).	CE	Carbohydrate Esterases	89.44	7.2e-118
ScMcH	Scaffold17	CE10	arylesterase (EC 3.1.1.-); carboxyl esterase (EC 3.1.1.3); acetylcholinesterase (EC 3.1.1.7); cholinesterase (EC 3.1.1.8); sterol esterase (EC 3.1.1.13); brefeldin A esterase (EC 3.1.1.-).	CE	Carbohydrate Esterases	62.68	4.3e-09
ScMcH	Scaffold25	CE1	acetyl xylan esterase (EC 3.1.1.72); cinnamoyl esterase (EC 3.1.1.-); feruloyl esterase (EC 3.1.1.73); carboxylesterase (EC 3.1.1.1); S-formylglutathione hydrolase (EC 3.1.2.12); diacylglycerol O-acyltransferase (EC 2.3.1.20); trehalose 6-O-mycolyltransferase (EC 2.3.1.122)	CE	Carbohydrate Esterases	77.08	1.4e-14
ScMcH	Scaffold29	CE1	acetyl xylan esterase (EC 3.1.1.72); cinnamoyl esterase (EC 3.1.1.-); feruloyl esterase (EC 3.1.1.73); carboxylesterase (EC 3.1.1.1); S-formylglutathione hydrolase (EC 3.1.2.12); diacylglycerol O-acyltransferase (EC 2.3.1.20); trehalose 6-O-mycolyltransferase (EC 2.3.1.122)	CE	Carbohydrate Esterases	30.88	5.6e-06
ScMcH	Scaffold29	CE14	N-acetyl-1-D-myo-inosityl-2-amino-2-deoxy-alpha-D-glucopyranoside deacetylase (EC 3.5.1.89); diacetylchitobiose deacetylase (EC 3.5.1.-); mycothiol S-conjugate amidase (EC 3.5.1.-)	CE	Carbohydrate Esterases	45.82	5.5e-15
ScMcH	Scaffold39	CE10	arylesterase (EC 3.1.1.-); carboxyl esterase (EC 3.1.1.3); acetylcholinesterase (EC 3.1.1.7); cholinesterase (EC 3.1.1.8); sterol esterase (EC 3.1.1.13); brefeldin A esterase (EC 3.1.1.-).	CE	Carbohydrate Esterases	64.97	1.3e-09
ScMcH	Scaffold59	CE10	arylesterase (EC 3.1.1.-); carboxyl esterase (EC 3.1.1.3); acetylcholinesterase (EC 3.1.1.7); cholinesterase (EC 3.1.1.8); sterol esterase (EC 3.1.1.13); brefeldin A esterase (EC 3.1.1.-).	CE	Carbohydrate Esterases	72.33	3e-42
ScMcH	Scaffold64	CE7	acetyl xylan esterase (EC 3.1.1.72); cephalosporin-C deacetylase (EC 3.1.1.41).	CE	Carbohydrate Esterases	53.9	8.4e-11
ScMcH	Scaffold64	CE4	acetyl xylan esterase (EC 3.1.1.72); chitin deacetylase (EC 3.5.1.41); chitooligosaccharide deacetylase (EC 3.5.1.-); peptidoglycan GlcNAc deacetylase (EC 3.5.1.-); peptidoglycan N-acetylmuramic acid deacetylase (EC 3.5.1.-).	CE	Carbohydrate Esterases	50	1.4e-17
ScMcH	Scaffold69	CE1	acetyl xylan esterase (EC 3.1.1.72); cinnamoyl esterase (EC 3.1.1.-); feruloyl esterase (EC 3.1.1.73); carboxylesterase (EC 3.1.1.1); S-formylglutathione hydrolase (EC 3.1.2.12); diacylglycerol O-acyltransferase (EC 2.3.1.20); trehalose 6-O-mycolyltransferase (EC 2.3.1.122)	CE	Carbohydrate Esterases	36.75	3.7e-07
ScMcH	Scaffold72	CE10	arylesterase (EC 3.1.1.-); carboxyl esterase (EC 3.1.1.3); acetylcholinesterase (EC 3.1.1.7); cholinesterase (EC 3.1.1.8); sterol esterase (EC 3.1.1.13); brefeldin A esterase (EC 3.1.1.-).	CE	Carbohydrate Esterases	76.78	9.5e-45
ScMcH	Scaffold96	CE1	acetyl xylan esterase (EC 3.1.1.72); cinnamoyl esterase (EC 3.1.1.-); feruloyl esterase (EC 3.1.1.73); carboxylesterase (EC 3.1.1.1); S-formylglutathione hydrolase (EC 3.1.2.12); diacylglycerol O-acyltransferase (EC 2.3.1.20); trehalose 6-O-mycolyltransferase (EC 2.3.1.122)	CE	Carbohydrate Esterases	76.26	1.1e-10
ScMcH	Scaffold102	CE4	acetyl xylan esterase (EC 3.1.1.72); chitin deacetylase (EC 3.5.1.41); chitooligosaccharide deacetylase (EC 3.5.1.-); peptidoglycan GlcNAc deacetylase (EC 3.5.1.-); peptidoglycan N-acetylmuramic acid deacetylase (EC 3.5.1.-).	CE	Carbohydrate Esterases	53.22	3.9e-14
ScMcH	Scaffold133	CE10	arylesterase (EC 3.1.1.-); carboxyl esterase (EC 3.1.1.3); acetylcholinesterase (EC 3.1.1.7); cholinesterase (EC 3.1.1.8); sterol esterase (EC 3.1.1.13); brefeldin A esterase (EC 3.1.1.-).	CE	Carbohydrate Esterases	88.89	2.8e-13
ScMcH	Scaffold137	CE1	acetyl xylan esterase (EC 3.1.1.72); cinnamoyl esterase (EC 3.1.1.-); feruloyl esterase (EC 3.1.1.73); carboxylesterase (EC 3.1.1.1); S-formylglutathione hydrolase (EC 3.1.2.12); diacylglycerol O-acyltransferase (EC 2.3.1.20); trehalose 6-O-mycolyltransferase (EC 2.3.1.122)	CE	Carbohydrate Esterases	43.89	1.6e-08
ScMcH	Scaffold152	CE4	acetyl xylan esterase (EC 3.1.1.72); chitin deacetylase (EC 3.5.1.41); chitooligosaccharide deacetylase (EC 3.5.1.-); peptidoglycan GlcNAc deacetylase (EC 3.5.1.-); peptidoglycan N-acetylmuramic acid deacetylase (EC 3.5.1.-).	CE	Carbohydrate Esterases	35.15	6.7e-22
ScMcH	Scaffold165	CE4	acetyl xylan esterase (EC 3.1.1.72); chitin deacetylase (EC 3.5.1.41); chitooligosaccharide deacetylase (EC 3.5.1.-); peptidoglycan GlcNAc deacetylase (EC 3.5.1.-); peptidoglycan N-acetylmuramic acid deacetylase (EC 3.5.1.-).	CE	Carbohydrate Esterases	33.98	2.5e-17
ScMcH	Scaffold171	CE3	acetyl xylan esterase (EC 3.1.1.72).	CE	Carbohydrate Esterases	78.88	1.6e-12
ScMcH	Scaffold172	CE10	arylesterase (EC 3.1.1.-); carboxyl esterase (EC 3.1.1.3); acetylcholinesterase (EC 3.1.1.7); cholinesterase (EC 3.1.1.8); sterol esterase (EC 3.1.1.13); brefeldin A esterase (EC 3.1.1.-).	CE	Carbohydrate Esterases	98.09	4.4e-32
ScMcH	Scaffold2	GT19	lipid-A-disaccharide synthase (EC 2.4.1.182).	GT	Glycosyl Transferases	92.37	2.1e-139
ScMcH	Scaffold5	GT4	sucrose synthase (EC 2.4.1.13); sucrose-phosphate synthase (EC 2.4.1.14); alpha-glucosyltransferase (EC 2.4.1.52); lipopolysaccharide N-acetylglucosaminyltransferase (EC 2.4.1.56); phosphatidylinositol alpha-mannosyltransferase (EC 2.4.1.57); GDP-Man: Man1GlcNAc2-PP-dolichol alpha-1,3-mannosyltransferase (EC 2.4.1.132); GDP-Man: Man3GlcNAc2-PP-dolichol/Man4GlcNAc2-PP-dolichol alpha-1,2-mannosyltr…	GT	Glycosyl Transferases	36.41	2.7e-33
ScMcH	Scaffold5	GT30	CMP-beta-KDO: alpha-3-deoxy-D-manno-octulosonic-acid (KDO) transferase (EC 2.4.99.-).	GT	Glycosyl Transferases	42.96	4.2e-77
ScMcH	Scaffold6	GT41	UDP-GlcNAc: peptide beta-N-acetylglucosaminyltransferase (EC 2.4.1.255); UDP-Glc: peptide N-beta-glucosyltransferase (EC 2.4.1.-)	GT	Glycosyl Transferases	37.3	2.7e-13
ScMcH	Scaffold6	GT41	UDP-GlcNAc: peptide beta-N-acetylglucosaminyltransferase (EC 2.4.1.255); UDP-Glc: peptide N-beta-glucosyltransferase (EC 2.4.1.-)	GT	Glycosyl Transferases	60.71	4.8e-07
ScMcH	Scaffold9	GT2	cellulose synthase (EC 2.4.1.12); chitin synthase (EC 2.4.1.16); dolichyl-phosphate beta-D-mannosyltransferase (EC 2.4.1.83); dolichyl-phosphate beta-glucosyltransferase (EC 2.4.1.117); N-acetylglucosaminyltransferase (EC 2.4.1.-); N-acetylgalactosaminyltransferase (EC 2.4.1.-); hyaluronan synthase (EC 2.4.1.212); chitin oligosaccharide synthase (EC 2.4.1.-); beta-1,3-glucan synthase (EC 2.4.1.34…	GT	Glycosyl Transferases	71.32	1.9e-06
ScMcH	Scaffold10	GT2	cellulose synthase (EC 2.4.1.12); chitin synthase (EC 2.4.1.16); dolichyl-phosphate beta-D-mannosyltransferase (EC 2.4.1.83); dolichyl-phosphate beta-glucosyltransferase (EC 2.4.1.117); N-acetylglucosaminyltransferase (EC 2.4.1.-); N-acetylgalactosaminyltransferase (EC 2.4.1.-); hyaluronan synthase (EC 2.4.1.212); chitin oligosaccharide synthase (EC 2.4.1.-); beta-1,3-glucan synthase (EC 2.4.1.34…	GT	Glycosyl Transferases	50.63	1.5e-11
ScMcH	Scaffold17	GT28	1,2-diacylglycerol 3-beta-galactosyltransferase (EC 2.4.1.46); 1,2-diacylglycerol 3-beta-glucosyltransferase (EC 2.4.1.157); UDP-GlcNAc: Und-PP-MurAc-pentapeptide beta-N-acetylglucosaminyltransferase (EC 2.4.1.227); digalactosyldiacylglycerol synthase (EC 2.4.1.241)	GT	Glycosyl Transferases	45.45	8.6e-54
ScMcH	Scaffold20	GT41	UDP-GlcNAc: peptide beta-N-acetylglucosaminyltransferase (EC 2.4.1.255); UDP-Glc: peptide N-beta-glucosyltransferase (EC 2.4.1.-)	GT	Glycosyl Transferases	42.08	1.7e-15
ScMcH	Scaffold23	GT2	cellulose synthase (EC 2.4.1.12); chitin synthase (EC 2.4.1.16); dolichyl-phosphate beta-D-mannosyltransferase (EC 2.4.1.83); dolichyl-phosphate beta-glucosyltransferase (EC 2.4.1.117); N-acetylglucosaminyltransferase (EC 2.4.1.-); N-acetylgalactosaminyltransferase (EC 2.4.1.-); hyaluronan synthase (EC 2.4.1.212); chitin oligosaccharide synthase (EC 2.4.1.-); beta-1,3-glucan synthase (EC 2.4.1.34…	GT	Glycosyl Transferases	54.27	5.2e-30
ScMcH	Scaffold28	GT51	murein polymerase (EC 2.4.1.129).	GT	Glycosyl Transferases	69.07	9.6e-51
ScMcH	Scaffold29	GT2	cellulose synthase (EC 2.4.1.12); chitin synthase (EC 2.4.1.16); dolichyl-phosphate beta-D-mannosyltransferase (EC 2.4.1.83); dolichyl-phosphate beta-glucosyltransferase (EC 2.4.1.117); N-acetylglucosaminyltransferase (EC 2.4.1.-); N-acetylgalactosaminyltransferase (EC 2.4.1.-); hyaluronan synthase (EC 2.4.1.212); chitin oligosaccharide synthase (EC 2.4.1.-); beta-1,3-glucan synthase (EC 2.4.1.34…	GT	Glycosyl Transferases	47.42	2.4e-11
ScMcH	Scaffold29	GT5	UDP-Glc: glycogen glucosyltransferase (EC 2.4.1.11); ADP-Glc: starch glucosyltransferase (EC 2.4.1.21); NDP-Glc: starch glucosyltransferase (EC 2.4.1.242); UDP-Glc: alpha-1,3-glucan synthase (EC 2.4.1.183) UDP-Glc: alpha-1,4-glucan synthase (EC 2.4.1.-)	GT	Glycosyl Transferases	87.71	2.3e-145
ScMcH	Scaffold29	GT41	UDP-GlcNAc: peptide beta-N-acetylglucosaminyltransferase (EC 2.4.1.255); UDP-Glc: peptide N-beta-glucosyltransferase (EC 2.4.1.-)	GT	Glycosyl Transferases	39.95	9.8e-12
ScMcH	Scaffold30	GT4	sucrose synthase (EC 2.4.1.13); sucrose-phosphate synthase (EC 2.4.1.14); alpha-glucosyltransferase (EC 2.4.1.52); lipopolysaccharide N-acetylglucosaminyltransferase (EC 2.4.1.56); phosphatidylinositol alpha-mannosyltransferase (EC 2.4.1.57); GDP-Man: Man1GlcNAc2-PP-dolichol alpha-1,3-mannosyltransferase (EC 2.4.1.132); GDP-Man: Man3GlcNAc2-PP-dolichol/Man4GlcNAc2-PP-dolichol alpha-1,2-mannosyltr…	GT	Glycosyl Transferases	41.08	2.7e-30
ScMcH	Scaffold30	GT2	cellulose synthase (EC 2.4.1.12); chitin synthase (EC 2.4.1.16); dolichyl-phosphate beta-D-mannosyltransferase (EC 2.4.1.83); dolichyl-phosphate beta-glucosyltransferase (EC 2.4.1.117); N-acetylglucosaminyltransferase (EC 2.4.1.-); N-acetylgalactosaminyltransferase (EC 2.4.1.-); hyaluronan synthase (EC 2.4.1.212); chitin oligosaccharide synthase (EC 2.4.1.-); beta-1,3-glucan synthase (EC 2.4.1.34…	GT	Glycosyl Transferases	37.96	9.9e-16
ScMcH	Scaffold33	GT4	sucrose synthase (EC 2.4.1.13); sucrose-phosphate synthase (EC 2.4.1.14); alpha-glucosyltransferase (EC 2.4.1.52); lipopolysaccharide N-acetylglucosaminyltransferase (EC 2.4.1.56); phosphatidylinositol alpha-mannosyltransferase (EC 2.4.1.57); GDP-Man: Man1GlcNAc2-PP-dolichol alpha-1,3-mannosyltransferase (EC 2.4.1.132); GDP-Man: Man3GlcNAc2-PP-dolichol/Man4GlcNAc2-PP-dolichol alpha-1,2-mannosyltr…	GT	Glycosyl Transferases	40.21	1.4e-23
ScMcH	Scaffold33	GT9	lipopolysaccharide N-acetylglucosaminyltransferase (EC 2.4.1.56); heptosyltransferase (EC 2.4.-.-).	GT	Glycosyl Transferases	67.51	7.2e-50
ScMcH	Scaffold33	GT9	lipopolysaccharide N-acetylglucosaminyltransferase (EC 2.4.1.56); heptosyltransferase (EC 2.4.-.-).	GT	Glycosyl Transferases	72.38	1.3e-58
ScMcH	Scaffold41	GT35	glycogen or starch phosphorylase (EC 2.4.1.1).	GT	Glycosyl Transferases	87.5	9.8e-260
ScMcH	Scaffold48	GT4	sucrose synthase (EC 2.4.1.13); sucrose-phosphate synthase (EC 2.4.1.14); alpha-glucosyltransferase (EC 2.4.1.52); lipopolysaccharide N-acetylglucosaminyltransferase (EC 2.4.1.56); phosphatidylinositol alpha-mannosyltransferase (EC 2.4.1.57); GDP-Man: Man1GlcNAc2-PP-dolichol alpha-1,3-mannosyltransferase (EC 2.4.1.132); GDP-Man: Man3GlcNAc2-PP-dolichol/Man4GlcNAc2-PP-dolichol alpha-1,2-mannosyltr…	GT	Glycosyl Transferases	30.05	2.5e-20
ScMcH	Scaffold48	GT4	sucrose synthase (EC 2.4.1.13); sucrose-phosphate synthase (EC 2.4.1.14); alpha-glucosyltransferase (EC 2.4.1.52); lipopolysaccharide N-acetylglucosaminyltransferase (EC 2.4.1.56); phosphatidylinositol alpha-mannosyltransferase (EC 2.4.1.57); GDP-Man: Man1GlcNAc2-PP-dolichol alpha-1,3-mannosyltransferase (EC 2.4.1.132); GDP-Man: Man3GlcNAc2-PP-dolichol/Man4GlcNAc2-PP-dolichol alpha-1,2-mannosyltr…	GT	Glycosyl Transferases	42.86	1.8e-13
ScMcH	Scaffold49	GT2	cellulose synthase (EC 2.4.1.12); chitin synthase (EC 2.4.1.16); dolichyl-phosphate beta-D-mannosyltransferase (EC 2.4.1.83); dolichyl-phosphate beta-glucosyltransferase (EC 2.4.1.117); N-acetylglucosaminyltransferase (EC 2.4.1.-); N-acetylgalactosaminyltransferase (EC 2.4.1.-); hyaluronan synthase (EC 2.4.1.212); chitin oligosaccharide synthase (EC 2.4.1.-); beta-1,3-glucan synthase (EC 2.4.1.34…	GT	Glycosyl Transferases	52.92	1.3e-14
ScMcH	Scaffold57	GT19	lipid-A-disaccharide synthase (EC 2.4.1.182).	GT	Glycosyl Transferases	34.47	1e-06
ScMcH	Scaffold66	GT41	UDP-GlcNAc: peptide beta-N-acetylglucosaminyltransferase (EC 2.4.1.255); UDP-Glc: peptide N-beta-glucosyltransferase (EC 2.4.1.-)	GT	Glycosyl Transferases	41	5.4e-06
ScMcH	Scaffold74	GT41	UDP-GlcNAc: peptide beta-N-acetylglucosaminyltransferase (EC 2.4.1.255); UDP-Glc: peptide N-beta-glucosyltransferase (EC 2.4.1.-)	GT	Glycosyl Transferases	36.4	5.1e-06
ScMcH	Scaffold78	GT41	UDP-GlcNAc: peptide beta-N-acetylglucosaminyltransferase (EC 2.4.1.255); UDP-Glc: peptide N-beta-glucosyltransferase (EC 2.4.1.-)	GT	Glycosyl Transferases	30.03	3.1e-06
ScMcH	Scaffold82	GT2	cellulose synthase (EC 2.4.1.12); chitin synthase (EC 2.4.1.16); dolichyl-phosphate beta-D-mannosyltransferase (EC 2.4.1.83); dolichyl-phosphate beta-glucosyltransferase (EC 2.4.1.117); N-acetylglucosaminyltransferase (EC 2.4.1.-); N-acetylgalactosaminyltransferase (EC 2.4.1.-); hyaluronan synthase (EC 2.4.1.212); chitin oligosaccharide synthase (EC 2.4.1.-); beta-1,3-glucan synthase (EC 2.4.1.34…	GT	Glycosyl Transferases	39.17	1.9e-18
ScMcH	Scaffold82	GT4	sucrose synthase (EC 2.4.1.13); sucrose-phosphate synthase (EC 2.4.1.14); alpha-glucosyltransferase (EC 2.4.1.52); lipopolysaccharide N-acetylglucosaminyltransferase (EC 2.4.1.56); phosphatidylinositol alpha-mannosyltransferase (EC 2.4.1.57); GDP-Man: Man1GlcNAc2-PP-dolichol alpha-1,3-mannosyltransferase (EC 2.4.1.132); GDP-Man: Man3GlcNAc2-PP-dolichol/Man4GlcNAc2-PP-dolichol alpha-1,2-mannosyltr…	GT	Glycosyl Transferases	33.5	1.5e-29
ScMcH	Scaffold82	GT4	sucrose synthase (EC 2.4.1.13); sucrose-phosphate synthase (EC 2.4.1.14); alpha-glucosyltransferase (EC 2.4.1.52); lipopolysaccharide N-acetylglucosaminyltransferase (EC 2.4.1.56); phosphatidylinositol alpha-mannosyltransferase (EC 2.4.1.57); GDP-Man: Man1GlcNAc2-PP-dolichol alpha-1,3-mannosyltransferase (EC 2.4.1.132); GDP-Man: Man3GlcNAc2-PP-dolichol/Man4GlcNAc2-PP-dolichol alpha-1,2-mannosyltr…	GT	Glycosyl Transferases	39.57	4.6e-30
ScMcH	Scaffold82	GT4	sucrose synthase (EC 2.4.1.13); sucrose-phosphate synthase (EC 2.4.1.14); alpha-glucosyltransferase (EC 2.4.1.52); lipopolysaccharide N-acetylglucosaminyltransferase (EC 2.4.1.56); phosphatidylinositol alpha-mannosyltransferase (EC 2.4.1.57); GDP-Man: Man1GlcNAc2-PP-dolichol alpha-1,3-mannosyltransferase (EC 2.4.1.132); GDP-Man: Man3GlcNAc2-PP-dolichol/Man4GlcNAc2-PP-dolichol alpha-1,2-mannosyltr…	GT	Glycosyl Transferases	33.25	1.5e-27
ScMcH	Scaffold84	GT4	sucrose synthase (EC 2.4.1.13); sucrose-phosphate synthase (EC 2.4.1.14); alpha-glucosyltransferase (EC 2.4.1.52); lipopolysaccharide N-acetylglucosaminyltransferase (EC 2.4.1.56); phosphatidylinositol alpha-mannosyltransferase (EC 2.4.1.57); GDP-Man: Man1GlcNAc2-PP-dolichol alpha-1,3-mannosyltransferase (EC 2.4.1.132); GDP-Man: Man3GlcNAc2-PP-dolichol/Man4GlcNAc2-PP-dolichol alpha-1,2-mannosyltr…	GT	Glycosyl Transferases	34.99	1.7e-34
ScMcH	Scaffold87	GT4	sucrose synthase (EC 2.4.1.13); sucrose-phosphate synthase (EC 2.4.1.14); alpha-glucosyltransferase (EC 2.4.1.52); lipopolysaccharide N-acetylglucosaminyltransferase (EC 2.4.1.56); phosphatidylinositol alpha-mannosyltransferase (EC 2.4.1.57); GDP-Man: Man1GlcNAc2-PP-dolichol alpha-1,3-mannosyltransferase (EC 2.4.1.132); GDP-Man: Man3GlcNAc2-PP-dolichol/Man4GlcNAc2-PP-dolichol alpha-1,2-mannosyltr…	GT	Glycosyl Transferases	38.22	1.9e-35
ScMcH	Scaffold102	GT83	undecaprenyl phosphate-alpha-L-Ara4N: 4-amino-4-deoxy-beta-L-arabinosyltransferase (EC 2.4.2.43); dodecaprenyl phosphate-beta-galacturonic acid: lipopolysaccharide core alpha-galacturonosyl transferase (EC 2.4.1.-)	GT	Glycosyl Transferases	68.71	3e-80
ScMcH	Scaffold102	GT83	undecaprenyl phosphate-alpha-L-Ara4N: 4-amino-4-deoxy-beta-L-arabinosyltransferase (EC 2.4.2.43); dodecaprenyl phosphate-beta-galacturonic acid: lipopolysaccharide core alpha-galacturonosyl transferase (EC 2.4.1.-)	GT	Glycosyl Transferases	94.79	1.1e-129
ScMcH	Scaffold102	GT2	cellulose synthase (EC 2.4.1.12); chitin synthase (EC 2.4.1.16); dolichyl-phosphate beta-D-mannosyltransferase (EC 2.4.1.83); dolichyl-phosphate beta-glucosyltransferase (EC 2.4.1.117); N-acetylglucosaminyltransferase (EC 2.4.1.-); N-acetylgalactosaminyltransferase (EC 2.4.1.-); hyaluronan synthase (EC 2.4.1.212); chitin oligosaccharide synthase (EC 2.4.1.-); beta-1,3-glucan synthase (EC 2.4.1.34…	GT	Glycosyl Transferases	47.77	2.7e-25
ScMcH	Scaffold121	GT41	UDP-GlcNAc: peptide beta-N-acetylglucosaminyltransferase (EC 2.4.1.255); UDP-Glc: peptide N-beta-glucosyltransferase (EC 2.4.1.-)	GT	Glycosyl Transferases	33.01	9.3e-09
ScMcH	Scaffold170	GT73	CMP-beta-KDO: alpha-3-deoxy-D-manno-octulosonic-acid (KDO) transferase (EC 2.4.99.-).	GT	Glycosyl Transferases	42.75	1.6e-69
ScMcH	Scaffold172	GT104	dTDP-beta-L-Rhap : arginine alpha-L-rhamnosyltransferase (EC 2.4.1.-)	GT	Glycosyl Transferases	88.39	1.4e-143
ScMcH	Scaffold8	AA2	manganese peroxidase (EC 1.11.1.13); versatile peroxidase (EC 1.11.1.16); lignin peroxidase (EC 1.11.1.14); peroxidase (EC 1.11.1.-)	AA	Auxiliary Activities	35.05	1.8e-42
ScMcH	Scaffold12	AA12	The pyrroloquinoline quinone-dependent oxidoreductase activity was demonstrated for the CC1G_09525 protein of Coprinopsis cinerea.	AA	Auxiliary Activities	32.56	5e-29
ScMcH	Scaffold12	AA6	1,4-benzoquinone reductase (EC. 1.6.5.6)	AA	Auxiliary Activities	93.03	7.7e-70
ScMcH	Scaffold12	AA1	Laccase / p-diphenol:oxygen oxidoreductase / ferroxidase (EC 1.10.3.2); ; ferroxidase (EC 1.10.3.-); Laccase-like multicopper oxidase (EC 1.10.3.-)	AA	Auxiliary Activities	48.8	1.4e-78
ScMcH	Scaffold20	AA1	Laccase / p-diphenol:oxygen oxidoreductase / ferroxidase (EC 1.10.3.2); ; ferroxidase (EC 1.10.3.-); Laccase-like multicopper oxidase (EC 1.10.3.-)	AA	Auxiliary Activities	47.7	6.3e-67
ScMcH	Scaffold28	AA3	cellobiose dehydrogenase (EC 1.1.99.18); glucose 1-oxidase (EC 1.1.3.4); aryl alcohol oxidase (EC 1.1.3.7); alcohol oxidase (EC 1.1.3.13); pyranose oxidase (EC 1.1.3.10)	AA	Auxiliary Activities	93.58	1.2e-104
ScMcH	Scaffold48	AA7	glucooligosaccharide oxidase (EC 1.1.3.-); chitooligosaccharide oxidase (EC 1.1.3.-)	AA	Auxiliary Activities	37.5	1.8e-22
ScMcH	Scaffold52	AA10	AA10 (formerly CBM33) proteins are copper-dependent lytic polysaccharide monooxygenases (LPMOs); some proteins have been shown to act on chitin, others on cellulose;	AA	Auxiliary Activities	91.41	1.4e-29
ScMcH	Scaffold53	AA3	cellobiose dehydrogenase (EC 1.1.99.18); glucose 1-oxidase (EC 1.1.3.4); aryl alcohol oxidase (EC 1.1.3.7); alcohol oxidase (EC 1.1.3.13); pyranose oxidase (EC 1.1.3.10)	AA	Auxiliary Activities	50.24	1.7e-08
ScMcH	Scaffold65	AA3	cellobiose dehydrogenase (EC 1.1.99.18); glucose 1-oxidase (EC 1.1.3.4); aryl alcohol oxidase (EC 1.1.3.7); alcohol oxidase (EC 1.1.3.13); pyranose oxidase (EC 1.1.3.10)	AA	Auxiliary Activities	65.38	5.4e-07
ScMcH	Scaffold68	AA6	1,4-benzoquinone reductase (EC. 1.6.5.6)	AA	Auxiliary Activities	31.72	3.6e-06
ScMcH	Scaffold83	AA4	vanillyl-alcohol oxidase (EC 1.1.3.38)	AA	Auxiliary Activities	37.91	6.6e-26
ScMcH	Scaffold100	AA12	The pyrroloquinoline quinone-dependent oxidoreductase activity was demonstrated for the CC1G_09525 protein of Coprinopsis cinerea.	AA	Auxiliary Activities	52.51	2.5e-27
ScMcH	Scaffold200	AA6	1,4-benzoquinone reductase (EC. 1.6.5.6)	AA	Auxiliary Activities	46.94	4e-06
ScMcH	Scaffold14	PL5_1	PL5's subfamily	PL	Polysaccharide Lyases	84.13	1.2e-181
ScMcH	Scaffold19	PL1_4	PL1's subfamily	PL	Polysaccharide Lyases	45.91	2.6e-79
ScMcH	Scaffold23	PL3_1	PL3's subfamily	PL	Polysaccharide Lyases	42.62	6.4e-63
ScMcH	Scaffold33	PL7_1	PL7's subfamily	PL	Polysaccharide Lyases	97.47	1.7e-92
ScMcH	Scaffold112	PL7_1	PL7's subfamily	PL	Polysaccharide Lyases	97.3	3.7e-101
ScMcH	Scaffold113	PL1_8	PL1's subfamily	PL	Polysaccharide Lyases	48.25	4.4e-85
ScPzH	Scaffold1	GT41	UDP-GlcNAc: peptide beta-N-acetylglucosaminyltransferase (EC 2.4.1.255); UDP-Glc: peptide N-beta-glucosyltransferase (EC 2.4.1.-)	GT	Glycosyl Transferases	40.08	1.5e-15
ScPzH	Scaffold1	GT19	lipid-A-disaccharide synthase (EC 2.4.1.182).	GT	Glycosyl Transferases	92.37	2.1e-139
ScPzH	Scaffold2	GT41	UDP-GlcNAc: peptide beta-N-acetylglucosaminyltransferase (EC 2.4.1.255); UDP-Glc: peptide N-beta-glucosyltransferase (EC 2.4.1.-)	GT	Glycosyl Transferases	33.41	8.8e-09
ScPzH	Scaffold4	GT30	CMP-beta-KDO: alpha-3-deoxy-D-manno-octulosonic-acid (KDO) transferase (EC 2.4.99.-).	GT	Glycosyl Transferases	42.25	4.4e-77
ScPzH	Scaffold4	GT4	sucrose synthase (EC 2.4.1.13); sucrose-phosphate synthase (EC 2.4.1.14); alpha-glucosyltransferase (EC 2.4.1.52); lipopolysaccharide N-acetylglucosaminyltransferase (EC 2.4.1.56); phosphatidylinositol alpha-mannosyltransferase (EC 2.4.1.57); GDP-Man: Man1GlcNAc2-PP-dolichol alpha-1,3-mannosyltransferase (EC 2.4.1.132); GDP-Man: Man3GlcNAc2-PP-dolichol/Man4GlcNAc2-PP-dolichol alpha-1,2-mannosyltr…	GT	Glycosyl Transferases	36.41	2.7e-33
ScPzH	Scaffold4	GT4	sucrose synthase (EC 2.4.1.13); sucrose-phosphate synthase (EC 2.4.1.14); alpha-glucosyltransferase (EC 2.4.1.52); lipopolysaccharide N-acetylglucosaminyltransferase (EC 2.4.1.56); phosphatidylinositol alpha-mannosyltransferase (EC 2.4.1.57); GDP-Man: Man1GlcNAc2-PP-dolichol alpha-1,3-mannosyltransferase (EC 2.4.1.132); GDP-Man: Man3GlcNAc2-PP-dolichol/Man4GlcNAc2-PP-dolichol alpha-1,2-mannosyltr…	GT	Glycosyl Transferases	40.21	1.4e-23
ScPzH	Scaffold4	GT9	lipopolysaccharide N-acetylglucosaminyltransferase (EC 2.4.1.56); heptosyltransferase (EC 2.4.-.-).	GT	Glycosyl Transferases	67.51	7.2e-50
ScPzH	Scaffold4	GT9	lipopolysaccharide N-acetylglucosaminyltransferase (EC 2.4.1.56); heptosyltransferase (EC 2.4.-.-).	GT	Glycosyl Transferases	75.68	1.1e-58
ScPzH	Scaffold5	GT2	cellulose synthase (EC 2.4.1.12); chitin synthase (EC 2.4.1.16); dolichyl-phosphate beta-D-mannosyltransferase (EC 2.4.1.83); dolichyl-phosphate beta-glucosyltransferase (EC 2.4.1.117); N-acetylglucosaminyltransferase (EC 2.4.1.-); N-acetylgalactosaminyltransferase (EC 2.4.1.-); hyaluronan synthase (EC 2.4.1.212); chitin oligosaccharide synthase (EC 2.4.1.-); beta-1,3-glucan synthase (EC 2.4.1.34…	GT	Glycosyl Transferases	50.63	1.5e-11
ScPzH	Scaffold5	GT35	glycogen or starch phosphorylase (EC 2.4.1.1).	GT	Glycosyl Transferases	90.38	8.7e-260
ScPzH	Scaffold7	GT41	UDP-GlcNAc: peptide beta-N-acetylglucosaminyltransferase (EC 2.4.1.255); UDP-Glc: peptide N-beta-glucosyltransferase (EC 2.4.1.-)	GT	Glycosyl Transferases	60.71	4.8e-07
ScPzH	Scaffold7	GT41	UDP-GlcNAc: peptide beta-N-acetylglucosaminyltransferase (EC 2.4.1.255); UDP-Glc: peptide N-beta-glucosyltransferase (EC 2.4.1.-)	GT	Glycosyl Transferases	37.3	2.7e-13
ScPzH	Scaffold9	GT104	dTDP-beta-L-Rhap : arginine alpha-L-rhamnosyltransferase (EC 2.4.1.-)	GT	Glycosyl Transferases	88.39	1.4e-143
ScPzH	Scaffold16	GT28	1,2-diacylglycerol 3-beta-galactosyltransferase (EC 2.4.1.46); 1,2-diacylglycerol 3-beta-glucosyltransferase (EC 2.4.1.157); UDP-GlcNAc: Und-PP-MurAc-pentapeptide beta-N-acetylglucosaminyltransferase (EC 2.4.1.227); digalactosyldiacylglycerol synthase (EC 2.4.1.241)	GT	Glycosyl Transferases	44.94	8.6e-54
ScPzH	Scaffold17	GT41	UDP-GlcNAc: peptide beta-N-acetylglucosaminyltransferase (EC 2.4.1.255); UDP-Glc: peptide N-beta-glucosyltransferase (EC 2.4.1.-)	GT	Glycosyl Transferases	38.08	4.6e-06
ScPzH	Scaffold22	GT2	cellulose synthase (EC 2.4.1.12); chitin synthase (EC 2.4.1.16); dolichyl-phosphate beta-D-mannosyltransferase (EC 2.4.1.83); dolichyl-phosphate beta-glucosyltransferase (EC 2.4.1.117); N-acetylglucosaminyltransferase (EC 2.4.1.-); N-acetylgalactosaminyltransferase (EC 2.4.1.-); hyaluronan synthase (EC 2.4.1.212); chitin oligosaccharide synthase (EC 2.4.1.-); beta-1,3-glucan synthase (EC 2.4.1.34…	GT	Glycosyl Transferases	71.32	1.9e-06
ScPzH	Scaffold24	GT2	cellulose synthase (EC 2.4.1.12); chitin synthase (EC 2.4.1.16); dolichyl-phosphate beta-D-mannosyltransferase (EC 2.4.1.83); dolichyl-phosphate beta-glucosyltransferase (EC 2.4.1.117); N-acetylglucosaminyltransferase (EC 2.4.1.-); N-acetylgalactosaminyltransferase (EC 2.4.1.-); hyaluronan synthase (EC 2.4.1.212); chitin oligosaccharide synthase (EC 2.4.1.-); beta-1,3-glucan synthase (EC 2.4.1.34…	GT	Glycosyl Transferases	56.58	4.5e-30
ScPzH	Scaffold29	GT2	cellulose synthase (EC 2.4.1.12); chitin synthase (EC 2.4.1.16); dolichyl-phosphate beta-D-mannosyltransferase (EC 2.4.1.83); dolichyl-phosphate beta-glucosyltransferase (EC 2.4.1.117); N-acetylglucosaminyltransferase (EC 2.4.1.-); N-acetylgalactosaminyltransferase (EC 2.4.1.-); hyaluronan synthase (EC 2.4.1.212); chitin oligosaccharide synthase (EC 2.4.1.-); beta-1,3-glucan synthase (EC 2.4.1.34…	GT	Glycosyl Transferases	46.19	8.6e-10
ScPzH	Scaffold29	GT5	UDP-Glc: glycogen glucosyltransferase (EC 2.4.1.11); ADP-Glc: starch glucosyltransferase (EC 2.4.1.21); NDP-Glc: starch glucosyltransferase (EC 2.4.1.242); UDP-Glc: alpha-1,3-glucan synthase (EC 2.4.1.183) UDP-Glc: alpha-1,4-glucan synthase (EC 2.4.1.-)	GT	Glycosyl Transferases	94.12	1.8e-145
ScPzH	Scaffold29	GT41	UDP-GlcNAc: peptide beta-N-acetylglucosaminyltransferase (EC 2.4.1.255); UDP-Glc: peptide N-beta-glucosyltransferase (EC 2.4.1.-)	GT	Glycosyl Transferases	46.84	3.5e-12
ScPzH	Scaffold44	GT4	sucrose synthase (EC 2.4.1.13); sucrose-phosphate synthase (EC 2.4.1.14); alpha-glucosyltransferase (EC 2.4.1.52); lipopolysaccharide N-acetylglucosaminyltransferase (EC 2.4.1.56); phosphatidylinositol alpha-mannosyltransferase (EC 2.4.1.57); GDP-Man: Man1GlcNAc2-PP-dolichol alpha-1,3-mannosyltransferase (EC 2.4.1.132); GDP-Man: Man3GlcNAc2-PP-dolichol/Man4GlcNAc2-PP-dolichol alpha-1,2-mannosyltr…	GT	Glycosyl Transferases	42.86	1.8e-13
ScPzH	Scaffold44	GT4	sucrose synthase (EC 2.4.1.13); sucrose-phosphate synthase (EC 2.4.1.14); alpha-glucosyltransferase (EC 2.4.1.52); lipopolysaccharide N-acetylglucosaminyltransferase (EC 2.4.1.56); phosphatidylinositol alpha-mannosyltransferase (EC 2.4.1.57); GDP-Man: Man1GlcNAc2-PP-dolichol alpha-1,3-mannosyltransferase (EC 2.4.1.132); GDP-Man: Man3GlcNAc2-PP-dolichol/Man4GlcNAc2-PP-dolichol alpha-1,2-mannosyltr…	GT	Glycosyl Transferases	30.05	2.5e-20
ScPzH	Scaffold45	GT2	cellulose synthase (EC 2.4.1.12); chitin synthase (EC 2.4.1.16); dolichyl-phosphate beta-D-mannosyltransferase (EC 2.4.1.83); dolichyl-phosphate beta-glucosyltransferase (EC 2.4.1.117); N-acetylglucosaminyltransferase (EC 2.4.1.-); N-acetylgalactosaminyltransferase (EC 2.4.1.-); hyaluronan synthase (EC 2.4.1.212); chitin oligosaccharide synthase (EC 2.4.1.-); beta-1,3-glucan synthase (EC 2.4.1.34…	GT	Glycosyl Transferases	53.8	1.3e-14
ScPzH	Scaffold46	GT51	murein polymerase (EC 2.4.1.129).	GT	Glycosyl Transferases	69.07	9.6e-51
ScPzH	Scaffold53	GT19	lipid-A-disaccharide synthase (EC 2.4.1.182).	GT	Glycosyl Transferases	34.47	1e-06
ScPzH	Scaffold63	GT41	UDP-GlcNAc: peptide beta-N-acetylglucosaminyltransferase (EC 2.4.1.255); UDP-Glc: peptide N-beta-glucosyltransferase (EC 2.4.1.-)	GT	Glycosyl Transferases	39.32	1e-05
ScPzH	Scaffold71	GT4	sucrose synthase (EC 2.4.1.13); sucrose-phosphate synthase (EC 2.4.1.14); alpha-glucosyltransferase (EC 2.4.1.52); lipopolysaccharide N-acetylglucosaminyltransferase (EC 2.4.1.56); phosphatidylinositol alpha-mannosyltransferase (EC 2.4.1.57); GDP-Man: Man1GlcNAc2-PP-dolichol alpha-1,3-mannosyltransferase (EC 2.4.1.132); GDP-Man: Man3GlcNAc2-PP-dolichol/Man4GlcNAc2-PP-dolichol alpha-1,2-mannosyltr…	GT	Glycosyl Transferases	41.08	2.7e-30
ScPzH	Scaffold71	GT2	cellulose synthase (EC 2.4.1.12); chitin synthase (EC 2.4.1.16); dolichyl-phosphate beta-D-mannosyltransferase (EC 2.4.1.83); dolichyl-phosphate beta-glucosyltransferase (EC 2.4.1.117); N-acetylglucosaminyltransferase (EC 2.4.1.-); N-acetylgalactosaminyltransferase (EC 2.4.1.-); hyaluronan synthase (EC 2.4.1.212); chitin oligosaccharide synthase (EC 2.4.1.-); beta-1,3-glucan synthase (EC 2.4.1.34…	GT	Glycosyl Transferases	38.44	9.6e-16
ScPzH	Scaffold76	GT41	UDP-GlcNAc: peptide beta-N-acetylglucosaminyltransferase (EC 2.4.1.255); UDP-Glc: peptide N-beta-glucosyltransferase (EC 2.4.1.-)	GT	Glycosyl Transferases	30.03	3.1e-06
ScPzH	Scaffold81	GT2	cellulose synthase (EC 2.4.1.12); chitin synthase (EC 2.4.1.16); dolichyl-phosphate beta-D-mannosyltransferase (EC 2.4.1.83); dolichyl-phosphate beta-glucosyltransferase (EC 2.4.1.117); N-acetylglucosaminyltransferase (EC 2.4.1.-); N-acetylgalactosaminyltransferase (EC 2.4.1.-); hyaluronan synthase (EC 2.4.1.212); chitin oligosaccharide synthase (EC 2.4.1.-); beta-1,3-glucan synthase (EC 2.4.1.34…	GT	Glycosyl Transferases	39.17	1.9e-18
ScPzH	Scaffold81	GT4	sucrose synthase (EC 2.4.1.13); sucrose-phosphate synthase (EC 2.4.1.14); alpha-glucosyltransferase (EC 2.4.1.52); lipopolysaccharide N-acetylglucosaminyltransferase (EC 2.4.1.56); phosphatidylinositol alpha-mannosyltransferase (EC 2.4.1.57); GDP-Man: Man1GlcNAc2-PP-dolichol alpha-1,3-mannosyltransferase (EC 2.4.1.132); GDP-Man: Man3GlcNAc2-PP-dolichol/Man4GlcNAc2-PP-dolichol alpha-1,2-mannosyltr…	GT	Glycosyl Transferases	33.5	1.5e-29
ScPzH	Scaffold81	GT4	sucrose synthase (EC 2.4.1.13); sucrose-phosphate synthase (EC 2.4.1.14); alpha-glucosyltransferase (EC 2.4.1.52); lipopolysaccharide N-acetylglucosaminyltransferase (EC 2.4.1.56); phosphatidylinositol alpha-mannosyltransferase (EC 2.4.1.57); GDP-Man: Man1GlcNAc2-PP-dolichol alpha-1,3-mannosyltransferase (EC 2.4.1.132); GDP-Man: Man3GlcNAc2-PP-dolichol/Man4GlcNAc2-PP-dolichol alpha-1,2-mannosyltr…	GT	Glycosyl Transferases	39.25	4.7e-30
ScPzH	Scaffold81	GT4	sucrose synthase (EC 2.4.1.13); sucrose-phosphate synthase (EC 2.4.1.14); alpha-glucosyltransferase (EC 2.4.1.52); lipopolysaccharide N-acetylglucosaminyltransferase (EC 2.4.1.56); phosphatidylinositol alpha-mannosyltransferase (EC 2.4.1.57); GDP-Man: Man1GlcNAc2-PP-dolichol alpha-1,3-mannosyltransferase (EC 2.4.1.132); GDP-Man: Man3GlcNAc2-PP-dolichol/Man4GlcNAc2-PP-dolichol alpha-1,2-mannosyltr…	GT	Glycosyl Transferases	33.25	1.5e-27
ScPzH	Scaffold83	GT4	sucrose synthase (EC 2.4.1.13); sucrose-phosphate synthase (EC 2.4.1.14); alpha-glucosyltransferase (EC 2.4.1.52); lipopolysaccharide N-acetylglucosaminyltransferase (EC 2.4.1.56); phosphatidylinositol alpha-mannosyltransferase (EC 2.4.1.57); GDP-Man: Man1GlcNAc2-PP-dolichol alpha-1,3-mannosyltransferase (EC 2.4.1.132); GDP-Man: Man3GlcNAc2-PP-dolichol/Man4GlcNAc2-PP-dolichol alpha-1,2-mannosyltr…	GT	Glycosyl Transferases	34.99	1.7e-34
ScPzH	Scaffold87	GT4	sucrose synthase (EC 2.4.1.13); sucrose-phosphate synthase (EC 2.4.1.14); alpha-glucosyltransferase (EC 2.4.1.52); lipopolysaccharide N-acetylglucosaminyltransferase (EC 2.4.1.56); phosphatidylinositol alpha-mannosyltransferase (EC 2.4.1.57); GDP-Man: Man1GlcNAc2-PP-dolichol alpha-1,3-mannosyltransferase (EC 2.4.1.132); GDP-Man: Man3GlcNAc2-PP-dolichol/Man4GlcNAc2-PP-dolichol alpha-1,2-mannosyltr…	GT	Glycosyl Transferases	38.22	1.9e-35
ScPzH	Scaffold97	GT83	undecaprenyl phosphate-alpha-L-Ara4N: 4-amino-4-deoxy-beta-L-arabinosyltransferase (EC 2.4.2.43); dodecaprenyl phosphate-beta-galacturonic acid: lipopolysaccharide core alpha-galacturonosyl transferase (EC 2.4.1.-)	GT	Glycosyl Transferases	68.71	3e-80
ScPzH	Scaffold97	GT83	undecaprenyl phosphate-alpha-L-Ara4N: 4-amino-4-deoxy-beta-L-arabinosyltransferase (EC 2.4.2.43); dodecaprenyl phosphate-beta-galacturonic acid: lipopolysaccharide core alpha-galacturonosyl transferase (EC 2.4.1.-)	GT	Glycosyl Transferases	94.61	1e-129
ScPzH	Scaffold97	GT2	cellulose synthase (EC 2.4.1.12); chitin synthase (EC 2.4.1.16); dolichyl-phosphate beta-D-mannosyltransferase (EC 2.4.1.83); dolichyl-phosphate beta-glucosyltransferase (EC 2.4.1.117); N-acetylglucosaminyltransferase (EC 2.4.1.-); N-acetylgalactosaminyltransferase (EC 2.4.1.-); hyaluronan synthase (EC 2.4.1.212); chitin oligosaccharide synthase (EC 2.4.1.-); beta-1,3-glucan synthase (EC 2.4.1.34…	GT	Glycosyl Transferases	47.77	2.7e-25
ScPzH	Scaffold159	GT73	CMP-beta-KDO: alpha-3-deoxy-D-manno-octulosonic-acid (KDO) transferase (EC 2.4.99.-).	GT	Glycosyl Transferases	39.02	2.3e-69
ScPzH	Scaffold1	AA1	Laccase / p-diphenol:oxygen oxidoreductase / ferroxidase (EC 1.10.3.2); ; ferroxidase (EC 1.10.3.-); Laccase-like multicopper oxidase (EC 1.10.3.-)	AA	Auxiliary Activities	47.7	6.3e-67
ScPzH	Scaffold2	AA3	cellobiose dehydrogenase (EC 1.1.99.18); glucose 1-oxidase (EC 1.1.3.4); aryl alcohol oxidase (EC 1.1.3.7); alcohol oxidase (EC 1.1.3.13); pyranose oxidase (EC 1.1.3.10)	AA	Auxiliary Activities	60.32	2.9e-06
ScPzH	Scaffold9	AA12	The pyrroloquinoline quinone-dependent oxidoreductase activity was demonstrated for the CC1G_09525 protein of Coprinopsis cinerea.	AA	Auxiliary Activities	31.9	5.5e-29
ScPzH	Scaffold9	AA6	1,4-benzoquinone reductase (EC. 1.6.5.6)	AA	Auxiliary Activities	93.03	7.7e-70
ScPzH	Scaffold34	AA2	manganese peroxidase (EC 1.11.1.13); versatile peroxidase (EC 1.11.1.16); lignin peroxidase (EC 1.11.1.14); peroxidase (EC 1.11.1.-)	AA	Auxiliary Activities	35.05	1.8e-42
ScPzH	Scaffold35	AA6	1,4-benzoquinone reductase (EC. 1.6.5.6)	AA	Auxiliary Activities	31.72	3.6e-06
ScPzH	Scaffold44	AA7	glucooligosaccharide oxidase (EC 1.1.3.-); chitooligosaccharide oxidase (EC 1.1.3.-)	AA	Auxiliary Activities	37.5	1.8e-22
ScPzH	Scaffold46	AA3	cellobiose dehydrogenase (EC 1.1.99.18); glucose 1-oxidase (EC 1.1.3.4); aryl alcohol oxidase (EC 1.1.3.7); alcohol oxidase (EC 1.1.3.13); pyranose oxidase (EC 1.1.3.10)	AA	Auxiliary Activities	93.58	1.2e-104
ScPzH	Scaffold49	AA10	AA10 (formerly CBM33) proteins are copper-dependent lytic polysaccharide monooxygenases (LPMOs); some proteins have been shown to act on chitin, others on cellulose;	AA	Auxiliary Activities	71.43	1.2e-28
ScPzH	Scaffold51	AA3	cellobiose dehydrogenase (EC 1.1.99.18); glucose 1-oxidase (EC 1.1.3.4); aryl alcohol oxidase (EC 1.1.3.7); alcohol oxidase (EC 1.1.3.13); pyranose oxidase (EC 1.1.3.10)	AA	Auxiliary Activities	50.24	1.7e-08
ScPzH	Scaffold64	AA3	cellobiose dehydrogenase (EC 1.1.99.18); glucose 1-oxidase (EC 1.1.3.4); aryl alcohol oxidase (EC 1.1.3.7); alcohol oxidase (EC 1.1.3.13); pyranose oxidase (EC 1.1.3.10)	AA	Auxiliary Activities	65.38	5.4e-07
ScPzH	Scaffold65	AA1	Laccase / p-diphenol:oxygen oxidoreductase / ferroxidase (EC 1.10.3.2); ; ferroxidase (EC 1.10.3.-); Laccase-like multicopper oxidase (EC 1.10.3.-)	AA	Auxiliary Activities	48.8	1.4e-78
ScPzH	Scaffold74	AA4	vanillyl-alcohol oxidase (EC 1.1.3.38)	AA	Auxiliary Activities	37.91	6.6e-26
ScPzH	Scaffold95	AA12	The pyrroloquinoline quinone-dependent oxidoreductase activity was demonstrated for the CC1G_09525 protein of Coprinopsis cinerea.	AA	Auxiliary Activities	52.51	2.5e-27
ScPzH	Scaffold1	GH23	lysozyme type G (EC 3.2.1.17); peptidoglycan lyase (EC 4.2.2.n1) also known in the literature as peptidoglycan lytic transglycosylase; chitinase (EC 3.2.1.14)	GH	Glycoside Hydrolases	32.07	1.2e-22
ScPzH	Scaffold3	GH39	alpha-L-iduronidase (EC 3.2.1.76); beta-xylosidase (EC 3.2.1.37).	GH	Glycoside Hydrolases	79.94	2.9e-34
ScPzH	Scaffold3	GH102	peptidoglycan lytic transglycosylase (EC 3.2.1.-)	GH	Glycoside Hydrolases	38	1.1e-57
ScPzH	Scaffold3	GH8	chitosanase (EC 3.2.1.132); cellulase (EC 3.2.1.4); licheninase (EC 3.2.1.73); endo-1,4-beta-xylanase (EC 3.2.1.8); reducing-end-xylose releasing exo-oligoxylanase (EC 3.2.1.156)	GH	Glycoside Hydrolases	83.87	5.4e-89
ScPzH	Scaffold10	GH33	sialidase or neuraminidase (EC 3.2.1.18); trans-sialidase (EC 2.4.1.-); 2-keto-3-deoxynononic acid hydrolase (EC 3.2.1.-); anhydrosialidase (EC 4.2.2.15); 3-deoxy-D-manno-octulosonic-acid hydrolase (EC 3.2.1.-)	GH	Glycoside Hydrolases	61.57	5.6e-18
ScPzH	Scaffold10	GH73	lysozyme (EC 3.2.1.17); mannosyl-glycoprotein endo-beta-N-acetylglucosaminidase (EC 3.2.1.96); peptidoglycan hydrolase with endo-beta-N-acetylglucosaminidase specificity (EC 3.2.1.-)	GH	Glycoside Hydrolases	33.41	1.7e-38
ScPzH	Scaffold15	GH128	beta-1,3-glucanase (EC 3.2.1.39)	GH	Glycoside Hydrolases	74.92	2.9e-65
ScPzH	Scaffold17	GH103	peptidoglycan lytic transglycosylase (EC 3.2.1.-)	GH	Glycoside Hydrolases	87.62	7.1e-103
ScPzH	Scaffold17	GH103	peptidoglycan lytic transglycosylase (EC 3.2.1.-)	GH	Glycoside Hydrolases	74.49	6.3e-118
ScPzH	Scaffold18	GH15	glucoamylase (EC 3.2.1.3); glucodextranase (EC 3.2.1.70); alpha,alpha-trehalase (EC 3.2.1.28); dextran dextrinase (EC 2.4.1.2)	GH	Glycoside Hydrolases	60.2	5.9e-83
ScPzH	Scaffold23	GH32	invertase (EC 3.2.1.26); endo-inulinase (EC 3.2.1.7); beta-2,6-fructan 6-levanbiohydrolase (EC 3.2.1.64); endo-levanase (EC 3.2.1.65); exo-inulinase (EC 3.2.1.80); fructan beta-(2,1)-fructosidase/1-exohydrolase (EC 3.2.1.153); fructan beta-(2,6)-fructosidase/6-exohydrolase (EC 3.2.1.154); sucrose:sucrose 1-fructosyltransferase (EC 2.4.1.99); fructan:fructan 1-fructosyltransferase (EC 2.4.1.100); …	GH	Glycoside Hydrolases	61.15	1.5e-104
ScPzH	Scaffold23	GH5	endo-beta-1,4-glucanase / cellulase (EC 3.2.1.4); endo-beta-1,4-xylanase (EC 3.2.1.8); beta-glucosidase (EC 3.2.1.21); beta-mannosidase (EC 3.2.1.25); beta-glucosylceramidase (EC 3.2.1.45); glucan beta-1,3-glucosidase (EC 3.2.1.58); licheninase (EC 3.2.1.73); exo-beta-1,4-glucanase / cellodextrinase (EC 3.2.1.74); glucan endo-1,6-beta-glucosidase (EC 3.2.1.75); mannan endo-beta-1,4-mannosidase (E…	GH	Glycoside Hydrolases	90.59	1.6e-20
ScPzH	Scaffold24	GH23	lysozyme type G (EC 3.2.1.17); peptidoglycan lyase (EC 4.2.2.n1) also known in the literature as peptidoglycan lytic transglycosylase; chitinase (EC 3.2.1.14)	GH	Glycoside Hydrolases	31.76	1.2e-25
ScPzH	Scaffold25	GH13_3	GH13's subfamily	GH	Glycoside Hydrolases	35.94	1.1e-106
ScPzH	Scaffold25	GH13_16	GH13's subfamily	GH	Glycoside Hydrolases	32.31	3.7e-184
ScPzH	Scaffold25	GH13_9	GH13's subfamily	GH	Glycoside Hydrolases	40.38	8.4e-146
ScPzH	Scaffold26	GH5_5	GH5's subfamily	GH	Glycoside Hydrolases	37.75	1.5e-06
ScPzH	Scaffold26	GH5	endo-beta-1,4-glucanase / cellulase (EC 3.2.1.4); endo-beta-1,4-xylanase (EC 3.2.1.8); beta-glucosidase (EC 3.2.1.21); beta-mannosidase (EC 3.2.1.25); beta-glucosylceramidase (EC 3.2.1.45); glucan beta-1,3-glucosidase (EC 3.2.1.58); licheninase (EC 3.2.1.73); exo-beta-1,4-glucanase / cellodextrinase (EC 3.2.1.74); glucan endo-1,6-beta-glucosidase (EC 3.2.1.75); mannan endo-beta-1,4-mannosidase (E…	GH	Glycoside Hydrolases	70.61	5.5e-15
ScPzH	Scaffold27	GH109	alpha-N-acetylgalactosaminidase (EC 3.2.1.49)	GH	Glycoside Hydrolases	31.47	1.4e-13
ScPzH	Scaffold28	GH68	levansucrase (EC 2.4.1.10); beta-fructofuranosidase (EC 3.2.1.26); inulosucrase (EC 2.4.1.9).	GH	Glycoside Hydrolases	96.01	4.7e-133
ScPzH	Scaffold28	GH68	levansucrase (EC 2.4.1.10); beta-fructofuranosidase (EC 3.2.1.26); inulosucrase (EC 2.4.1.9).	GH	Glycoside Hydrolases	90.32	1.4e-13
ScPzH	Scaffold29	GH13_11	GH13's subfamily	GH	Glycoside Hydrolases	57.07	2.2e-101
ScPzH	Scaffold29	GH13_11	GH13's subfamily	GH	Glycoside Hydrolases	39.39	9.9e-47
ScPzH	Scaffold29	GH13_26	GH13's subfamily	GH	Glycoside Hydrolases	38.62	3.7e-89
ScPzH	Scaffold29	GH77	amylomaltase or 4-alpha-glucanotransferase (EC 2.4.1.25)	GH	Glycoside Hydrolases	76.27	1.2e-148
ScPzH	Scaffold29	GH13_10	GH13's subfamily	GH	Glycoside Hydrolases	50.76	3.4e-96
ScPzH	Scaffold29	GH15	glucoamylase (EC 3.2.1.3); glucodextranase (EC 3.2.1.70); alpha,alpha-trehalase (EC 3.2.1.28); dextran dextrinase (EC 2.4.1.2)	GH	Glycoside Hydrolases	60.33	1.2e-82
ScPzH	Scaffold30	GH24	lysozyme (EC 3.2.1.17)	GH	Glycoside Hydrolases	87.43	2.1e-23
ScPzH	Scaffold44	GH39	alpha-L-iduronidase (EC 3.2.1.76); beta-xylosidase (EC 3.2.1.37).	GH	Glycoside Hydrolases	62.01	1.1e-34
ScPzH	Scaffold54	GH13_33	GH13's subfamily	GH	Glycoside Hydrolases	47.42	6.1e-186
ScPzH	Scaffold56	GH18	chitinase (EC 3.2.1.14); lysozyme (EC 3.2.1.17); endo-beta-N-acetylglucosaminidase (EC 3.2.1.96); peptidoglycan hydrolase with endo-beta-N-acetylglucosaminidase specificity (EC 3.2.1.-); Nod factor hydrolase (EC 3.2.1.-); xylanase inhibitor; concanavalin B; narbonin	GH	Glycoside Hydrolases	49.41	6.4e-26
ScPzH	Scaffold59	GH19	chitinase (EC 3.2.1.14); lysozyme (EC 3.2.1.17)	GH	Glycoside Hydrolases	69.74	5.9e-37
ScPzH	Scaffold59	GH5_5	GH5's subfamily	GH	Glycoside Hydrolases	67.48	9.5e-20
ScPzH	Scaffold59	GH5_5	GH5's subfamily	GH	Glycoside Hydrolases	81.6	1.1e-10
ScPzH	Scaffold73	GH3	beta-glucosidase (EC 3.2.1.21); xylan 1,4-beta-xylosidase (EC 3.2.1.37); beta-glucosylceramidase (EC 3.2.1.45); beta-N-acetylhexosaminidase (EC 3.2.1.52); alpha-L-arabinofuranosidase (EC 3.2.1.55); glucan 1,3-beta-glucosidase (EC 3.2.1.58); glucan 1,4-beta-glucosidase (EC 3.2.1.74); isoprimeverose-producing oligoxyloglucan hydrolase (EC 3.2.1.120); coniferin beta-glucosidase (EC 3.2.1.126); exo-1…	GH	Glycoside Hydrolases	66.67	2.8e-54
ScPzH	Scaffold73	GH109	alpha-N-acetylgalactosaminidase (EC 3.2.1.49)	GH	Glycoside Hydrolases	32.63	6.9e-14
ScPzH	Scaffold98	GH28	polygalacturonase (EC 3.2.1.15); alpha-L-rhamnosidase (EC 3.2.1.40); exo-polygalacturonase (EC 3.2.1.67); exo-polygalacturonosidase (EC 3.2.1.82); rhamnogalacturonase (EC 3.2.1.171); rhamnogalacturonan alpha-1,2-galacturonohydrolase (EC 3.2.1.173); endo-xylogalacturonan hydrolase (EC 3.2.1.-)	GH	Glycoside Hydrolases	84.38	4e-63
ScPzH	Scaffold99	GH23	lysozyme type G (EC 3.2.1.17); peptidoglycan lyase (EC 4.2.2.n1) also known in the literature as peptidoglycan lytic transglycosylase; chitinase (EC 3.2.1.14)	GH	Glycoside Hydrolases	50	1.3e-17
ScPzH	Scaffold146	GH68	levansucrase (EC 2.4.1.10); beta-fructofuranosidase (EC 3.2.1.26); inulosucrase (EC 2.4.1.9).	GH	Glycoside Hydrolases	92.11	2e-154
ScPzH	Scaffold1	CE10	arylesterase (EC 3.1.1.-); carboxyl esterase (EC 3.1.1.3); acetylcholinesterase (EC 3.1.1.7); cholinesterase (EC 3.1.1.8); sterol esterase (EC 3.1.1.13); brefeldin A esterase (EC 3.1.1.-).	CE	Carbohydrate Esterases	58.39	4.2e-13
ScPzH	Scaffold1	CE1	acetyl xylan esterase (EC 3.1.1.72); cinnamoyl esterase (EC 3.1.1.-); feruloyl esterase (EC 3.1.1.73); carboxylesterase (EC 3.1.1.1); S-formylglutathione hydrolase (EC 3.1.2.12); diacylglycerol O-acyltransferase (EC 2.3.1.20); trehalose 6-O-mycolyltransferase (EC 2.3.1.122)	CE	Carbohydrate Esterases	91.4	2e-53
ScPzH	Scaffold3	CE1	acetyl xylan esterase (EC 3.1.1.72); cinnamoyl esterase (EC 3.1.1.-); feruloyl esterase (EC 3.1.1.73); carboxylesterase (EC 3.1.1.1); S-formylglutathione hydrolase (EC 3.1.2.12); diacylglycerol O-acyltransferase (EC 2.3.1.20); trehalose 6-O-mycolyltransferase (EC 2.3.1.122)	CE	Carbohydrate Esterases	76.26	1.1e-10
ScPzH	Scaffold4	CE1	acetyl xylan esterase (EC 3.1.1.72); cinnamoyl esterase (EC 3.1.1.-); feruloyl esterase (EC 3.1.1.73); carboxylesterase (EC 3.1.1.1); S-formylglutathione hydrolase (EC 3.1.2.12); diacylglycerol O-acyltransferase (EC 2.3.1.20); trehalose 6-O-mycolyltransferase (EC 2.3.1.122)	CE	Carbohydrate Esterases	50.84	7.2e-06
ScPzH	Scaffold4	CE14	N-acetyl-1-D-myo-inosityl-2-amino-2-deoxy-alpha-D-glucopyranoside deacetylase (EC 3.5.1.89); diacetylchitobiose deacetylase (EC 3.5.1.-); mycothiol S-conjugate amidase (EC 3.5.1.-)	CE	Carbohydrate Esterases	33.26	1.5e-08
ScPzH	Scaffold8	CE10	arylesterase (EC 3.1.1.-); carboxyl esterase (EC 3.1.1.3); acetylcholinesterase (EC 3.1.1.7); cholinesterase (EC 3.1.1.8); sterol esterase (EC 3.1.1.13); brefeldin A esterase (EC 3.1.1.-).	CE	Carbohydrate Esterases	50.68	1.4e-10
ScPzH	Scaffold9	CE10	arylesterase (EC 3.1.1.-); carboxyl esterase (EC 3.1.1.3); acetylcholinesterase (EC 3.1.1.7); cholinesterase (EC 3.1.1.8); sterol esterase (EC 3.1.1.13); brefeldin A esterase (EC 3.1.1.-).	CE	Carbohydrate Esterases	98.09	4.4e-32
ScPzH	Scaffold9	CE7	acetyl xylan esterase (EC 3.1.1.72); cephalosporin-C deacetylase (EC 3.1.1.41).	CE	Carbohydrate Esterases	50	1.5e-10
ScPzH	Scaffold15	CE10	arylesterase (EC 3.1.1.-); carboxyl esterase (EC 3.1.1.3); acetylcholinesterase (EC 3.1.1.7); cholinesterase (EC 3.1.1.8); sterol esterase (EC 3.1.1.13); brefeldin A esterase (EC 3.1.1.-).	CE	Carbohydrate Esterases	48.28	8.1e-17
ScPzH	Scaffold16	CE10	arylesterase (EC 3.1.1.-); carboxyl esterase (EC 3.1.1.3); acetylcholinesterase (EC 3.1.1.7); cholinesterase (EC 3.1.1.8); sterol esterase (EC 3.1.1.13); brefeldin A esterase (EC 3.1.1.-).	CE	Carbohydrate Esterases	62.09	4.4e-09
ScPzH	Scaffold16	CE11	UDP-3-0-acyl N-acetylglucosamine deacetylase (EC 3.5.1.-).	CE	Carbohydrate Esterases	88.28	7.2e-98
ScPzH	Scaffold17	CE10	arylesterase (EC 3.1.1.-); carboxyl esterase (EC 3.1.1.3); acetylcholinesterase (EC 3.1.1.7); cholinesterase (EC 3.1.1.8); sterol esterase (EC 3.1.1.13); brefeldin A esterase (EC 3.1.1.-).	CE	Carbohydrate Esterases	72.33	3e-42
ScPzH	Scaffold26	CE1	acetyl xylan esterase (EC 3.1.1.72); cinnamoyl esterase (EC 3.1.1.-); feruloyl esterase (EC 3.1.1.73); carboxylesterase (EC 3.1.1.1); S-formylglutathione hydrolase (EC 3.1.2.12); diacylglycerol O-acyltransferase (EC 2.3.1.20); trehalose 6-O-mycolyltransferase (EC 2.3.1.122)	CE	Carbohydrate Esterases	77.08	1.4e-14
ScPzH	Scaffold29	CE1	acetyl xylan esterase (EC 3.1.1.72); cinnamoyl esterase (EC 3.1.1.-); feruloyl esterase (EC 3.1.1.73); carboxylesterase (EC 3.1.1.1); S-formylglutathione hydrolase (EC 3.1.2.12); diacylglycerol O-acyltransferase (EC 2.3.1.20); trehalose 6-O-mycolyltransferase (EC 2.3.1.122)	CE	Carbohydrate Esterases	30	6.1e-06
ScPzH	Scaffold29	CE14	N-acetyl-1-D-myo-inosityl-2-amino-2-deoxy-alpha-D-glucopyranoside deacetylase (EC 3.5.1.89); diacetylchitobiose deacetylase (EC 3.5.1.-); mycothiol S-conjugate amidase (EC 3.5.1.-)	CE	Carbohydrate Esterases	44.75	5.9e-15
ScPzH	Scaffold37	CE10	arylesterase (EC 3.1.1.-); carboxyl esterase (EC 3.1.1.3); acetylcholinesterase (EC 3.1.1.7); cholinesterase (EC 3.1.1.8); sterol esterase (EC 3.1.1.13); brefeldin A esterase (EC 3.1.1.-).	CE	Carbohydrate Esterases	66.02	1.3e-09
ScPzH	Scaffold60	CE10	arylesterase (EC 3.1.1.-); carboxyl esterase (EC 3.1.1.3); acetylcholinesterase (EC 3.1.1.7); cholinesterase (EC 3.1.1.8); sterol esterase (EC 3.1.1.13); brefeldin A esterase (EC 3.1.1.-).	CE	Carbohydrate Esterases	76.78	9.5e-45
ScPzH	Scaffold61	CE7	acetyl xylan esterase (EC 3.1.1.72); cephalosporin-C deacetylase (EC 3.1.1.41).	CE	Carbohydrate Esterases	53.9	8.4e-11
ScPzH	Scaffold61	CE4	acetyl xylan esterase (EC 3.1.1.72); chitin deacetylase (EC 3.5.1.41); chitooligosaccharide deacetylase (EC 3.5.1.-); peptidoglycan GlcNAc deacetylase (EC 3.5.1.-); peptidoglycan N-acetylmuramic acid deacetylase (EC 3.5.1.-).	CE	Carbohydrate Esterases	50	1.4e-17
ScPzH	Scaffold62	CE4	acetyl xylan esterase (EC 3.1.1.72); chitin deacetylase (EC 3.5.1.41); chitooligosaccharide deacetylase (EC 3.5.1.-); peptidoglycan GlcNAc deacetylase (EC 3.5.1.-); peptidoglycan N-acetylmuramic acid deacetylase (EC 3.5.1.-).	CE	Carbohydrate Esterases	33.98	2.5e-17
ScPzH	Scaffold66	CE1	acetyl xylan esterase (EC 3.1.1.72); cinnamoyl esterase (EC 3.1.1.-); feruloyl esterase (EC 3.1.1.73); carboxylesterase (EC 3.1.1.1); S-formylglutathione hydrolase (EC 3.1.2.12); diacylglycerol O-acyltransferase (EC 2.3.1.20); trehalose 6-O-mycolyltransferase (EC 2.3.1.122)	CE	Carbohydrate Esterases	43.89	1.6e-08
ScPzH	Scaffold69	CE1	acetyl xylan esterase (EC 3.1.1.72); cinnamoyl esterase (EC 3.1.1.-); feruloyl esterase (EC 3.1.1.73); carboxylesterase (EC 3.1.1.1); S-formylglutathione hydrolase (EC 3.1.2.12); diacylglycerol O-acyltransferase (EC 2.3.1.20); trehalose 6-O-mycolyltransferase (EC 2.3.1.122)	CE	Carbohydrate Esterases	37.65	3.5e-07
ScPzH	Scaffold78	CE10	arylesterase (EC 3.1.1.-); carboxyl esterase (EC 3.1.1.3); acetylcholinesterase (EC 3.1.1.7); cholinesterase (EC 3.1.1.8); sterol esterase (EC 3.1.1.13); brefeldin A esterase (EC 3.1.1.-).	CE	Carbohydrate Esterases	79.28	9.8e-07
ScPzH	Scaffold97	CE4	acetyl xylan esterase (EC 3.1.1.72); chitin deacetylase (EC 3.5.1.41); chitooligosaccharide deacetylase (EC 3.5.1.-); peptidoglycan GlcNAc deacetylase (EC 3.5.1.-); peptidoglycan N-acetylmuramic acid deacetylase (EC 3.5.1.-).	CE	Carbohydrate Esterases	53.22	3.9e-14
ScPzH	Scaffold121	CE10	arylesterase (EC 3.1.1.-); carboxyl esterase (EC 3.1.1.3); acetylcholinesterase (EC 3.1.1.7); cholinesterase (EC 3.1.1.8); sterol esterase (EC 3.1.1.13); brefeldin A esterase (EC 3.1.1.-).	CE	Carbohydrate Esterases	88.89	2.8e-13
ScPzH	Scaffold140	CE4	acetyl xylan esterase (EC 3.1.1.72); chitin deacetylase (EC 3.5.1.41); chitooligosaccharide deacetylase (EC 3.5.1.-); peptidoglycan GlcNAc deacetylase (EC 3.5.1.-); peptidoglycan N-acetylmuramic acid deacetylase (EC 3.5.1.-).	CE	Carbohydrate Esterases	35.15	6.7e-22
ScPzH	Scaffold164	CE3	acetyl xylan esterase (EC 3.1.1.72).	CE	Carbohydrate Esterases	78.88	1.6e-12
ScPzH	Scaffold4	PL7_1	PL7's subfamily	PL	Polysaccharide Lyases	97.47	1.7e-92
ScPzH	Scaffold8	PL5_1	PL5's subfamily	PL	Polysaccharide Lyases	88.58	1e-181
ScPzH	Scaffold14	PL1_4	PL1's subfamily	PL	Polysaccharide Lyases	45.91	2.6e-79
ScPzH	Scaffold24	PL3_1	PL3's subfamily	PL	Polysaccharide Lyases	42.62	6.4e-63
ScPzH	Scaffold104	PL7_1	PL7's subfamily	PL	Polysaccharide Lyases	97.3	3.7e-101
ScPzH	Scaffold106	PL1_8	PL1's subfamily	PL	Polysaccharide Lyases	40.8	6.5e-85
ScYaH	Scaffold1	GT41	UDP-GlcNAc: peptide beta-N-acetylglucosaminyltransferase (EC 2.4.1.255); UDP-Glc: peptide N-beta-glucosyltransferase (EC 2.4.1.-)	GT	Glycosyl Transferases	40.08	1.5e-15
ScYaH	Scaffold1	GT19	lipid-A-disaccharide synthase (EC 2.4.1.182).	GT	Glycosyl Transferases	92.37	2.1e-139
ScYaH	Scaffold2	GT41	UDP-GlcNAc: peptide beta-N-acetylglucosaminyltransferase (EC 2.4.1.255); UDP-Glc: peptide N-beta-glucosyltransferase (EC 2.4.1.-)	GT	Glycosyl Transferases	60.71	4.8e-07
ScYaH	Scaffold2	GT41	UDP-GlcNAc: peptide beta-N-acetylglucosaminyltransferase (EC 2.4.1.255); UDP-Glc: peptide N-beta-glucosyltransferase (EC 2.4.1.-)	GT	Glycosyl Transferases	37.3	2.7e-13
ScYaH	Scaffold5	GT2	cellulose synthase (EC 2.4.1.12); chitin synthase (EC 2.4.1.16); dolichyl-phosphate beta-D-mannosyltransferase (EC 2.4.1.83); dolichyl-phosphate beta-glucosyltransferase (EC 2.4.1.117); N-acetylglucosaminyltransferase (EC 2.4.1.-); N-acetylgalactosaminyltransferase (EC 2.4.1.-); hyaluronan synthase (EC 2.4.1.212); chitin oligosaccharide synthase (EC 2.4.1.-); beta-1,3-glucan synthase (EC 2.4.1.34…	GT	Glycosyl Transferases	50.63	1.5e-11
ScYaH	Scaffold5	GT35	glycogen or starch phosphorylase (EC 2.4.1.1).	GT	Glycosyl Transferases	90.38	8.7e-260
ScYaH	Scaffold7	GT30	CMP-beta-KDO: alpha-3-deoxy-D-manno-octulosonic-acid (KDO) transferase (EC 2.4.99.-).	GT	Glycosyl Transferases	42.96	4.2e-77
ScYaH	Scaffold7	GT4	sucrose synthase (EC 2.4.1.13); sucrose-phosphate synthase (EC 2.4.1.14); alpha-glucosyltransferase (EC 2.4.1.52); lipopolysaccharide N-acetylglucosaminyltransferase (EC 2.4.1.56); phosphatidylinositol alpha-mannosyltransferase (EC 2.4.1.57); GDP-Man: Man1GlcNAc2-PP-dolichol alpha-1,3-mannosyltransferase (EC 2.4.1.132); GDP-Man: Man3GlcNAc2-PP-dolichol/Man4GlcNAc2-PP-dolichol alpha-1,2-mannosyltr…	GT	Glycosyl Transferases	36.41	2.7e-33
ScYaH	Scaffold7	GT4	sucrose synthase (EC 2.4.1.13); sucrose-phosphate synthase (EC 2.4.1.14); alpha-glucosyltransferase (EC 2.4.1.52); lipopolysaccharide N-acetylglucosaminyltransferase (EC 2.4.1.56); phosphatidylinositol alpha-mannosyltransferase (EC 2.4.1.57); GDP-Man: Man1GlcNAc2-PP-dolichol alpha-1,3-mannosyltransferase (EC 2.4.1.132); GDP-Man: Man3GlcNAc2-PP-dolichol/Man4GlcNAc2-PP-dolichol alpha-1,2-mannosyltr…	GT	Glycosyl Transferases	40.21	1.4e-23
ScYaH	Scaffold7	GT9	lipopolysaccharide N-acetylglucosaminyltransferase (EC 2.4.1.56); heptosyltransferase (EC 2.4.-.-).	GT	Glycosyl Transferases	67.51	7.2e-50
ScYaH	Scaffold7	GT9	lipopolysaccharide N-acetylglucosaminyltransferase (EC 2.4.1.56); heptosyltransferase (EC 2.4.-.-).	GT	Glycosyl Transferases	75.68	1.1e-58
ScYaH	Scaffold10	GT2	cellulose synthase (EC 2.4.1.12); chitin synthase (EC 2.4.1.16); dolichyl-phosphate beta-D-mannosyltransferase (EC 2.4.1.83); dolichyl-phosphate beta-glucosyltransferase (EC 2.4.1.117); N-acetylglucosaminyltransferase (EC 2.4.1.-); N-acetylgalactosaminyltransferase (EC 2.4.1.-); hyaluronan synthase (EC 2.4.1.212); chitin oligosaccharide synthase (EC 2.4.1.-); beta-1,3-glucan synthase (EC 2.4.1.34…	GT	Glycosyl Transferases	56.58	4.5e-30
ScYaH	Scaffold18	GT28	1,2-diacylglycerol 3-beta-galactosyltransferase (EC 2.4.1.46); 1,2-diacylglycerol 3-beta-glucosyltransferase (EC 2.4.1.157); UDP-GlcNAc: Und-PP-MurAc-pentapeptide beta-N-acetylglucosaminyltransferase (EC 2.4.1.227); digalactosyldiacylglycerol synthase (EC 2.4.1.241)	GT	Glycosyl Transferases	45.45	8.6e-54
ScYaH	Scaffold19	GT41	UDP-GlcNAc: peptide beta-N-acetylglucosaminyltransferase (EC 2.4.1.255); UDP-Glc: peptide N-beta-glucosyltransferase (EC 2.4.1.-)	GT	Glycosyl Transferases	33.01	9.3e-09
ScYaH	Scaffold22	GT41	UDP-GlcNAc: peptide beta-N-acetylglucosaminyltransferase (EC 2.4.1.255); UDP-Glc: peptide N-beta-glucosyltransferase (EC 2.4.1.-)	GT	Glycosyl Transferases	38.08	4.6e-06
ScYaH	Scaffold24	GT2	cellulose synthase (EC 2.4.1.12); chitin synthase (EC 2.4.1.16); dolichyl-phosphate beta-D-mannosyltransferase (EC 2.4.1.83); dolichyl-phosphate beta-glucosyltransferase (EC 2.4.1.117); N-acetylglucosaminyltransferase (EC 2.4.1.-); N-acetylgalactosaminyltransferase (EC 2.4.1.-); hyaluronan synthase (EC 2.4.1.212); chitin oligosaccharide synthase (EC 2.4.1.-); beta-1,3-glucan synthase (EC 2.4.1.34…	GT	Glycosyl Transferases	71.32	1.9e-06
ScYaH	Scaffold32	GT51	murein polymerase (EC 2.4.1.129).	GT	Glycosyl Transferases	69.07	9.6e-51
ScYaH	Scaffold41	GT104	dTDP-beta-L-Rhap : arginine alpha-L-rhamnosyltransferase (EC 2.4.1.-)	GT	Glycosyl Transferases	88.39	1.4e-143
ScYaH	Scaffold48	GT4	sucrose synthase (EC 2.4.1.13); sucrose-phosphate synthase (EC 2.4.1.14); alpha-glucosyltransferase (EC 2.4.1.52); lipopolysaccharide N-acetylglucosaminyltransferase (EC 2.4.1.56); phosphatidylinositol alpha-mannosyltransferase (EC 2.4.1.57); GDP-Man: Man1GlcNAc2-PP-dolichol alpha-1,3-mannosyltransferase (EC 2.4.1.132); GDP-Man: Man3GlcNAc2-PP-dolichol/Man4GlcNAc2-PP-dolichol alpha-1,2-mannosyltr…	GT	Glycosyl Transferases	30.05	2.5e-20
ScYaH	Scaffold48	GT4	sucrose synthase (EC 2.4.1.13); sucrose-phosphate synthase (EC 2.4.1.14); alpha-glucosyltransferase (EC 2.4.1.52); lipopolysaccharide N-acetylglucosaminyltransferase (EC 2.4.1.56); phosphatidylinositol alpha-mannosyltransferase (EC 2.4.1.57); GDP-Man: Man1GlcNAc2-PP-dolichol alpha-1,3-mannosyltransferase (EC 2.4.1.132); GDP-Man: Man3GlcNAc2-PP-dolichol/Man4GlcNAc2-PP-dolichol alpha-1,2-mannosyltr…	GT	Glycosyl Transferases	42.86	1.8e-13
ScYaH	Scaffold55	GT2	cellulose synthase (EC 2.4.1.12); chitin synthase (EC 2.4.1.16); dolichyl-phosphate beta-D-mannosyltransferase (EC 2.4.1.83); dolichyl-phosphate beta-glucosyltransferase (EC 2.4.1.117); N-acetylglucosaminyltransferase (EC 2.4.1.-); N-acetylgalactosaminyltransferase (EC 2.4.1.-); hyaluronan synthase (EC 2.4.1.212); chitin oligosaccharide synthase (EC 2.4.1.-); beta-1,3-glucan synthase (EC 2.4.1.34…	GT	Glycosyl Transferases	46.19	8.6e-10
ScYaH	Scaffold55	GT5	UDP-Glc: glycogen glucosyltransferase (EC 2.4.1.11); ADP-Glc: starch glucosyltransferase (EC 2.4.1.21); NDP-Glc: starch glucosyltransferase (EC 2.4.1.242); UDP-Glc: alpha-1,3-glucan synthase (EC 2.4.1.183) UDP-Glc: alpha-1,4-glucan synthase (EC 2.4.1.-)	GT	Glycosyl Transferases	87.71	2.3e-145
ScYaH	Scaffold56	GT19	lipid-A-disaccharide synthase (EC 2.4.1.182).	GT	Glycosyl Transferases	34.47	1e-06
ScYaH	Scaffold70	GT41	UDP-GlcNAc: peptide beta-N-acetylglucosaminyltransferase (EC 2.4.1.255); UDP-Glc: peptide N-beta-glucosyltransferase (EC 2.4.1.-)	GT	Glycosyl Transferases	39.32	1e-05
ScYaH	Scaffold73	GT2	cellulose synthase (EC 2.4.1.12); chitin synthase (EC 2.4.1.16); dolichyl-phosphate beta-D-mannosyltransferase (EC 2.4.1.83); dolichyl-phosphate beta-glucosyltransferase (EC 2.4.1.117); N-acetylglucosaminyltransferase (EC 2.4.1.-); N-acetylgalactosaminyltransferase (EC 2.4.1.-); hyaluronan synthase (EC 2.4.1.212); chitin oligosaccharide synthase (EC 2.4.1.-); beta-1,3-glucan synthase (EC 2.4.1.34…	GT	Glycosyl Transferases	53.8	1.3e-14
ScYaH	Scaffold77	GT2	cellulose synthase (EC 2.4.1.12); chitin synthase (EC 2.4.1.16); dolichyl-phosphate beta-D-mannosyltransferase (EC 2.4.1.83); dolichyl-phosphate beta-glucosyltransferase (EC 2.4.1.117); N-acetylglucosaminyltransferase (EC 2.4.1.-); N-acetylgalactosaminyltransferase (EC 2.4.1.-); hyaluronan synthase (EC 2.4.1.212); chitin oligosaccharide synthase (EC 2.4.1.-); beta-1,3-glucan synthase (EC 2.4.1.34…	GT	Glycosyl Transferases	38.44	9.6e-16
ScYaH	Scaffold77	GT4	sucrose synthase (EC 2.4.1.13); sucrose-phosphate synthase (EC 2.4.1.14); alpha-glucosyltransferase (EC 2.4.1.52); lipopolysaccharide N-acetylglucosaminyltransferase (EC 2.4.1.56); phosphatidylinositol alpha-mannosyltransferase (EC 2.4.1.57); GDP-Man: Man1GlcNAc2-PP-dolichol alpha-1,3-mannosyltransferase (EC 2.4.1.132); GDP-Man: Man3GlcNAc2-PP-dolichol/Man4GlcNAc2-PP-dolichol alpha-1,2-mannosyltr…	GT	Glycosyl Transferases	41.08	2.7e-30
ScYaH	Scaffold83	GT41	UDP-GlcNAc: peptide beta-N-acetylglucosaminyltransferase (EC 2.4.1.255); UDP-Glc: peptide N-beta-glucosyltransferase (EC 2.4.1.-)	GT	Glycosyl Transferases	30.03	3.1e-06
ScYaH	Scaffold89	GT4	sucrose synthase (EC 2.4.1.13); sucrose-phosphate synthase (EC 2.4.1.14); alpha-glucosyltransferase (EC 2.4.1.52); lipopolysaccharide N-acetylglucosaminyltransferase (EC 2.4.1.56); phosphatidylinositol alpha-mannosyltransferase (EC 2.4.1.57); GDP-Man: Man1GlcNAc2-PP-dolichol alpha-1,3-mannosyltransferase (EC 2.4.1.132); GDP-Man: Man3GlcNAc2-PP-dolichol/Man4GlcNAc2-PP-dolichol alpha-1,2-mannosyltr…	GT	Glycosyl Transferases	34.99	1.7e-34
ScYaH	Scaffold92	GT4	sucrose synthase (EC 2.4.1.13); sucrose-phosphate synthase (EC 2.4.1.14); alpha-glucosyltransferase (EC 2.4.1.52); lipopolysaccharide N-acetylglucosaminyltransferase (EC 2.4.1.56); phosphatidylinositol alpha-mannosyltransferase (EC 2.4.1.57); GDP-Man: Man1GlcNAc2-PP-dolichol alpha-1,3-mannosyltransferase (EC 2.4.1.132); GDP-Man: Man3GlcNAc2-PP-dolichol/Man4GlcNAc2-PP-dolichol alpha-1,2-mannosyltr…	GT	Glycosyl Transferases	38.22	1.9e-35
ScYaH	Scaffold101	GT2	cellulose synthase (EC 2.4.1.12); chitin synthase (EC 2.4.1.16); dolichyl-phosphate beta-D-mannosyltransferase (EC 2.4.1.83); dolichyl-phosphate beta-glucosyltransferase (EC 2.4.1.117); N-acetylglucosaminyltransferase (EC 2.4.1.-); N-acetylgalactosaminyltransferase (EC 2.4.1.-); hyaluronan synthase (EC 2.4.1.212); chitin oligosaccharide synthase (EC 2.4.1.-); beta-1,3-glucan synthase (EC 2.4.1.34…	GT	Glycosyl Transferases	47.77	2.7e-25
ScYaH	Scaffold101	GT83	undecaprenyl phosphate-alpha-L-Ara4N: 4-amino-4-deoxy-beta-L-arabinosyltransferase (EC 2.4.2.43); dodecaprenyl phosphate-beta-galacturonic acid: lipopolysaccharide core alpha-galacturonosyl transferase (EC 2.4.1.-)	GT	Glycosyl Transferases	94.61	1e-129
ScYaH	Scaffold101	GT83	undecaprenyl phosphate-alpha-L-Ara4N: 4-amino-4-deoxy-beta-L-arabinosyltransferase (EC 2.4.2.43); dodecaprenyl phosphate-beta-galacturonic acid: lipopolysaccharide core alpha-galacturonosyl transferase (EC 2.4.1.-)	GT	Glycosyl Transferases	68.71	3e-80
ScYaH	Scaffold116	GT41	UDP-GlcNAc: peptide beta-N-acetylglucosaminyltransferase (EC 2.4.1.255); UDP-Glc: peptide N-beta-glucosyltransferase (EC 2.4.1.-)	GT	Glycosyl Transferases	46.84	3.5e-12
ScYaH	Scaffold127	GT2	cellulose synthase (EC 2.4.1.12); chitin synthase (EC 2.4.1.16); dolichyl-phosphate beta-D-mannosyltransferase (EC 2.4.1.83); dolichyl-phosphate beta-glucosyltransferase (EC 2.4.1.117); N-acetylglucosaminyltransferase (EC 2.4.1.-); N-acetylgalactosaminyltransferase (EC 2.4.1.-); hyaluronan synthase (EC 2.4.1.212); chitin oligosaccharide synthase (EC 2.4.1.-); beta-1,3-glucan synthase (EC 2.4.1.34…	GT	Glycosyl Transferases	39.17	1.9e-18
ScYaH	Scaffold142	GT4	sucrose synthase (EC 2.4.1.13); sucrose-phosphate synthase (EC 2.4.1.14); alpha-glucosyltransferase (EC 2.4.1.52); lipopolysaccharide N-acetylglucosaminyltransferase (EC 2.4.1.56); phosphatidylinositol alpha-mannosyltransferase (EC 2.4.1.57); GDP-Man: Man1GlcNAc2-PP-dolichol alpha-1,3-mannosyltransferase (EC 2.4.1.132); GDP-Man: Man3GlcNAc2-PP-dolichol/Man4GlcNAc2-PP-dolichol alpha-1,2-mannosyltr…	GT	Glycosyl Transferases	33.25	1.5e-27
ScYaH	Scaffold142	GT4	sucrose synthase (EC 2.4.1.13); sucrose-phosphate synthase (EC 2.4.1.14); alpha-glucosyltransferase (EC 2.4.1.52); lipopolysaccharide N-acetylglucosaminyltransferase (EC 2.4.1.56); phosphatidylinositol alpha-mannosyltransferase (EC 2.4.1.57); GDP-Man: Man1GlcNAc2-PP-dolichol alpha-1,3-mannosyltransferase (EC 2.4.1.132); GDP-Man: Man3GlcNAc2-PP-dolichol/Man4GlcNAc2-PP-dolichol alpha-1,2-mannosyltr…	GT	Glycosyl Transferases	39.25	4.7e-30
ScYaH	Scaffold142	GT4	sucrose synthase (EC 2.4.1.13); sucrose-phosphate synthase (EC 2.4.1.14); alpha-glucosyltransferase (EC 2.4.1.52); lipopolysaccharide N-acetylglucosaminyltransferase (EC 2.4.1.56); phosphatidylinositol alpha-mannosyltransferase (EC 2.4.1.57); GDP-Man: Man1GlcNAc2-PP-dolichol alpha-1,3-mannosyltransferase (EC 2.4.1.132); GDP-Man: Man3GlcNAc2-PP-dolichol/Man4GlcNAc2-PP-dolichol alpha-1,2-mannosyltr…	GT	Glycosyl Transferases	62.14	7.5e-24
ScYaH	Scaffold164	GT73	CMP-beta-KDO: alpha-3-deoxy-D-manno-octulosonic-acid (KDO) transferase (EC 2.4.99.-).	GT	Glycosyl Transferases	39.02	2.3e-69
ScYaH	Scaffold1	AA1	Laccase / p-diphenol:oxygen oxidoreductase / ferroxidase (EC 1.10.3.2); ; ferroxidase (EC 1.10.3.-); Laccase-like multicopper oxidase (EC 1.10.3.-)	AA	Auxiliary Activities	47.7	6.3e-67
ScYaH	Scaffold3	AA2	manganese peroxidase (EC 1.11.1.13); versatile peroxidase (EC 1.11.1.16); lignin peroxidase (EC 1.11.1.14); peroxidase (EC 1.11.1.-)	AA	Auxiliary Activities	35.05	1.8e-42
ScYaH	Scaffold8	AA12	The pyrroloquinoline quinone-dependent oxidoreductase activity was demonstrated for the CC1G_09525 protein of Coprinopsis cinerea.	AA	Auxiliary Activities	32.56	5e-29
ScYaH	Scaffold8	AA6	1,4-benzoquinone reductase (EC. 1.6.5.6)	AA	Auxiliary Activities	93.03	7.7e-70
ScYaH	Scaffold8	AA1	Laccase / p-diphenol:oxygen oxidoreductase / ferroxidase (EC 1.10.3.2); ; ferroxidase (EC 1.10.3.-); Laccase-like multicopper oxidase (EC 1.10.3.-)	AA	Auxiliary Activities	48.8	1.6e-78
ScYaH	Scaffold25	AA3	cellobiose dehydrogenase (EC 1.1.99.18); glucose 1-oxidase (EC 1.1.3.4); aryl alcohol oxidase (EC 1.1.3.7); alcohol oxidase (EC 1.1.3.13); pyranose oxidase (EC 1.1.3.10)	AA	Auxiliary Activities	60.18	3.6e-06
ScYaH	Scaffold32	AA3	cellobiose dehydrogenase (EC 1.1.99.18); glucose 1-oxidase (EC 1.1.3.4); aryl alcohol oxidase (EC 1.1.3.7); alcohol oxidase (EC 1.1.3.13); pyranose oxidase (EC 1.1.3.10)	AA	Auxiliary Activities	93.58	1.2e-104
ScYaH	Scaffold40	AA6	1,4-benzoquinone reductase (EC. 1.6.5.6)	AA	Auxiliary Activities	31.72	3.6e-06
ScYaH	Scaffold48	AA7	glucooligosaccharide oxidase (EC 1.1.3.-); chitooligosaccharide oxidase (EC 1.1.3.-)	AA	Auxiliary Activities	37.5	1.8e-22
ScYaH	Scaffold52	AA3	cellobiose dehydrogenase (EC 1.1.99.18); glucose 1-oxidase (EC 1.1.3.4); aryl alcohol oxidase (EC 1.1.3.7); alcohol oxidase (EC 1.1.3.13); pyranose oxidase (EC 1.1.3.10)	AA	Auxiliary Activities	50.24	1.7e-08
ScYaH	Scaffold69	AA3	cellobiose dehydrogenase (EC 1.1.99.18); glucose 1-oxidase (EC 1.1.3.4); aryl alcohol oxidase (EC 1.1.3.7); alcohol oxidase (EC 1.1.3.13); pyranose oxidase (EC 1.1.3.10)	AA	Auxiliary Activities	65.38	5.4e-07
ScYaH	Scaffold82	AA4	vanillyl-alcohol oxidase (EC 1.1.3.38)	AA	Auxiliary Activities	37.91	6.6e-26
ScYaH	Scaffold100	AA12	The pyrroloquinoline quinone-dependent oxidoreductase activity was demonstrated for the CC1G_09525 protein of Coprinopsis cinerea.	AA	Auxiliary Activities	52.51	4e-27
ScYaH	Scaffold1	GH23	lysozyme type G (EC 3.2.1.17); peptidoglycan lyase (EC 4.2.2.n1) also known in the literature as peptidoglycan lytic transglycosylase; chitinase (EC 3.2.1.14)	GH	Glycoside Hydrolases	32.07	1.2e-22
ScYaH	Scaffold4	GH33	sialidase or neuraminidase (EC 3.2.1.18); trans-sialidase (EC 2.4.1.-); 2-keto-3-deoxynononic acid hydrolase (EC 3.2.1.-); anhydrosialidase (EC 4.2.2.15); 3-deoxy-D-manno-octulosonic-acid hydrolase (EC 3.2.1.-)	GH	Glycoside Hydrolases	61.57	5.6e-18
ScYaH	Scaffold4	GH73	lysozyme (EC 3.2.1.17); mannosyl-glycoprotein endo-beta-N-acetylglucosaminidase (EC 3.2.1.96); peptidoglycan hydrolase with endo-beta-N-acetylglucosaminidase specificity (EC 3.2.1.-)	GH	Glycoside Hydrolases	33.41	1.7e-38
ScYaH	Scaffold6	GH39	alpha-L-iduronidase (EC 3.2.1.76); beta-xylosidase (EC 3.2.1.37).	GH	Glycoside Hydrolases	68.78	3.7e-34
ScYaH	Scaffold10	GH23	lysozyme type G (EC 3.2.1.17); peptidoglycan lyase (EC 4.2.2.n1) also known in the literature as peptidoglycan lytic transglycosylase; chitinase (EC 3.2.1.14)	GH	Glycoside Hydrolases	31.76	1.2e-25
ScYaH	Scaffold11	GH18	chitinase (EC 3.2.1.14); lysozyme (EC 3.2.1.17); endo-beta-N-acetylglucosaminidase (EC 3.2.1.96); peptidoglycan hydrolase with endo-beta-N-acetylglucosaminidase specificity (EC 3.2.1.-); Nod factor hydrolase (EC 3.2.1.-); xylanase inhibitor; concanavalin B; narbonin	GH	Glycoside Hydrolases	49.41	6.4e-26
ScYaH	Scaffold14	GH102	peptidoglycan lytic transglycosylase (EC 3.2.1.-)	GH	Glycoside Hydrolases	38	1.1e-57
ScYaH	Scaffold14	GH8	chitosanase (EC 3.2.1.132); cellulase (EC 3.2.1.4); licheninase (EC 3.2.1.73); endo-1,4-beta-xylanase (EC 3.2.1.8); reducing-end-xylose releasing exo-oligoxylanase (EC 3.2.1.156)	GH	Glycoside Hydrolases	83.87	5.4e-89
ScYaH	Scaffold20	GH24	lysozyme (EC 3.2.1.17)	GH	Glycoside Hydrolases	87.43	2.1e-23
ScYaH	Scaffold22	GH103	peptidoglycan lytic transglycosylase (EC 3.2.1.-)	GH	Glycoside Hydrolases	84.48	8e-103
ScYaH	Scaffold22	GH103	peptidoglycan lytic transglycosylase (EC 3.2.1.-)	GH	Glycoside Hydrolases	66.29	8.8e-118
ScYaH	Scaffold23	GH128	beta-1,3-glucanase (EC 3.2.1.39)	GH	Glycoside Hydrolases	74.92	2.9e-65
ScYaH	Scaffold26	GH32	invertase (EC 3.2.1.26); endo-inulinase (EC 3.2.1.7); beta-2,6-fructan 6-levanbiohydrolase (EC 3.2.1.64); endo-levanase (EC 3.2.1.65); exo-inulinase (EC 3.2.1.80); fructan beta-(2,1)-fructosidase/1-exohydrolase (EC 3.2.1.153); fructan beta-(2,6)-fructosidase/6-exohydrolase (EC 3.2.1.154); sucrose:sucrose 1-fructosyltransferase (EC 2.4.1.99); fructan:fructan 1-fructosyltransferase (EC 2.4.1.100); …	GH	Glycoside Hydrolases	61.15	1.5e-104
ScYaH	Scaffold26	GH5	endo-beta-1,4-glucanase / cellulase (EC 3.2.1.4); endo-beta-1,4-xylanase (EC 3.2.1.8); beta-glucosidase (EC 3.2.1.21); beta-mannosidase (EC 3.2.1.25); beta-glucosylceramidase (EC 3.2.1.45); glucan beta-1,3-glucosidase (EC 3.2.1.58); licheninase (EC 3.2.1.73); exo-beta-1,4-glucanase / cellodextrinase (EC 3.2.1.74); glucan endo-1,6-beta-glucosidase (EC 3.2.1.75); mannan endo-beta-1,4-mannosidase (E…	GH	Glycoside Hydrolases	90.59	7.5e-20
ScYaH	Scaffold27	GH13_3	GH13's subfamily	GH	Glycoside Hydrolases	35.94	1.1e-106
ScYaH	Scaffold27	GH13_16	GH13's subfamily	GH	Glycoside Hydrolases	32.31	3.7e-184
ScYaH	Scaffold27	GH13_9	GH13's subfamily	GH	Glycoside Hydrolases	40.38	8.4e-146
ScYaH	Scaffold28	GH109	alpha-N-acetylgalactosaminidase (EC 3.2.1.49)	GH	Glycoside Hydrolases	31.47	5.7e-14
ScYaH	Scaffold29	GH5_5	GH5's subfamily	GH	Glycoside Hydrolases	56.57	5.5e-07
ScYaH	Scaffold29	GH5	endo-beta-1,4-glucanase / cellulase (EC 3.2.1.4); endo-beta-1,4-xylanase (EC 3.2.1.8); beta-glucosidase (EC 3.2.1.21); beta-mannosidase (EC 3.2.1.25); beta-glucosylceramidase (EC 3.2.1.45); glucan beta-1,3-glucosidase (EC 3.2.1.58); licheninase (EC 3.2.1.73); exo-beta-1,4-glucanase / cellodextrinase (EC 3.2.1.74); glucan endo-1,6-beta-glucosidase (EC 3.2.1.75); mannan endo-beta-1,4-mannosidase (E…	GH	Glycoside Hydrolases	70.61	5.5e-15
ScYaH	Scaffold33	GH68	levansucrase (EC 2.4.1.10); beta-fructofuranosidase (EC 3.2.1.26); inulosucrase (EC 2.4.1.9).	GH	Glycoside Hydrolases	90.32	1.4e-13
ScYaH	Scaffold33	GH68	levansucrase (EC 2.4.1.10); beta-fructofuranosidase (EC 3.2.1.26); inulosucrase (EC 2.4.1.9).	GH	Glycoside Hydrolases	96.01	4.7e-133
ScYaH	Scaffold34	GH15	glucoamylase (EC 3.2.1.3); glucodextranase (EC 3.2.1.70); alpha,alpha-trehalase (EC 3.2.1.28); dextran dextrinase (EC 2.4.1.2)	GH	Glycoside Hydrolases	60.2	9.1e-82
ScYaH	Scaffold48	GH39	alpha-L-iduronidase (EC 3.2.1.76); beta-xylosidase (EC 3.2.1.37).	GH	Glycoside Hydrolases	62.01	1.1e-34
ScYaH	Scaffold55	GH13_11	GH13's subfamily	GH	Glycoside Hydrolases	47.16	5.5e-144
ScYaH	Scaffold55	GH13_26	GH13's subfamily	GH	Glycoside Hydrolases	38.91	3.6e-89
ScYaH	Scaffold55	GH77	amylomaltase or 4-alpha-glucanotransferase (EC 2.4.1.25)	GH	Glycoside Hydrolases	76.27	1.2e-148
ScYaH	Scaffold55	GH13_10	GH13's subfamily	GH	Glycoside Hydrolases	50.76	3.4e-96
ScYaH	Scaffold55	GH15	glucoamylase (EC 3.2.1.3); glucodextranase (EC 3.2.1.70); alpha,alpha-trehalase (EC 3.2.1.28); dextran dextrinase (EC 2.4.1.2)	GH	Glycoside Hydrolases	60.33	1.2e-82
ScYaH	Scaffold58	GH13_33	GH13's subfamily	GH	Glycoside Hydrolases	47.42	6.1e-186
ScYaH	Scaffold64	GH19	chitinase (EC 3.2.1.14); lysozyme (EC 3.2.1.17)	GH	Glycoside Hydrolases	69.74	5.9e-37
ScYaH	Scaffold64	GH5_5	GH5's subfamily	GH	Glycoside Hydrolases	67.48	9.5e-20
ScYaH	Scaffold64	GH5_5	GH5's subfamily	GH	Glycoside Hydrolases	81.6	1.1e-10
ScYaH	Scaffold72	GH23	lysozyme type G (EC 3.2.1.17); peptidoglycan lyase (EC 4.2.2.n1) also known in the literature as peptidoglycan lytic transglycosylase; chitinase (EC 3.2.1.14)	GH	Glycoside Hydrolases	79.29	1.1e-09
ScYaH	Scaffold78	GH3	beta-glucosidase (EC 3.2.1.21); xylan 1,4-beta-xylosidase (EC 3.2.1.37); beta-glucosylceramidase (EC 3.2.1.45); beta-N-acetylhexosaminidase (EC 3.2.1.52); alpha-L-arabinofuranosidase (EC 3.2.1.55); glucan 1,3-beta-glucosidase (EC 3.2.1.58); glucan 1,4-beta-glucosidase (EC 3.2.1.74); isoprimeverose-producing oligoxyloglucan hydrolase (EC 3.2.1.120); coniferin beta-glucosidase (EC 3.2.1.126); exo-1…	GH	Glycoside Hydrolases	66.67	2.8e-54
ScYaH	Scaffold78	GH109	alpha-N-acetylgalactosaminidase (EC 3.2.1.49)	GH	Glycoside Hydrolases	32.63	6.9e-14
ScYaH	Scaffold84	GH68	levansucrase (EC 2.4.1.10); beta-fructofuranosidase (EC 3.2.1.26); inulosucrase (EC 2.4.1.9).	GH	Glycoside Hydrolases	92.33	3.5e-153
ScYaH	Scaffold103	GH28	polygalacturonase (EC 3.2.1.15); alpha-L-rhamnosidase (EC 3.2.1.40); exo-polygalacturonase (EC 3.2.1.67); exo-polygalacturonosidase (EC 3.2.1.82); rhamnogalacturonase (EC 3.2.1.171); rhamnogalacturonan alpha-1,2-galacturonohydrolase (EC 3.2.1.173); endo-xylogalacturonan hydrolase (EC 3.2.1.-)	GH	Glycoside Hydrolases	84.38	4e-63
ScYaH	Scaffold104	GH23	lysozyme type G (EC 3.2.1.17); peptidoglycan lyase (EC 4.2.2.n1) also known in the literature as peptidoglycan lytic transglycosylase; chitinase (EC 3.2.1.14)	GH	Glycoside Hydrolases	50	1.3e-17
ScYaH	Scaffold216	GH23	lysozyme type G (EC 3.2.1.17); peptidoglycan lyase (EC 4.2.2.n1) also known in the literature as peptidoglycan lytic transglycosylase; chitinase (EC 3.2.1.14)	GH	Glycoside Hydrolases	62.5	7.2e-08
ScYaH	Scaffold218	GH68	levansucrase (EC 2.4.1.10); beta-fructofuranosidase (EC 3.2.1.26); inulosucrase (EC 2.4.1.9).	GH	Glycoside Hydrolases	93.47	2.1e-81
ScYaH	Scaffold1	CE10	arylesterase (EC 3.1.1.-); carboxyl esterase (EC 3.1.1.3); acetylcholinesterase (EC 3.1.1.7); cholinesterase (EC 3.1.1.8); sterol esterase (EC 3.1.1.13); brefeldin A esterase (EC 3.1.1.-).	CE	Carbohydrate Esterases	58.39	4.2e-13
ScYaH	Scaffold1	CE1	acetyl xylan esterase (EC 3.1.1.72); cinnamoyl esterase (EC 3.1.1.-); feruloyl esterase (EC 3.1.1.73); carboxylesterase (EC 3.1.1.1); S-formylglutathione hydrolase (EC 3.1.2.12); diacylglycerol O-acyltransferase (EC 2.3.1.20); trehalose 6-O-mycolyltransferase (EC 2.3.1.122)	CE	Carbohydrate Esterases	91.4	2e-53
ScYaH	Scaffold7	CE1	acetyl xylan esterase (EC 3.1.1.72); cinnamoyl esterase (EC 3.1.1.-); feruloyl esterase (EC 3.1.1.73); carboxylesterase (EC 3.1.1.1); S-formylglutathione hydrolase (EC 3.1.2.12); diacylglycerol O-acyltransferase (EC 2.3.1.20); trehalose 6-O-mycolyltransferase (EC 2.3.1.122)	CE	Carbohydrate Esterases	50.84	7.2e-06
ScYaH	Scaffold7	CE14	N-acetyl-1-D-myo-inosityl-2-amino-2-deoxy-alpha-D-glucopyranoside deacetylase (EC 3.5.1.89); diacetylchitobiose deacetylase (EC 3.5.1.-); mycothiol S-conjugate amidase (EC 3.5.1.-)	CE	Carbohydrate Esterases	33.26	1.5e-08
ScYaH	Scaffold8	CE7	acetyl xylan esterase (EC 3.1.1.72); cephalosporin-C deacetylase (EC 3.1.1.41).	CE	Carbohydrate Esterases	50	1.5e-10
ScYaH	Scaffold13	CE10	arylesterase (EC 3.1.1.-); carboxyl esterase (EC 3.1.1.3); acetylcholinesterase (EC 3.1.1.7); cholinesterase (EC 3.1.1.8); sterol esterase (EC 3.1.1.13); brefeldin A esterase (EC 3.1.1.-).	CE	Carbohydrate Esterases	50.68	1.4e-10
ScYaH	Scaffold14	CE1	acetyl xylan esterase (EC 3.1.1.72); cinnamoyl esterase (EC 3.1.1.-); feruloyl esterase (EC 3.1.1.73); carboxylesterase (EC 3.1.1.1); S-formylglutathione hydrolase (EC 3.1.2.12); diacylglycerol O-acyltransferase (EC 2.3.1.20); trehalose 6-O-mycolyltransferase (EC 2.3.1.122)	CE	Carbohydrate Esterases	76.26	1.8e-10
ScYaH	Scaffold18	CE10	arylesterase (EC 3.1.1.-); carboxyl esterase (EC 3.1.1.3); acetylcholinesterase (EC 3.1.1.7); cholinesterase (EC 3.1.1.8); sterol esterase (EC 3.1.1.13); brefeldin A esterase (EC 3.1.1.-).	CE	Carbohydrate Esterases	62.09	4.4e-09
ScYaH	Scaffold18	CE11	UDP-3-0-acyl N-acetylglucosamine deacetylase (EC 3.5.1.-).	CE	Carbohydrate Esterases	88.28	7.2e-98
ScYaH	Scaffold22	CE10	arylesterase (EC 3.1.1.-); carboxyl esterase (EC 3.1.1.3); acetylcholinesterase (EC 3.1.1.7); cholinesterase (EC 3.1.1.8); sterol esterase (EC 3.1.1.13); brefeldin A esterase (EC 3.1.1.-).	CE	Carbohydrate Esterases	72.33	3e-42
ScYaH	Scaffold29	CE1	acetyl xylan esterase (EC 3.1.1.72); cinnamoyl esterase (EC 3.1.1.-); feruloyl esterase (EC 3.1.1.73); carboxylesterase (EC 3.1.1.1); S-formylglutathione hydrolase (EC 3.1.2.12); diacylglycerol O-acyltransferase (EC 2.3.1.20); trehalose 6-O-mycolyltransferase (EC 2.3.1.122)	CE	Carbohydrate Esterases	77.08	1.4e-14
ScYaH	Scaffold30	CE1	acetyl xylan esterase (EC 3.1.1.72); cinnamoyl esterase (EC 3.1.1.-); feruloyl esterase (EC 3.1.1.73); carboxylesterase (EC 3.1.1.1); S-formylglutathione hydrolase (EC 3.1.2.12); diacylglycerol O-acyltransferase (EC 2.3.1.20); trehalose 6-O-mycolyltransferase (EC 2.3.1.122)	CE	Carbohydrate Esterases	37.65	3.5e-07
ScYaH	Scaffold41	CE10	arylesterase (EC 3.1.1.-); carboxyl esterase (EC 3.1.1.3); acetylcholinesterase (EC 3.1.1.7); cholinesterase (EC 3.1.1.8); sterol esterase (EC 3.1.1.13); brefeldin A esterase (EC 3.1.1.-).	CE	Carbohydrate Esterases	98.09	4.4e-32
ScYaH	Scaffold43	CE10	arylesterase (EC 3.1.1.-); carboxyl esterase (EC 3.1.1.3); acetylcholinesterase (EC 3.1.1.7); cholinesterase (EC 3.1.1.8); sterol esterase (EC 3.1.1.13); brefeldin A esterase (EC 3.1.1.-).	CE	Carbohydrate Esterases	66.02	1.3e-09
ScYaH	Scaffold55	CE1	acetyl xylan esterase (EC 3.1.1.72); cinnamoyl esterase (EC 3.1.1.-); feruloyl esterase (EC 3.1.1.73); carboxylesterase (EC 3.1.1.1); S-formylglutathione hydrolase (EC 3.1.2.12); diacylglycerol O-acyltransferase (EC 2.3.1.20); trehalose 6-O-mycolyltransferase (EC 2.3.1.122)	CE	Carbohydrate Esterases	30.97	5.6e-06
ScYaH	Scaffold55	CE14	N-acetyl-1-D-myo-inosityl-2-amino-2-deoxy-alpha-D-glucopyranoside deacetylase (EC 3.5.1.89); diacetylchitobiose deacetylase (EC 3.5.1.-); mycothiol S-conjugate amidase (EC 3.5.1.-)	CE	Carbohydrate Esterases	44.75	5.9e-15
ScYaH	Scaffold65	CE10	arylesterase (EC 3.1.1.-); carboxyl esterase (EC 3.1.1.3); acetylcholinesterase (EC 3.1.1.7); cholinesterase (EC 3.1.1.8); sterol esterase (EC 3.1.1.13); brefeldin A esterase (EC 3.1.1.-).	CE	Carbohydrate Esterases	76.78	9.5e-45
ScYaH	Scaffold66	CE4	acetyl xylan esterase (EC 3.1.1.72); chitin deacetylase (EC 3.5.1.41); chitooligosaccharide deacetylase (EC 3.5.1.-); peptidoglycan GlcNAc deacetylase (EC 3.5.1.-); peptidoglycan N-acetylmuramic acid deacetylase (EC 3.5.1.-).	CE	Carbohydrate Esterases	50	1.4e-17
ScYaH	Scaffold66	CE7	acetyl xylan esterase (EC 3.1.1.72); cephalosporin-C deacetylase (EC 3.1.1.41).	CE	Carbohydrate Esterases	53.9	8.4e-11
ScYaH	Scaffold86	CE4	acetyl xylan esterase (EC 3.1.1.72); chitin deacetylase (EC 3.5.1.41); chitooligosaccharide deacetylase (EC 3.5.1.-); peptidoglycan GlcNAc deacetylase (EC 3.5.1.-); peptidoglycan N-acetylmuramic acid deacetylase (EC 3.5.1.-).	CE	Carbohydrate Esterases	33.98	2.5e-17
ScYaH	Scaffold87	CE10	arylesterase (EC 3.1.1.-); carboxyl esterase (EC 3.1.1.3); acetylcholinesterase (EC 3.1.1.7); cholinesterase (EC 3.1.1.8); sterol esterase (EC 3.1.1.13); brefeldin A esterase (EC 3.1.1.-).	CE	Carbohydrate Esterases	79.28	9.8e-07
ScYaH	Scaffold101	CE4	acetyl xylan esterase (EC 3.1.1.72); chitin deacetylase (EC 3.5.1.41); chitooligosaccharide deacetylase (EC 3.5.1.-); peptidoglycan GlcNAc deacetylase (EC 3.5.1.-); peptidoglycan N-acetylmuramic acid deacetylase (EC 3.5.1.-).	CE	Carbohydrate Esterases	53.22	3.9e-14
ScYaH	Scaffold107	PL1_8	PL1's subfamily	PL	Polysaccharide Lyases	40.8	6.5e-85
ScYaH	Scaffold129	CE1	acetyl xylan esterase (EC 3.1.1.72); cinnamoyl esterase (EC 3.1.1.-); feruloyl esterase (EC 3.1.1.73); carboxylesterase (EC 3.1.1.1); S-formylglutathione hydrolase (EC 3.1.2.12); diacylglycerol O-acyltransferase (EC 2.3.1.20); trehalose 6-O-mycolyltransferase (EC 2.3.1.122)	CE	Carbohydrate Esterases	43.89	1.6e-08
ScYaH	Scaffold143	CE4	acetyl xylan esterase (EC 3.1.1.72); chitin deacetylase (EC 3.5.1.41); chitooligosaccharide deacetylase (EC 3.5.1.-); peptidoglycan GlcNAc deacetylase (EC 3.5.1.-); peptidoglycan N-acetylmuramic acid deacetylase (EC 3.5.1.-).	CE	Carbohydrate Esterases	35.15	6.7e-22
ScYaH	Scaffold157	CE10	arylesterase (EC 3.1.1.-); carboxyl esterase (EC 3.1.1.3); acetylcholinesterase (EC 3.1.1.7); cholinesterase (EC 3.1.1.8); sterol esterase (EC 3.1.1.13); brefeldin A esterase (EC 3.1.1.-).	CE	Carbohydrate Esterases	48.28	8.1e-17
ScYaH	Scaffold171	CE3	acetyl xylan esterase (EC 3.1.1.72).	CE	Carbohydrate Esterases	78.88	1.6e-12
ScYaH	Scaffold7	PL7_1	PL7's subfamily	PL	Polysaccharide Lyases	97.47	1.7e-92
ScYaH	Scaffold9	PL1_4	PL1's subfamily	PL	Polysaccharide Lyases	45.91	2.6e-79
ScYaH	Scaffold10	PL3_1	PL3's subfamily	PL	Polysaccharide Lyases	42.62	6.4e-63
ScYaH	Scaffold13	PL5_1	PL5's subfamily	PL	Polysaccharide Lyases	88.58	1e-181
ScYaH	Scaffold106	PL7_1	PL7's subfamily	PL	Polysaccharide Lyases	97.3	3.7e-101
ScYbH	Scaffold1	GH23	lysozyme type G (EC 3.2.1.17); peptidoglycan lyase (EC 4.2.2.n1) also known in the literature as peptidoglycan lytic transglycosylase; chitinase (EC 3.2.1.14)	GH	Glycoside Hydrolases	65.19	5e-12
ScYbH	Scaffold1	GH23	lysozyme type G (EC 3.2.1.17); peptidoglycan lyase (EC 4.2.2.n1) also known in the literature as peptidoglycan lytic transglycosylase; chitinase (EC 3.2.1.14)	GH	Glycoside Hydrolases	32.41	1.2e-22
ScYbH	Scaffold5	GH33	sialidase or neuraminidase (EC 3.2.1.18); trans-sialidase (EC 2.4.1.-); 2-keto-3-deoxynononic acid hydrolase (EC 3.2.1.-); anhydrosialidase (EC 4.2.2.15); 3-deoxy-D-manno-octulosonic-acid hydrolase (EC 3.2.1.-)	GH	Glycoside Hydrolases	61.57	5.6e-18
ScYbH	Scaffold5	GH73	lysozyme (EC 3.2.1.17); mannosyl-glycoprotein endo-beta-N-acetylglucosaminidase (EC 3.2.1.96); peptidoglycan hydrolase with endo-beta-N-acetylglucosaminidase specificity (EC 3.2.1.-)	GH	Glycoside Hydrolases	33.41	1.7e-38
ScYbH	Scaffold7	GH39	alpha-L-iduronidase (EC 3.2.1.76); beta-xylosidase (EC 3.2.1.37).	GH	Glycoside Hydrolases	68.78	3.7e-34
ScYbH	Scaffold9	GH23	lysozyme type G (EC 3.2.1.17); peptidoglycan lyase (EC 4.2.2.n1) also known in the literature as peptidoglycan lytic transglycosylase; chitinase (EC 3.2.1.14)	GH	Glycoside Hydrolases	31.76	1.2e-25
ScYbH	Scaffold11	GH18	chitinase (EC 3.2.1.14); lysozyme (EC 3.2.1.17); endo-beta-N-acetylglucosaminidase (EC 3.2.1.96); peptidoglycan hydrolase with endo-beta-N-acetylglucosaminidase specificity (EC 3.2.1.-); Nod factor hydrolase (EC 3.2.1.-); xylanase inhibitor; concanavalin B; narbonin	GH	Glycoside Hydrolases	50.34	6.1e-26
ScYbH	Scaffold12	GH33	sialidase or neuraminidase (EC 3.2.1.18); trans-sialidase (EC 2.4.1.-); 2-keto-3-deoxynononic acid hydrolase (EC 3.2.1.-); anhydrosialidase (EC 4.2.2.15); 3-deoxy-D-manno-octulosonic-acid hydrolase (EC 3.2.1.-)	GH	Glycoside Hydrolases	33.13	3.2e-12
ScYbH	Scaffold13	GH8	chitosanase (EC 3.2.1.132); cellulase (EC 3.2.1.4); licheninase (EC 3.2.1.73); endo-1,4-beta-xylanase (EC 3.2.1.8); reducing-end-xylose releasing exo-oligoxylanase (EC 3.2.1.156)	GH	Glycoside Hydrolases	86.89	4.8e-89
ScYbH	Scaffold13	GH102	peptidoglycan lytic transglycosylase (EC 3.2.1.-)	GH	Glycoside Hydrolases	36.71	1.2e-57
ScYbH	Scaffold20	GH24	lysozyme (EC 3.2.1.17)	GH	Glycoside Hydrolases	87.43	2.1e-23
ScYbH	Scaffold22	GH103	peptidoglycan lytic transglycosylase (EC 3.2.1.-)	GH	Glycoside Hydrolases	87.62	7.1e-103
ScYbH	Scaffold22	GH103	peptidoglycan lytic transglycosylase (EC 3.2.1.-)	GH	Glycoside Hydrolases	66.29	8.8e-118
ScYbH	Scaffold23	GH128	beta-1,3-glucanase (EC 3.2.1.39)	GH	Glycoside Hydrolases	76.14	2.8e-65
ScYbH	Scaffold27	GH32	invertase (EC 3.2.1.26); endo-inulinase (EC 3.2.1.7); beta-2,6-fructan 6-levanbiohydrolase (EC 3.2.1.64); endo-levanase (EC 3.2.1.65); exo-inulinase (EC 3.2.1.80); fructan beta-(2,1)-fructosidase/1-exohydrolase (EC 3.2.1.153); fructan beta-(2,6)-fructosidase/6-exohydrolase (EC 3.2.1.154); sucrose:sucrose 1-fructosyltransferase (EC 2.4.1.99); fructan:fructan 1-fructosyltransferase (EC 2.4.1.100); …	GH	Glycoside Hydrolases	60.65	1.5e-104
ScYbH	Scaffold27	GH5	endo-beta-1,4-glucanase / cellulase (EC 3.2.1.4); endo-beta-1,4-xylanase (EC 3.2.1.8); beta-glucosidase (EC 3.2.1.21); beta-mannosidase (EC 3.2.1.25); beta-glucosylceramidase (EC 3.2.1.45); glucan beta-1,3-glucosidase (EC 3.2.1.58); licheninase (EC 3.2.1.73); exo-beta-1,4-glucanase / cellodextrinase (EC 3.2.1.74); glucan endo-1,6-beta-glucosidase (EC 3.2.1.75); mannan endo-beta-1,4-mannosidase (E…	GH	Glycoside Hydrolases	90.59	7.5e-20
ScYbH	Scaffold29	GH13_3	GH13's subfamily	GH	Glycoside Hydrolases	34.82	1.2e-106
ScYbH	Scaffold29	GH13_16	GH13's subfamily	GH	Glycoside Hydrolases	32.31	3.7e-184
ScYbH	Scaffold29	GH13_9	GH13's subfamily	GH	Glycoside Hydrolases	40.38	8.4e-146
ScYbH	Scaffold30	GH5_5	GH5's subfamily	GH	Glycoside Hydrolases	40.74	1.2e-06
ScYbH	Scaffold32	GH109	alpha-N-acetylgalactosaminidase (EC 3.2.1.49)	GH	Glycoside Hydrolases	31.47	5.7e-14
ScYbH	Scaffold34	GH68	levansucrase (EC 2.4.1.10); beta-fructofuranosidase (EC 3.2.1.26); inulosucrase (EC 2.4.1.9).	GH	Glycoside Hydrolases	96.01	4.7e-133
ScYbH	Scaffold34	GH68	levansucrase (EC 2.4.1.10); beta-fructofuranosidase (EC 3.2.1.26); inulosucrase (EC 2.4.1.9).	GH	Glycoside Hydrolases	68.29	3.3e-13
ScYbH	Scaffold35	GH15	glucoamylase (EC 3.2.1.3); glucodextranase (EC 3.2.1.70); alpha,alpha-trehalase (EC 3.2.1.28); dextran dextrinase (EC 2.4.1.2)	GH	Glycoside Hydrolases	60.2	9.1e-82
ScYbH	Scaffold47	GH39	alpha-L-iduronidase (EC 3.2.1.76); beta-xylosidase (EC 3.2.1.37).	GH	Glycoside Hydrolases	62.01	1.1e-34
ScYbH	Scaffold54	GH13_11	GH13's subfamily	GH	Glycoside Hydrolases	47.16	5.5e-144
ScYbH	Scaffold54	GH13_26	GH13's subfamily	GH	Glycoside Hydrolases	38.62	3.7e-89
ScYbH	Scaffold54	GH77	amylomaltase or 4-alpha-glucanotransferase (EC 2.4.1.25)	GH	Glycoside Hydrolases	75.72	1.2e-148
ScYbH	Scaffold54	GH13_10	GH13's subfamily	GH	Glycoside Hydrolases	50.76	3.4e-96
ScYbH	Scaffold54	GH15	glucoamylase (EC 3.2.1.3); glucodextranase (EC 3.2.1.70); alpha,alpha-trehalase (EC 3.2.1.28); dextran dextrinase (EC 2.4.1.2)	GH	Glycoside Hydrolases	60.33	1.2e-82
ScYbH	Scaffold56	GH13_33	GH13's subfamily	GH	Glycoside Hydrolases	46.87	6.3e-186
ScYbH	Scaffold64	GH5_5	GH5's subfamily	GH	Glycoside Hydrolases	73.05	8.1e-11
ScYbH	Scaffold64	GH5_5	GH5's subfamily	GH	Glycoside Hydrolases	67.48	9.5e-20
ScYbH	Scaffold64	GH19	chitinase (EC 3.2.1.14); lysozyme (EC 3.2.1.17)	GH	Glycoside Hydrolases	69.74	5.9e-37
ScYbH	Scaffold79	GH3	beta-glucosidase (EC 3.2.1.21); xylan 1,4-beta-xylosidase (EC 3.2.1.37); beta-glucosylceramidase (EC 3.2.1.45); beta-N-acetylhexosaminidase (EC 3.2.1.52); alpha-L-arabinofuranosidase (EC 3.2.1.55); glucan 1,3-beta-glucosidase (EC 3.2.1.58); glucan 1,4-beta-glucosidase (EC 3.2.1.74); isoprimeverose-producing oligoxyloglucan hydrolase (EC 3.2.1.120); coniferin beta-glucosidase (EC 3.2.1.126); exo-1…	GH	Glycoside Hydrolases	64.88	3e-54
ScYbH	Scaffold79	GH109	alpha-N-acetylgalactosaminidase (EC 3.2.1.49)	GH	Glycoside Hydrolases	32.44	5.6e-14
ScYbH	Scaffold100	GH68	levansucrase (EC 2.4.1.10); beta-fructofuranosidase (EC 3.2.1.26); inulosucrase (EC 2.4.1.9).	GH	Glycoside Hydrolases	95.86	3.9e-125
ScYbH	Scaffold101	GH28	polygalacturonase (EC 3.2.1.15); alpha-L-rhamnosidase (EC 3.2.1.40); exo-polygalacturonase (EC 3.2.1.67); exo-polygalacturonosidase (EC 3.2.1.82); rhamnogalacturonase (EC 3.2.1.171); rhamnogalacturonan alpha-1,2-galacturonohydrolase (EC 3.2.1.173); endo-xylogalacturonan hydrolase (EC 3.2.1.-)	GH	Glycoside Hydrolases	67.29	6.4e-64
ScYbH	Scaffold102	GH23	lysozyme type G (EC 3.2.1.17); peptidoglycan lyase (EC 4.2.2.n1) also known in the literature as peptidoglycan lytic transglycosylase; chitinase (EC 3.2.1.14)	GH	Glycoside Hydrolases	50	1.3e-17
ScYbH	Scaffold213	GH23	lysozyme type G (EC 3.2.1.17); peptidoglycan lyase (EC 4.2.2.n1) also known in the literature as peptidoglycan lytic transglycosylase; chitinase (EC 3.2.1.14)	GH	Glycoside Hydrolases	62.5	7.2e-08
ScYbH	Scaffold215	GH68	levansucrase (EC 2.4.1.10); beta-fructofuranosidase (EC 3.2.1.26); inulosucrase (EC 2.4.1.9).	GH	Glycoside Hydrolases	95.61	3.2e-119
ScYbH	Scaffold219	GH23	lysozyme type G (EC 3.2.1.17); peptidoglycan lyase (EC 4.2.2.n1) also known in the literature as peptidoglycan lytic transglycosylase; chitinase (EC 3.2.1.14)	GH	Glycoside Hydrolases	69.82	1.1e-11
ScYbH	Scaffold1	CE1	acetyl xylan esterase (EC 3.1.1.72); cinnamoyl esterase (EC 3.1.1.-); feruloyl esterase (EC 3.1.1.73); carboxylesterase (EC 3.1.1.1); S-formylglutathione hydrolase (EC 3.1.2.12); diacylglycerol O-acyltransferase (EC 2.3.1.20); trehalose 6-O-mycolyltransferase (EC 2.3.1.122)	CE	Carbohydrate Esterases	90.75	2e-53
ScYbH	Scaffold1	CE10	arylesterase (EC 3.1.1.-); carboxyl esterase (EC 3.1.1.3); acetylcholinesterase (EC 3.1.1.7); cholinesterase (EC 3.1.1.8); sterol esterase (EC 3.1.1.13); brefeldin A esterase (EC 3.1.1.-).	CE	Carbohydrate Esterases	58.39	4.2e-13
ScYbH	Scaffold2	CE14	N-acetyl-1-D-myo-inosityl-2-amino-2-deoxy-alpha-D-glucopyranoside deacetylase (EC 3.5.1.89); diacetylchitobiose deacetylase (EC 3.5.1.-); mycothiol S-conjugate amidase (EC 3.5.1.-)	CE	Carbohydrate Esterases	33.26	1.5e-08
ScYbH	Scaffold8	CE7	acetyl xylan esterase (EC 3.1.1.72); cephalosporin-C deacetylase (EC 3.1.1.41).	CE	Carbohydrate Esterases	49.62	1.6e-10
ScYbH	Scaffold12	CE10	arylesterase (EC 3.1.1.-); carboxyl esterase (EC 3.1.1.3); acetylcholinesterase (EC 3.1.1.7); cholinesterase (EC 3.1.1.8); sterol esterase (EC 3.1.1.13); brefeldin A esterase (EC 3.1.1.-).	CE	Carbohydrate Esterases	51.63	1.3e-10
ScYbH	Scaffold13	CE1	acetyl xylan esterase (EC 3.1.1.72); cinnamoyl esterase (EC 3.1.1.-); feruloyl esterase (EC 3.1.1.73); carboxylesterase (EC 3.1.1.1); S-formylglutathione hydrolase (EC 3.1.2.12); diacylglycerol O-acyltransferase (EC 2.3.1.20); trehalose 6-O-mycolyltransferase (EC 2.3.1.122)	CE	Carbohydrate Esterases	76.26	1.8e-10
ScYbH	Scaffold18	CE10	arylesterase (EC 3.1.1.-); carboxyl esterase (EC 3.1.1.3); acetylcholinesterase (EC 3.1.1.7); cholinesterase (EC 3.1.1.8); sterol esterase (EC 3.1.1.13); brefeldin A esterase (EC 3.1.1.-).	CE	Carbohydrate Esterases	62.68	4.3e-09
ScYbH	Scaffold18	CE11	UDP-3-0-acyl N-acetylglucosamine deacetylase (EC 3.5.1.-).	CE	Carbohydrate Esterases	89.44	7.2e-118
ScYbH	Scaffold19	CE1	acetyl xylan esterase (EC 3.1.1.72); cinnamoyl esterase (EC 3.1.1.-); feruloyl esterase (EC 3.1.1.73); carboxylesterase (EC 3.1.1.1); S-formylglutathione hydrolase (EC 3.1.2.12); diacylglycerol O-acyltransferase (EC 2.3.1.20); trehalose 6-O-mycolyltransferase (EC 2.3.1.122)	CE	Carbohydrate Esterases	36.75	3.7e-07
ScYbH	Scaffold22	CE10	arylesterase (EC 3.1.1.-); carboxyl esterase (EC 3.1.1.3); acetylcholinesterase (EC 3.1.1.7); cholinesterase (EC 3.1.1.8); sterol esterase (EC 3.1.1.13); brefeldin A esterase (EC 3.1.1.-).	CE	Carbohydrate Esterases	72.33	3e-42
ScYbH	Scaffold30	CE1	acetyl xylan esterase (EC 3.1.1.72); cinnamoyl esterase (EC 3.1.1.-); feruloyl esterase (EC 3.1.1.73); carboxylesterase (EC 3.1.1.1); S-formylglutathione hydrolase (EC 3.1.2.12); diacylglycerol O-acyltransferase (EC 2.3.1.20); trehalose 6-O-mycolyltransferase (EC 2.3.1.122)	CE	Carbohydrate Esterases	77.08	1.4e-14
ScYbH	Scaffold39	CE10	arylesterase (EC 3.1.1.-); carboxyl esterase (EC 3.1.1.3); acetylcholinesterase (EC 3.1.1.7); cholinesterase (EC 3.1.1.8); sterol esterase (EC 3.1.1.13); brefeldin A esterase (EC 3.1.1.-).	CE	Carbohydrate Esterases	98.09	4.4e-32
ScYbH	Scaffold41	CE10	arylesterase (EC 3.1.1.-); carboxyl esterase (EC 3.1.1.3); acetylcholinesterase (EC 3.1.1.7); cholinesterase (EC 3.1.1.8); sterol esterase (EC 3.1.1.13); brefeldin A esterase (EC 3.1.1.-).	CE	Carbohydrate Esterases	66.02	1.3e-09
ScYbH	Scaffold54	CE1	acetyl xylan esterase (EC 3.1.1.72); cinnamoyl esterase (EC 3.1.1.-); feruloyl esterase (EC 3.1.1.73); carboxylesterase (EC 3.1.1.1); S-formylglutathione hydrolase (EC 3.1.2.12); diacylglycerol O-acyltransferase (EC 2.3.1.20); trehalose 6-O-mycolyltransferase (EC 2.3.1.122)	CE	Carbohydrate Esterases	30.97	5.6e-06
ScYbH	Scaffold54	CE14	N-acetyl-1-D-myo-inosityl-2-amino-2-deoxy-alpha-D-glucopyranoside deacetylase (EC 3.5.1.89); diacetylchitobiose deacetylase (EC 3.5.1.-); mycothiol S-conjugate amidase (EC 3.5.1.-)	CE	Carbohydrate Esterases	44.75	5.9e-15
ScYbH	Scaffold63	CE10	arylesterase (EC 3.1.1.-); carboxyl esterase (EC 3.1.1.3); acetylcholinesterase (EC 3.1.1.7); cholinesterase (EC 3.1.1.8); sterol esterase (EC 3.1.1.13); brefeldin A esterase (EC 3.1.1.-).	CE	Carbohydrate Esterases	73.59	1e-44
ScYbH	Scaffold66	CE7	acetyl xylan esterase (EC 3.1.1.72); cephalosporin-C deacetylase (EC 3.1.1.41).	CE	Carbohydrate Esterases	53.9	8.4e-11
ScYbH	Scaffold66	CE4	acetyl xylan esterase (EC 3.1.1.72); chitin deacetylase (EC 3.5.1.41); chitooligosaccharide deacetylase (EC 3.5.1.-); peptidoglycan GlcNAc deacetylase (EC 3.5.1.-); peptidoglycan N-acetylmuramic acid deacetylase (EC 3.5.1.-).	CE	Carbohydrate Esterases	50	1.4e-17
ScYbH	Scaffold83	CE4	acetyl xylan esterase (EC 3.1.1.72); chitin deacetylase (EC 3.5.1.41); chitooligosaccharide deacetylase (EC 3.5.1.-); peptidoglycan GlcNAc deacetylase (EC 3.5.1.-); peptidoglycan N-acetylmuramic acid deacetylase (EC 3.5.1.-).	CE	Carbohydrate Esterases	33.98	2.5e-17
ScYbH	Scaffold84	CE10	arylesterase (EC 3.1.1.-); carboxyl esterase (EC 3.1.1.3); acetylcholinesterase (EC 3.1.1.7); cholinesterase (EC 3.1.1.8); sterol esterase (EC 3.1.1.13); brefeldin A esterase (EC 3.1.1.-).	CE	Carbohydrate Esterases	79.28	9.8e-07
ScYbH	Scaffold98	CE4	acetyl xylan esterase (EC 3.1.1.72); chitin deacetylase (EC 3.5.1.41); chitooligosaccharide deacetylase (EC 3.5.1.-); peptidoglycan GlcNAc deacetylase (EC 3.5.1.-); peptidoglycan N-acetylmuramic acid deacetylase (EC 3.5.1.-).	CE	Carbohydrate Esterases	53.22	3.9e-14
ScYbH	Scaffold122	CE10	arylesterase (EC 3.1.1.-); carboxyl esterase (EC 3.1.1.3); acetylcholinesterase (EC 3.1.1.7); cholinesterase (EC 3.1.1.8); sterol esterase (EC 3.1.1.13); brefeldin A esterase (EC 3.1.1.-).	CE	Carbohydrate Esterases	89.88	7.3e-14
ScYbH	Scaffold127	CE1	acetyl xylan esterase (EC 3.1.1.72); cinnamoyl esterase (EC 3.1.1.-); feruloyl esterase (EC 3.1.1.73); carboxylesterase (EC 3.1.1.1); S-formylglutathione hydrolase (EC 3.1.2.12); diacylglycerol O-acyltransferase (EC 2.3.1.20); trehalose 6-O-mycolyltransferase (EC 2.3.1.122)	CE	Carbohydrate Esterases	43.89	1.6e-08
ScYbH	Scaffold140	CE4	acetyl xylan esterase (EC 3.1.1.72); chitin deacetylase (EC 3.5.1.41); chitooligosaccharide deacetylase (EC 3.5.1.-); peptidoglycan GlcNAc deacetylase (EC 3.5.1.-); peptidoglycan N-acetylmuramic acid deacetylase (EC 3.5.1.-).	CE	Carbohydrate Esterases	35.15	6.7e-22
ScYbH	Scaffold156	CE10	arylesterase (EC 3.1.1.-); carboxyl esterase (EC 3.1.1.3); acetylcholinesterase (EC 3.1.1.7); cholinesterase (EC 3.1.1.8); sterol esterase (EC 3.1.1.13); brefeldin A esterase (EC 3.1.1.-).	CE	Carbohydrate Esterases	48.28	8.1e-17
ScYbH	Scaffold170	CE3	acetyl xylan esterase (EC 3.1.1.72).	CE	Carbohydrate Esterases	82.09	3.3e-15
ScYbH	Scaffold1	GT19	lipid-A-disaccharide synthase (EC 2.4.1.182).	GT	Glycosyl Transferases	92.37	2.1e-139
ScYbH	Scaffold1	GT41	UDP-GlcNAc: peptide beta-N-acetylglucosaminyltransferase (EC 2.4.1.255); UDP-Glc: peptide N-beta-glucosyltransferase (EC 2.4.1.-)	GT	Glycosyl Transferases	42.74	1.1e-15
ScYbH	Scaffold2	GT9	lipopolysaccharide N-acetylglucosaminyltransferase (EC 2.4.1.56); heptosyltransferase (EC 2.4.-.-).	GT	Glycosyl Transferases	72.38	1.3e-58
ScYbH	Scaffold2	GT9	lipopolysaccharide N-acetylglucosaminyltransferase (EC 2.4.1.56); heptosyltransferase (EC 2.4.-.-).	GT	Glycosyl Transferases	67.51	7.2e-50
ScYbH	Scaffold2	GT4	sucrose synthase (EC 2.4.1.13); sucrose-phosphate synthase (EC 2.4.1.14); alpha-glucosyltransferase (EC 2.4.1.52); lipopolysaccharide N-acetylglucosaminyltransferase (EC 2.4.1.56); phosphatidylinositol alpha-mannosyltransferase (EC 2.4.1.57); GDP-Man: Man1GlcNAc2-PP-dolichol alpha-1,3-mannosyltransferase (EC 2.4.1.132); GDP-Man: Man3GlcNAc2-PP-dolichol/Man4GlcNAc2-PP-dolichol alpha-1,2-mannosyltr…	GT	Glycosyl Transferases	40.21	1.4e-23
ScYbH	Scaffold2	GT4	sucrose synthase (EC 2.4.1.13); sucrose-phosphate synthase (EC 2.4.1.14); alpha-glucosyltransferase (EC 2.4.1.52); lipopolysaccharide N-acetylglucosaminyltransferase (EC 2.4.1.56); phosphatidylinositol alpha-mannosyltransferase (EC 2.4.1.57); GDP-Man: Man1GlcNAc2-PP-dolichol alpha-1,3-mannosyltransferase (EC 2.4.1.132); GDP-Man: Man3GlcNAc2-PP-dolichol/Man4GlcNAc2-PP-dolichol alpha-1,2-mannosyltr…	GT	Glycosyl Transferases	36.41	2.7e-33
ScYbH	Scaffold2	GT30	CMP-beta-KDO: alpha-3-deoxy-D-manno-octulosonic-acid (KDO) transferase (EC 2.4.99.-).	GT	Glycosyl Transferases	42.96	4.2e-77
ScYbH	Scaffold3	GT41	UDP-GlcNAc: peptide beta-N-acetylglucosaminyltransferase (EC 2.4.1.255); UDP-Glc: peptide N-beta-glucosyltransferase (EC 2.4.1.-)	GT	Glycosyl Transferases	37.3	2.7e-13
ScYbH	Scaffold3	GT41	UDP-GlcNAc: peptide beta-N-acetylglucosaminyltransferase (EC 2.4.1.255); UDP-Glc: peptide N-beta-glucosyltransferase (EC 2.4.1.-)	GT	Glycosyl Transferases	60.71	4.8e-07
ScYbH	Scaffold6	GT35	glycogen or starch phosphorylase (EC 2.4.1.1).	GT	Glycosyl Transferases	93.21	7.9e-260
ScYbH	Scaffold6	GT2	cellulose synthase (EC 2.4.1.12); chitin synthase (EC 2.4.1.16); dolichyl-phosphate beta-D-mannosyltransferase (EC 2.4.1.83); dolichyl-phosphate beta-glucosyltransferase (EC 2.4.1.117); N-acetylglucosaminyltransferase (EC 2.4.1.-); N-acetylgalactosaminyltransferase (EC 2.4.1.-); hyaluronan synthase (EC 2.4.1.212); chitin oligosaccharide synthase (EC 2.4.1.-); beta-1,3-glucan synthase (EC 2.4.1.34…	GT	Glycosyl Transferases	50	3.7e-12
ScYbH	Scaffold9	GT2	cellulose synthase (EC 2.4.1.12); chitin synthase (EC 2.4.1.16); dolichyl-phosphate beta-D-mannosyltransferase (EC 2.4.1.83); dolichyl-phosphate beta-glucosyltransferase (EC 2.4.1.117); N-acetylglucosaminyltransferase (EC 2.4.1.-); N-acetylgalactosaminyltransferase (EC 2.4.1.-); hyaluronan synthase (EC 2.4.1.212); chitin oligosaccharide synthase (EC 2.4.1.-); beta-1,3-glucan synthase (EC 2.4.1.34…	GT	Glycosyl Transferases	54.27	5.2e-30
ScYbH	Scaffold18	GT28	1,2-diacylglycerol 3-beta-galactosyltransferase (EC 2.4.1.46); 1,2-diacylglycerol 3-beta-glucosyltransferase (EC 2.4.1.157); UDP-GlcNAc: Und-PP-MurAc-pentapeptide beta-N-acetylglucosaminyltransferase (EC 2.4.1.227); digalactosyldiacylglycerol synthase (EC 2.4.1.241)	GT	Glycosyl Transferases	45.45	8.6e-54
ScYbH	Scaffold22	GT41	UDP-GlcNAc: peptide beta-N-acetylglucosaminyltransferase (EC 2.4.1.255); UDP-Glc: peptide N-beta-glucosyltransferase (EC 2.4.1.-)	GT	Glycosyl Transferases	36.4	5.1e-06
ScYbH	Scaffold24	GT2	cellulose synthase (EC 2.4.1.12); chitin synthase (EC 2.4.1.16); dolichyl-phosphate beta-D-mannosyltransferase (EC 2.4.1.83); dolichyl-phosphate beta-glucosyltransferase (EC 2.4.1.117); N-acetylglucosaminyltransferase (EC 2.4.1.-); N-acetylgalactosaminyltransferase (EC 2.4.1.-); hyaluronan synthase (EC 2.4.1.212); chitin oligosaccharide synthase (EC 2.4.1.-); beta-1,3-glucan synthase (EC 2.4.1.34…	GT	Glycosyl Transferases	71.32	1.9e-06
ScYbH	Scaffold28	GT41	UDP-GlcNAc: peptide beta-N-acetylglucosaminyltransferase (EC 2.4.1.255); UDP-Glc: peptide N-beta-glucosyltransferase (EC 2.4.1.-)	GT	Glycosyl Transferases	33.01	9.3e-09
ScYbH	Scaffold33	GT51	murein polymerase (EC 2.4.1.129).	GT	Glycosyl Transferases	69.07	9.6e-51
ScYbH	Scaffold39	GT104	dTDP-beta-L-Rhap : arginine alpha-L-rhamnosyltransferase (EC 2.4.1.-)	GT	Glycosyl Transferases	88.39	1.4e-143
ScYbH	Scaffold47	GT4	sucrose synthase (EC 2.4.1.13); sucrose-phosphate synthase (EC 2.4.1.14); alpha-glucosyltransferase (EC 2.4.1.52); lipopolysaccharide N-acetylglucosaminyltransferase (EC 2.4.1.56); phosphatidylinositol alpha-mannosyltransferase (EC 2.4.1.57); GDP-Man: Man1GlcNAc2-PP-dolichol alpha-1,3-mannosyltransferase (EC 2.4.1.132); GDP-Man: Man3GlcNAc2-PP-dolichol/Man4GlcNAc2-PP-dolichol alpha-1,2-mannosyltr…	GT	Glycosyl Transferases	30.05	2.5e-20
ScYbH	Scaffold47	GT4	sucrose synthase (EC 2.4.1.13); sucrose-phosphate synthase (EC 2.4.1.14); alpha-glucosyltransferase (EC 2.4.1.52); lipopolysaccharide N-acetylglucosaminyltransferase (EC 2.4.1.56); phosphatidylinositol alpha-mannosyltransferase (EC 2.4.1.57); GDP-Man: Man1GlcNAc2-PP-dolichol alpha-1,3-mannosyltransferase (EC 2.4.1.132); GDP-Man: Man3GlcNAc2-PP-dolichol/Man4GlcNAc2-PP-dolichol alpha-1,2-mannosyltr…	GT	Glycosyl Transferases	42.86	1.8e-13
ScYbH	Scaffold54	GT2	cellulose synthase (EC 2.4.1.12); chitin synthase (EC 2.4.1.16); dolichyl-phosphate beta-D-mannosyltransferase (EC 2.4.1.83); dolichyl-phosphate beta-glucosyltransferase (EC 2.4.1.117); N-acetylglucosaminyltransferase (EC 2.4.1.-); N-acetylgalactosaminyltransferase (EC 2.4.1.-); hyaluronan synthase (EC 2.4.1.212); chitin oligosaccharide synthase (EC 2.4.1.-); beta-1,3-glucan synthase (EC 2.4.1.34…	GT	Glycosyl Transferases	46.19	8.6e-10
ScYbH	Scaffold54	GT5	UDP-Glc: glycogen glucosyltransferase (EC 2.4.1.11); ADP-Glc: starch glucosyltransferase (EC 2.4.1.21); NDP-Glc: starch glucosyltransferase (EC 2.4.1.242); UDP-Glc: alpha-1,3-glucan synthase (EC 2.4.1.183) UDP-Glc: alpha-1,4-glucan synthase (EC 2.4.1.-)	GT	Glycosyl Transferases	87.71	2.3e-145
ScYbH	Scaffold55	GT19	lipid-A-disaccharide synthase (EC 2.4.1.182).	GT	Glycosyl Transferases	34.47	1e-06
ScYbH	Scaffold68	GT41	UDP-GlcNAc: peptide beta-N-acetylglucosaminyltransferase (EC 2.4.1.255); UDP-Glc: peptide N-beta-glucosyltransferase (EC 2.4.1.-)	GT	Glycosyl Transferases	41	9.4e-06
ScYbH	Scaffold71	GT2	cellulose synthase (EC 2.4.1.12); chitin synthase (EC 2.4.1.16); dolichyl-phosphate beta-D-mannosyltransferase (EC 2.4.1.83); dolichyl-phosphate beta-glucosyltransferase (EC 2.4.1.117); N-acetylglucosaminyltransferase (EC 2.4.1.-); N-acetylgalactosaminyltransferase (EC 2.4.1.-); hyaluronan synthase (EC 2.4.1.212); chitin oligosaccharide synthase (EC 2.4.1.-); beta-1,3-glucan synthase (EC 2.4.1.34…	GT	Glycosyl Transferases	53.8	1.3e-14
ScYbH	Scaffold76	GT2	cellulose synthase (EC 2.4.1.12); chitin synthase (EC 2.4.1.16); dolichyl-phosphate beta-D-mannosyltransferase (EC 2.4.1.83); dolichyl-phosphate beta-glucosyltransferase (EC 2.4.1.117); N-acetylglucosaminyltransferase (EC 2.4.1.-); N-acetylgalactosaminyltransferase (EC 2.4.1.-); hyaluronan synthase (EC 2.4.1.212); chitin oligosaccharide synthase (EC 2.4.1.-); beta-1,3-glucan synthase (EC 2.4.1.34…	GT	Glycosyl Transferases	38.44	9.6e-16
ScYbH	Scaffold76	GT4	sucrose synthase (EC 2.4.1.13); sucrose-phosphate synthase (EC 2.4.1.14); alpha-glucosyltransferase (EC 2.4.1.52); lipopolysaccharide N-acetylglucosaminyltransferase (EC 2.4.1.56); phosphatidylinositol alpha-mannosyltransferase (EC 2.4.1.57); GDP-Man: Man1GlcNAc2-PP-dolichol alpha-1,3-mannosyltransferase (EC 2.4.1.132); GDP-Man: Man3GlcNAc2-PP-dolichol/Man4GlcNAc2-PP-dolichol alpha-1,2-mannosyltr…	GT	Glycosyl Transferases	41.08	2.7e-30
ScYbH	Scaffold81	GT41	UDP-GlcNAc: peptide beta-N-acetylglucosaminyltransferase (EC 2.4.1.255); UDP-Glc: peptide N-beta-glucosyltransferase (EC 2.4.1.-)	GT	Glycosyl Transferases	30.03	3.1e-06
ScYbH	Scaffold86	GT4	sucrose synthase (EC 2.4.1.13); sucrose-phosphate synthase (EC 2.4.1.14); alpha-glucosyltransferase (EC 2.4.1.52); lipopolysaccharide N-acetylglucosaminyltransferase (EC 2.4.1.56); phosphatidylinositol alpha-mannosyltransferase (EC 2.4.1.57); GDP-Man: Man1GlcNAc2-PP-dolichol alpha-1,3-mannosyltransferase (EC 2.4.1.132); GDP-Man: Man3GlcNAc2-PP-dolichol/Man4GlcNAc2-PP-dolichol alpha-1,2-mannosyltr…	GT	Glycosyl Transferases	34.99	1.7e-34
ScYbH	Scaffold88	GT4	sucrose synthase (EC 2.4.1.13); sucrose-phosphate synthase (EC 2.4.1.14); alpha-glucosyltransferase (EC 2.4.1.52); lipopolysaccharide N-acetylglucosaminyltransferase (EC 2.4.1.56); phosphatidylinositol alpha-mannosyltransferase (EC 2.4.1.57); GDP-Man: Man1GlcNAc2-PP-dolichol alpha-1,3-mannosyltransferase (EC 2.4.1.132); GDP-Man: Man3GlcNAc2-PP-dolichol/Man4GlcNAc2-PP-dolichol alpha-1,2-mannosyltr…	GT	Glycosyl Transferases	38.22	1.9e-35
ScYbH	Scaffold98	GT83	undecaprenyl phosphate-alpha-L-Ara4N: 4-amino-4-deoxy-beta-L-arabinosyltransferase (EC 2.4.2.43); dodecaprenyl phosphate-beta-galacturonic acid: lipopolysaccharide core alpha-galacturonosyl transferase (EC 2.4.1.-)	GT	Glycosyl Transferases	68.71	3e-80
ScYbH	Scaffold98	GT83	undecaprenyl phosphate-alpha-L-Ara4N: 4-amino-4-deoxy-beta-L-arabinosyltransferase (EC 2.4.2.43); dodecaprenyl phosphate-beta-galacturonic acid: lipopolysaccharide core alpha-galacturonosyl transferase (EC 2.4.1.-)	GT	Glycosyl Transferases	94.79	1.1e-129
ScYbH	Scaffold98	GT2	cellulose synthase (EC 2.4.1.12); chitin synthase (EC 2.4.1.16); dolichyl-phosphate beta-D-mannosyltransferase (EC 2.4.1.83); dolichyl-phosphate beta-glucosyltransferase (EC 2.4.1.117); N-acetylglucosaminyltransferase (EC 2.4.1.-); N-acetylgalactosaminyltransferase (EC 2.4.1.-); hyaluronan synthase (EC 2.4.1.212); chitin oligosaccharide synthase (EC 2.4.1.-); beta-1,3-glucan synthase (EC 2.4.1.34…	GT	Glycosyl Transferases	47.77	2.7e-25
ScYbH	Scaffold115	GT41	UDP-GlcNAc: peptide beta-N-acetylglucosaminyltransferase (EC 2.4.1.255); UDP-Glc: peptide N-beta-glucosyltransferase (EC 2.4.1.-)	GT	Glycosyl Transferases	39.95	9.8e-12
ScYbH	Scaffold125	GT2	cellulose synthase (EC 2.4.1.12); chitin synthase (EC 2.4.1.16); dolichyl-phosphate beta-D-mannosyltransferase (EC 2.4.1.83); dolichyl-phosphate beta-glucosyltransferase (EC 2.4.1.117); N-acetylglucosaminyltransferase (EC 2.4.1.-); N-acetylgalactosaminyltransferase (EC 2.4.1.-); hyaluronan synthase (EC 2.4.1.212); chitin oligosaccharide synthase (EC 2.4.1.-); beta-1,3-glucan synthase (EC 2.4.1.34…	GT	Glycosyl Transferases	39.17	1.9e-18
ScYbH	Scaffold138	GT4	sucrose synthase (EC 2.4.1.13); sucrose-phosphate synthase (EC 2.4.1.14); alpha-glucosyltransferase (EC 2.4.1.52); lipopolysaccharide N-acetylglucosaminyltransferase (EC 2.4.1.56); phosphatidylinositol alpha-mannosyltransferase (EC 2.4.1.57); GDP-Man: Man1GlcNAc2-PP-dolichol alpha-1,3-mannosyltransferase (EC 2.4.1.132); GDP-Man: Man3GlcNAc2-PP-dolichol/Man4GlcNAc2-PP-dolichol alpha-1,2-mannosyltr…	GT	Glycosyl Transferases	62.14	7.5e-24
ScYbH	Scaffold138	GT4	sucrose synthase (EC 2.4.1.13); sucrose-phosphate synthase (EC 2.4.1.14); alpha-glucosyltransferase (EC 2.4.1.52); lipopolysaccharide N-acetylglucosaminyltransferase (EC 2.4.1.56); phosphatidylinositol alpha-mannosyltransferase (EC 2.4.1.57); GDP-Man: Man1GlcNAc2-PP-dolichol alpha-1,3-mannosyltransferase (EC 2.4.1.132); GDP-Man: Man3GlcNAc2-PP-dolichol/Man4GlcNAc2-PP-dolichol alpha-1,2-mannosyltr…	GT	Glycosyl Transferases	39.57	4.6e-30
ScYbH	Scaffold138	GT4	sucrose synthase (EC 2.4.1.13); sucrose-phosphate synthase (EC 2.4.1.14); alpha-glucosyltransferase (EC 2.4.1.52); lipopolysaccharide N-acetylglucosaminyltransferase (EC 2.4.1.56); phosphatidylinositol alpha-mannosyltransferase (EC 2.4.1.57); GDP-Man: Man1GlcNAc2-PP-dolichol alpha-1,3-mannosyltransferase (EC 2.4.1.132); GDP-Man: Man3GlcNAc2-PP-dolichol/Man4GlcNAc2-PP-dolichol alpha-1,2-mannosyltr…	GT	Glycosyl Transferases	33.25	1.5e-27
ScYbH	Scaffold163	GT73	CMP-beta-KDO: alpha-3-deoxy-D-manno-octulosonic-acid (KDO) transferase (EC 2.4.99.-).	GT	Glycosyl Transferases	39.02	2.3e-69
ScYbH	Scaffold1	AA1	Laccase / p-diphenol:oxygen oxidoreductase / ferroxidase (EC 1.10.3.2); ; ferroxidase (EC 1.10.3.-); Laccase-like multicopper oxidase (EC 1.10.3.-)	AA	Auxiliary Activities	47.7	6.3e-67
ScYbH	Scaffold4	AA2	manganese peroxidase (EC 1.11.1.13); versatile peroxidase (EC 1.11.1.16); lignin peroxidase (EC 1.11.1.14); peroxidase (EC 1.11.1.-)	AA	Auxiliary Activities	35.05	1.8e-42
ScYbH	Scaffold8	AA12	The pyrroloquinoline quinone-dependent oxidoreductase activity was demonstrated for the CC1G_09525 protein of Coprinopsis cinerea.	AA	Auxiliary Activities	31.9	5.5e-29
ScYbH	Scaffold8	AA6	1,4-benzoquinone reductase (EC. 1.6.5.6)	AA	Auxiliary Activities	93.03	7.7e-70
ScYbH	Scaffold8	AA1	Laccase / p-diphenol:oxygen oxidoreductase / ferroxidase (EC 1.10.3.2); ; ferroxidase (EC 1.10.3.-); Laccase-like multicopper oxidase (EC 1.10.3.-)	AA	Auxiliary Activities	48.8	1.6e-78
ScYbH	Scaffold25	AA3	cellobiose dehydrogenase (EC 1.1.99.18); glucose 1-oxidase (EC 1.1.3.4); aryl alcohol oxidase (EC 1.1.3.7); alcohol oxidase (EC 1.1.3.13); pyranose oxidase (EC 1.1.3.10)	AA	Auxiliary Activities	60.18	3.6e-06
ScYbH	Scaffold33	AA3	cellobiose dehydrogenase (EC 1.1.99.18); glucose 1-oxidase (EC 1.1.3.4); aryl alcohol oxidase (EC 1.1.3.7); alcohol oxidase (EC 1.1.3.13); pyranose oxidase (EC 1.1.3.10)	AA	Auxiliary Activities	94.72	2e-104
ScYbH	Scaffold38	AA6	1,4-benzoquinone reductase (EC. 1.6.5.6)	AA	Auxiliary Activities	30.89	3.7e-06
ScYbH	Scaffold47	AA7	glucooligosaccharide oxidase (EC 1.1.3.-); chitooligosaccharide oxidase (EC 1.1.3.-)	AA	Auxiliary Activities	37.5	1.8e-22
ScYbH	Scaffold52	AA3	cellobiose dehydrogenase (EC 1.1.99.18); glucose 1-oxidase (EC 1.1.3.4); aryl alcohol oxidase (EC 1.1.3.7); alcohol oxidase (EC 1.1.3.13); pyranose oxidase (EC 1.1.3.10)	AA	Auxiliary Activities	49.42	1.8e-08
ScYbH	Scaffold69	AA3	cellobiose dehydrogenase (EC 1.1.99.18); glucose 1-oxidase (EC 1.1.3.4); aryl alcohol oxidase (EC 1.1.3.7); alcohol oxidase (EC 1.1.3.13); pyranose oxidase (EC 1.1.3.10)	AA	Auxiliary Activities	65.38	5.4e-07
ScYbH	Scaffold75	AA4	vanillyl-alcohol oxidase (EC 1.1.3.38)	AA	Auxiliary Activities	37.72	2.8e-26
ScYbH	Scaffold97	AA12	The pyrroloquinoline quinone-dependent oxidoreductase activity was demonstrated for the CC1G_09525 protein of Coprinopsis cinerea.	AA	Auxiliary Activities	52.51	4e-27
ScYbH	Scaffold143	AA10	AA10 (formerly CBM33) proteins are copper-dependent lytic polysaccharide monooxygenases (LPMOs); some proteins have been shown to act on chitin, others on cellulose;	AA	Auxiliary Activities	91.41	1.4e-29
ScYbH	Scaffold202	AA6	1,4-benzoquinone reductase (EC. 1.6.5.6)	AA	Auxiliary Activities	46.94	4e-06
ScYbH	Scaffold2	PL7_1	PL7's subfamily	PL	Polysaccharide Lyases	97.47	1.7e-92
ScYbH	Scaffold9	PL3_1	PL3's subfamily	PL	Polysaccharide Lyases	42.62	6.4e-63
ScYbH	Scaffold10	PL1_4	PL1's subfamily	PL	Polysaccharide Lyases	45.91	2.6e-79
ScYbH	Scaffold12	PL5_1	PL5's subfamily	PL	Polysaccharide Lyases	87.85	1e-181
ScYbH	Scaffold105	PL7_1	PL7's subfamily	PL	Polysaccharide Lyases	97.3	3.7e-101
ScYbH	Scaffold106	PL1_8	PL1's subfamily	PL	Polysaccharide Lyases	40.8	6.5e-85
HbEsH	Scaffold1	GT35	glycogen or starch phosphorylase (EC 2.4.1.1).	GT	Glycosyl Transferases	88.7	9.4e-260
HbEsH	Scaffold1	GT2	cellulose synthase (EC 2.4.1.12); chitin synthase (EC 2.4.1.16); dolichyl-phosphate beta-D-mannosyltransferase (EC 2.4.1.83); dolichyl-phosphate beta-glucosyltransferase (EC 2.4.1.117); N-acetylglucosaminyltransferase (EC 2.4.1.-); N-acetylgalactosaminyltransferase (EC 2.4.1.-); hyaluronan synthase (EC 2.4.1.212); chitin oligosaccharide synthase (EC 2.4.1.-); beta-1,3-glucan synthase (EC 2.4.1.34…	GT	Glycosyl Transferases	41.28	1.8e-10
HbEsH	Scaffold2	GT19	lipid-A-disaccharide synthase (EC 2.4.1.182).	GT	Glycosyl Transferases	92.37	2.1e-139
HbEsH	Scaffold4	GT41	UDP-GlcNAc: peptide beta-N-acetylglucosaminyltransferase (EC 2.4.1.255); UDP-Glc: peptide N-beta-glucosyltransferase (EC 2.4.1.-)	GT	Glycosyl Transferases	60.71	4.8e-07
HbEsH	Scaffold4	GT41	UDP-GlcNAc: peptide beta-N-acetylglucosaminyltransferase (EC 2.4.1.255); UDP-Glc: peptide N-beta-glucosyltransferase (EC 2.4.1.-)	GT	Glycosyl Transferases	37.3	2.7e-13
HbEsH	Scaffold7	GT2	cellulose synthase (EC 2.4.1.12); chitin synthase (EC 2.4.1.16); dolichyl-phosphate beta-D-mannosyltransferase (EC 2.4.1.83); dolichyl-phosphate beta-glucosyltransferase (EC 2.4.1.117); N-acetylglucosaminyltransferase (EC 2.4.1.-); N-acetylgalactosaminyltransferase (EC 2.4.1.-); hyaluronan synthase (EC 2.4.1.212); chitin oligosaccharide synthase (EC 2.4.1.-); beta-1,3-glucan synthase (EC 2.4.1.34…	GT	Glycosyl Transferases	71.32	1.9e-06
HbEsH	Scaffold11	GT30	CMP-beta-KDO: alpha-3-deoxy-D-manno-octulosonic-acid (KDO) transferase (EC 2.4.99.-).	GT	Glycosyl Transferases	42.96	4.2e-77
HbEsH	Scaffold11	GT4	sucrose synthase (EC 2.4.1.13); sucrose-phosphate synthase (EC 2.4.1.14); alpha-glucosyltransferase (EC 2.4.1.52); lipopolysaccharide N-acetylglucosaminyltransferase (EC 2.4.1.56); phosphatidylinositol alpha-mannosyltransferase (EC 2.4.1.57); GDP-Man: Man1GlcNAc2-PP-dolichol alpha-1,3-mannosyltransferase (EC 2.4.1.132); GDP-Man: Man3GlcNAc2-PP-dolichol/Man4GlcNAc2-PP-dolichol alpha-1,2-mannosyltr…	GT	Glycosyl Transferases	35.64	2.8e-33
HbEsH	Scaffold14	GT2	cellulose synthase (EC 2.4.1.12); chitin synthase (EC 2.4.1.16); dolichyl-phosphate beta-D-mannosyltransferase (EC 2.4.1.83); dolichyl-phosphate beta-glucosyltransferase (EC 2.4.1.117); N-acetylglucosaminyltransferase (EC 2.4.1.-); N-acetylgalactosaminyltransferase (EC 2.4.1.-); hyaluronan synthase (EC 2.4.1.212); chitin oligosaccharide synthase (EC 2.4.1.-); beta-1,3-glucan synthase (EC 2.4.1.34…	GT	Glycosyl Transferases	54.27	5.2e-30
HbEsH	Scaffold19	GT28	1,2-diacylglycerol 3-beta-galactosyltransferase (EC 2.4.1.46); 1,2-diacylglycerol 3-beta-glucosyltransferase (EC 2.4.1.157); UDP-GlcNAc: Und-PP-MurAc-pentapeptide beta-N-acetylglucosaminyltransferase (EC 2.4.1.227); digalactosyldiacylglycerol synthase (EC 2.4.1.241)	GT	Glycosyl Transferases	45.45	8.6e-54
HbEsH	Scaffold23	GT41	UDP-GlcNAc: peptide beta-N-acetylglucosaminyltransferase (EC 2.4.1.255); UDP-Glc: peptide N-beta-glucosyltransferase (EC 2.4.1.-)	GT	Glycosyl Transferases	41.06	1.9e-15
HbEsH	Scaffold34	GT2	cellulose synthase (EC 2.4.1.12); chitin synthase (EC 2.4.1.16); dolichyl-phosphate beta-D-mannosyltransferase (EC 2.4.1.83); dolichyl-phosphate beta-glucosyltransferase (EC 2.4.1.117); N-acetylglucosaminyltransferase (EC 2.4.1.-); N-acetylgalactosaminyltransferase (EC 2.4.1.-); hyaluronan synthase (EC 2.4.1.212); chitin oligosaccharide synthase (EC 2.4.1.-); beta-1,3-glucan synthase (EC 2.4.1.34…	GT	Glycosyl Transferases	46.19	8.6e-10
HbEsH	Scaffold34	GT5	UDP-Glc: glycogen glucosyltransferase (EC 2.4.1.11); ADP-Glc: starch glucosyltransferase (EC 2.4.1.21); NDP-Glc: starch glucosyltransferase (EC 2.4.1.242); UDP-Glc: alpha-1,3-glucan synthase (EC 2.4.1.183) UDP-Glc: alpha-1,4-glucan synthase (EC 2.4.1.-)	GT	Glycosyl Transferases	94.12	1.8e-145
HbEsH	Scaffold34	GT41	UDP-GlcNAc: peptide beta-N-acetylglucosaminyltransferase (EC 2.4.1.255); UDP-Glc: peptide N-beta-glucosyltransferase (EC 2.4.1.-)	GT	Glycosyl Transferases	39.95	9.8e-12
HbEsH	Scaffold35	GT51	murein polymerase (EC 2.4.1.129).	GT	Glycosyl Transferases	69.07	9.6e-51
HbEsH	Scaffold36	GT2	cellulose synthase (EC 2.4.1.12); chitin synthase (EC 2.4.1.16); dolichyl-phosphate beta-D-mannosyltransferase (EC 2.4.1.83); dolichyl-phosphate beta-glucosyltransferase (EC 2.4.1.117); N-acetylglucosaminyltransferase (EC 2.4.1.-); N-acetylgalactosaminyltransferase (EC 2.4.1.-); hyaluronan synthase (EC 2.4.1.212); chitin oligosaccharide synthase (EC 2.4.1.-); beta-1,3-glucan synthase (EC 2.4.1.34…	GT	Glycosyl Transferases	38.44	9.6e-16
HbEsH	Scaffold36	GT4	sucrose synthase (EC 2.4.1.13); sucrose-phosphate synthase (EC 2.4.1.14); alpha-glucosyltransferase (EC 2.4.1.52); lipopolysaccharide N-acetylglucosaminyltransferase (EC 2.4.1.56); phosphatidylinositol alpha-mannosyltransferase (EC 2.4.1.57); GDP-Man: Man1GlcNAc2-PP-dolichol alpha-1,3-mannosyltransferase (EC 2.4.1.132); GDP-Man: Man3GlcNAc2-PP-dolichol/Man4GlcNAc2-PP-dolichol alpha-1,2-mannosyltr…	GT	Glycosyl Transferases	55.88	1.4e-30
HbEsH	Scaffold38	GT9	lipopolysaccharide N-acetylglucosaminyltransferase (EC 2.4.1.56); heptosyltransferase (EC 2.4.-.-).	GT	Glycosyl Transferases	72.38	1.3e-58
HbEsH	Scaffold38	GT9	lipopolysaccharide N-acetylglucosaminyltransferase (EC 2.4.1.56); heptosyltransferase (EC 2.4.-.-).	GT	Glycosyl Transferases	70.09	6.5e-50
HbEsH	Scaffold38	GT4	sucrose synthase (EC 2.4.1.13); sucrose-phosphate synthase (EC 2.4.1.14); alpha-glucosyltransferase (EC 2.4.1.52); lipopolysaccharide N-acetylglucosaminyltransferase (EC 2.4.1.56); phosphatidylinositol alpha-mannosyltransferase (EC 2.4.1.57); GDP-Man: Man1GlcNAc2-PP-dolichol alpha-1,3-mannosyltransferase (EC 2.4.1.132); GDP-Man: Man3GlcNAc2-PP-dolichol/Man4GlcNAc2-PP-dolichol alpha-1,2-mannosyltr…	GT	Glycosyl Transferases	40.21	1.4e-23
HbEsH	Scaffold49	GT4	sucrose synthase (EC 2.4.1.13); sucrose-phosphate synthase (EC 2.4.1.14); alpha-glucosyltransferase (EC 2.4.1.52); lipopolysaccharide N-acetylglucosaminyltransferase (EC 2.4.1.56); phosphatidylinositol alpha-mannosyltransferase (EC 2.4.1.57); GDP-Man: Man1GlcNAc2-PP-dolichol alpha-1,3-mannosyltransferase (EC 2.4.1.132); GDP-Man: Man3GlcNAc2-PP-dolichol/Man4GlcNAc2-PP-dolichol alpha-1,2-mannosyltr…	GT	Glycosyl Transferases	30.05	2.5e-20
HbEsH	Scaffold49	GT4	sucrose synthase (EC 2.4.1.13); sucrose-phosphate synthase (EC 2.4.1.14); alpha-glucosyltransferase (EC 2.4.1.52); lipopolysaccharide N-acetylglucosaminyltransferase (EC 2.4.1.56); phosphatidylinositol alpha-mannosyltransferase (EC 2.4.1.57); GDP-Man: Man1GlcNAc2-PP-dolichol alpha-1,3-mannosyltransferase (EC 2.4.1.132); GDP-Man: Man3GlcNAc2-PP-dolichol/Man4GlcNAc2-PP-dolichol alpha-1,2-mannosyltr…	GT	Glycosyl Transferases	42.86	1.8e-13
HbEsH	Scaffold50	GT2	cellulose synthase (EC 2.4.1.12); chitin synthase (EC 2.4.1.16); dolichyl-phosphate beta-D-mannosyltransferase (EC 2.4.1.83); dolichyl-phosphate beta-glucosyltransferase (EC 2.4.1.117); N-acetylglucosaminyltransferase (EC 2.4.1.-); N-acetylgalactosaminyltransferase (EC 2.4.1.-); hyaluronan synthase (EC 2.4.1.212); chitin oligosaccharide synthase (EC 2.4.1.-); beta-1,3-glucan synthase (EC 2.4.1.34…	GT	Glycosyl Transferases	53.8	1.3e-14
HbEsH	Scaffold57	GT19	lipid-A-disaccharide synthase (EC 2.4.1.182).	GT	Glycosyl Transferases	34.47	1e-06
HbEsH	Scaffold69	GT41	UDP-GlcNAc: peptide beta-N-acetylglucosaminyltransferase (EC 2.4.1.255); UDP-Glc: peptide N-beta-glucosyltransferase (EC 2.4.1.-)	GT	Glycosyl Transferases	41	5.4e-06
HbEsH	Scaffold76	GT41	UDP-GlcNAc: peptide beta-N-acetylglucosaminyltransferase (EC 2.4.1.255); UDP-Glc: peptide N-beta-glucosyltransferase (EC 2.4.1.-)	GT	Glycosyl Transferases	38.08	4.6e-06
HbEsH	Scaffold82	GT41	UDP-GlcNAc: peptide beta-N-acetylglucosaminyltransferase (EC 2.4.1.255); UDP-Glc: peptide N-beta-glucosyltransferase (EC 2.4.1.-)	GT	Glycosyl Transferases	30.03	3.1e-06
HbEsH	Scaffold84	GT2	cellulose synthase (EC 2.4.1.12); chitin synthase (EC 2.4.1.16); dolichyl-phosphate beta-D-mannosyltransferase (EC 2.4.1.83); dolichyl-phosphate beta-glucosyltransferase (EC 2.4.1.117); N-acetylglucosaminyltransferase (EC 2.4.1.-); N-acetylgalactosaminyltransferase (EC 2.4.1.-); hyaluronan synthase (EC 2.4.1.212); chitin oligosaccharide synthase (EC 2.4.1.-); beta-1,3-glucan synthase (EC 2.4.1.34…	GT	Glycosyl Transferases	41.28	1.7e-18
HbEsH	Scaffold84	GT4	sucrose synthase (EC 2.4.1.13); sucrose-phosphate synthase (EC 2.4.1.14); alpha-glucosyltransferase (EC 2.4.1.52); lipopolysaccharide N-acetylglucosaminyltransferase (EC 2.4.1.56); phosphatidylinositol alpha-mannosyltransferase (EC 2.4.1.57); GDP-Man: Man1GlcNAc2-PP-dolichol alpha-1,3-mannosyltransferase (EC 2.4.1.132); GDP-Man: Man3GlcNAc2-PP-dolichol/Man4GlcNAc2-PP-dolichol alpha-1,2-mannosyltr…	GT	Glycosyl Transferases	33.5	1.5e-29
HbEsH	Scaffold84	GT4	sucrose synthase (EC 2.4.1.13); sucrose-phosphate synthase (EC 2.4.1.14); alpha-glucosyltransferase (EC 2.4.1.52); lipopolysaccharide N-acetylglucosaminyltransferase (EC 2.4.1.56); phosphatidylinositol alpha-mannosyltransferase (EC 2.4.1.57); GDP-Man: Man1GlcNAc2-PP-dolichol alpha-1,3-mannosyltransferase (EC 2.4.1.132); GDP-Man: Man3GlcNAc2-PP-dolichol/Man4GlcNAc2-PP-dolichol alpha-1,2-mannosyltr…	GT	Glycosyl Transferases	39.57	4.6e-30
HbEsH	Scaffold84	GT4	sucrose synthase (EC 2.4.1.13); sucrose-phosphate synthase (EC 2.4.1.14); alpha-glucosyltransferase (EC 2.4.1.52); lipopolysaccharide N-acetylglucosaminyltransferase (EC 2.4.1.56); phosphatidylinositol alpha-mannosyltransferase (EC 2.4.1.57); GDP-Man: Man1GlcNAc2-PP-dolichol alpha-1,3-mannosyltransferase (EC 2.4.1.132); GDP-Man: Man3GlcNAc2-PP-dolichol/Man4GlcNAc2-PP-dolichol alpha-1,2-mannosyltr…	GT	Glycosyl Transferases	33.25	1.5e-27
HbEsH	Scaffold85	GT4	sucrose synthase (EC 2.4.1.13); sucrose-phosphate synthase (EC 2.4.1.14); alpha-glucosyltransferase (EC 2.4.1.52); lipopolysaccharide N-acetylglucosaminyltransferase (EC 2.4.1.56); phosphatidylinositol alpha-mannosyltransferase (EC 2.4.1.57); GDP-Man: Man1GlcNAc2-PP-dolichol alpha-1,3-mannosyltransferase (EC 2.4.1.132); GDP-Man: Man3GlcNAc2-PP-dolichol/Man4GlcNAc2-PP-dolichol alpha-1,2-mannosyltr…	GT	Glycosyl Transferases	34.99	1.7e-34
HbEsH	Scaffold87	GT4	sucrose synthase (EC 2.4.1.13); sucrose-phosphate synthase (EC 2.4.1.14); alpha-glucosyltransferase (EC 2.4.1.52); lipopolysaccharide N-acetylglucosaminyltransferase (EC 2.4.1.56); phosphatidylinositol alpha-mannosyltransferase (EC 2.4.1.57); GDP-Man: Man1GlcNAc2-PP-dolichol alpha-1,3-mannosyltransferase (EC 2.4.1.132); GDP-Man: Man3GlcNAc2-PP-dolichol/Man4GlcNAc2-PP-dolichol alpha-1,2-mannosyltr…	GT	Glycosyl Transferases	38.22	1.9e-35
HbEsH	Scaffold102	GT2	cellulose synthase (EC 2.4.1.12); chitin synthase (EC 2.4.1.16); dolichyl-phosphate beta-D-mannosyltransferase (EC 2.4.1.83); dolichyl-phosphate beta-glucosyltransferase (EC 2.4.1.117); N-acetylglucosaminyltransferase (EC 2.4.1.-); N-acetylgalactosaminyltransferase (EC 2.4.1.-); hyaluronan synthase (EC 2.4.1.212); chitin oligosaccharide synthase (EC 2.4.1.-); beta-1,3-glucan synthase (EC 2.4.1.34…	GT	Glycosyl Transferases	48.94	2.5e-25
HbEsH	Scaffold102	GT83	undecaprenyl phosphate-alpha-L-Ara4N: 4-amino-4-deoxy-beta-L-arabinosyltransferase (EC 2.4.2.43); dodecaprenyl phosphate-beta-galacturonic acid: lipopolysaccharide core alpha-galacturonosyl transferase (EC 2.4.1.-)	GT	Glycosyl Transferases	94.79	1.1e-129
HbEsH	Scaffold102	GT83	undecaprenyl phosphate-alpha-L-Ara4N: 4-amino-4-deoxy-beta-L-arabinosyltransferase (EC 2.4.2.43); dodecaprenyl phosphate-beta-galacturonic acid: lipopolysaccharide core alpha-galacturonosyl transferase (EC 2.4.1.-)	GT	Glycosyl Transferases	70.39	3e-79
HbEsH	Scaffold120	GT41	UDP-GlcNAc: peptide beta-N-acetylglucosaminyltransferase (EC 2.4.1.255); UDP-Glc: peptide N-beta-glucosyltransferase (EC 2.4.1.-)	GT	Glycosyl Transferases	33.01	9.3e-09
HbEsH	Scaffold166	GT73	CMP-beta-KDO: alpha-3-deoxy-D-manno-octulosonic-acid (KDO) transferase (EC 2.4.99.-).	GT	Glycosyl Transferases	42.75	1.6e-69
HbEsH	Scaffold170	GT104	dTDP-beta-L-Rhap : arginine alpha-L-rhamnosyltransferase (EC 2.4.1.-)	GT	Glycosyl Transferases	92.33	1.2e-143
HbEsH	Scaffold2	CE10	arylesterase (EC 3.1.1.-); carboxyl esterase (EC 3.1.1.3); acetylcholinesterase (EC 3.1.1.7); cholinesterase (EC 3.1.1.8); sterol esterase (EC 3.1.1.13); brefeldin A esterase (EC 3.1.1.-).	CE	Carbohydrate Esterases	58.39	4.2e-13
HbEsH	Scaffold2	CE1	acetyl xylan esterase (EC 3.1.1.72); cinnamoyl esterase (EC 3.1.1.-); feruloyl esterase (EC 3.1.1.73); carboxylesterase (EC 3.1.1.1); S-formylglutathione hydrolase (EC 3.1.2.12); diacylglycerol O-acyltransferase (EC 2.3.1.20); trehalose 6-O-mycolyltransferase (EC 2.3.1.122)	CE	Carbohydrate Esterases	91.4	2e-53
HbEsH	Scaffold9	CE10	arylesterase (EC 3.1.1.-); carboxyl esterase (EC 3.1.1.3); acetylcholinesterase (EC 3.1.1.7); cholinesterase (EC 3.1.1.8); sterol esterase (EC 3.1.1.13); brefeldin A esterase (EC 3.1.1.-).	CE	Carbohydrate Esterases	79.28	9.8e-07
HbEsH	Scaffold11	CE1	acetyl xylan esterase (EC 3.1.1.72); cinnamoyl esterase (EC 3.1.1.-); feruloyl esterase (EC 3.1.1.73); carboxylesterase (EC 3.1.1.1); S-formylglutathione hydrolase (EC 3.1.2.12); diacylglycerol O-acyltransferase (EC 2.3.1.20); trehalose 6-O-mycolyltransferase (EC 2.3.1.122)	CE	Carbohydrate Esterases	50.84	7.2e-06
HbEsH	Scaffold11	CE14	N-acetyl-1-D-myo-inosityl-2-amino-2-deoxy-alpha-D-glucopyranoside deacetylase (EC 3.5.1.89); diacetylchitobiose deacetylase (EC 3.5.1.-); mycothiol S-conjugate amidase (EC 3.5.1.-)	CE	Carbohydrate Esterases	33.26	1.5e-08
HbEsH	Scaffold12	CE7	acetyl xylan esterase (EC 3.1.1.72); cephalosporin-C deacetylase (EC 3.1.1.41).	CE	Carbohydrate Esterases	50	1.5e-10
HbEsH	Scaffold15	CE10	arylesterase (EC 3.1.1.-); carboxyl esterase (EC 3.1.1.3); acetylcholinesterase (EC 3.1.1.7); cholinesterase (EC 3.1.1.8); sterol esterase (EC 3.1.1.13); brefeldin A esterase (EC 3.1.1.-).	CE	Carbohydrate Esterases	51.63	1.3e-10
HbEsH	Scaffold18	CE1	acetyl xylan esterase (EC 3.1.1.72); cinnamoyl esterase (EC 3.1.1.-); feruloyl esterase (EC 3.1.1.73); carboxylesterase (EC 3.1.1.1); S-formylglutathione hydrolase (EC 3.1.2.12); diacylglycerol O-acyltransferase (EC 2.3.1.20); trehalose 6-O-mycolyltransferase (EC 2.3.1.122)	CE	Carbohydrate Esterases	76.26	1.1e-10
HbEsH	Scaffold19	CE11	UDP-3-0-acyl N-acetylglucosamine deacetylase (EC 3.5.1.-).	CE	Carbohydrate Esterases	89.44	7.2e-118
HbEsH	Scaffold19	CE10	arylesterase (EC 3.1.1.-); carboxyl esterase (EC 3.1.1.3); acetylcholinesterase (EC 3.1.1.7); cholinesterase (EC 3.1.1.8); sterol esterase (EC 3.1.1.13); brefeldin A esterase (EC 3.1.1.-).	CE	Carbohydrate Esterases	62.09	4.4e-09
HbEsH	Scaffold20	CE1	acetyl xylan esterase (EC 3.1.1.72); cinnamoyl esterase (EC 3.1.1.-); feruloyl esterase (EC 3.1.1.73); carboxylesterase (EC 3.1.1.1); S-formylglutathione hydrolase (EC 3.1.2.12); diacylglycerol O-acyltransferase (EC 2.3.1.20); trehalose 6-O-mycolyltransferase (EC 2.3.1.122)	CE	Carbohydrate Esterases	37.89	3.5e-07
HbEsH	Scaffold30	CE1	acetyl xylan esterase (EC 3.1.1.72); cinnamoyl esterase (EC 3.1.1.-); feruloyl esterase (EC 3.1.1.73); carboxylesterase (EC 3.1.1.1); S-formylglutathione hydrolase (EC 3.1.2.12); diacylglycerol O-acyltransferase (EC 2.3.1.20); trehalose 6-O-mycolyltransferase (EC 2.3.1.122)	CE	Carbohydrate Esterases	77.08	1.4e-14
HbEsH	Scaffold34	CE1	acetyl xylan esterase (EC 3.1.1.72); cinnamoyl esterase (EC 3.1.1.-); feruloyl esterase (EC 3.1.1.73); carboxylesterase (EC 3.1.1.1); S-formylglutathione hydrolase (EC 3.1.2.12); diacylglycerol O-acyltransferase (EC 2.3.1.20); trehalose 6-O-mycolyltransferase (EC 2.3.1.122)	CE	Carbohydrate Esterases	30.97	5.6e-06
HbEsH	Scaffold34	CE14	N-acetyl-1-D-myo-inosityl-2-amino-2-deoxy-alpha-D-glucopyranoside deacetylase (EC 3.5.1.89); diacetylchitobiose deacetylase (EC 3.5.1.-); mycothiol S-conjugate amidase (EC 3.5.1.-)	CE	Carbohydrate Esterases	44.75	5.9e-15
HbEsH	Scaffold43	CE10	arylesterase (EC 3.1.1.-); carboxyl esterase (EC 3.1.1.3); acetylcholinesterase (EC 3.1.1.7); cholinesterase (EC 3.1.1.8); sterol esterase (EC 3.1.1.13); brefeldin A esterase (EC 3.1.1.-).	CE	Carbohydrate Esterases	64.97	1.3e-09
HbEsH	Scaffold60	CE10	arylesterase (EC 3.1.1.-); carboxyl esterase (EC 3.1.1.3); acetylcholinesterase (EC 3.1.1.7); cholinesterase (EC 3.1.1.8); sterol esterase (EC 3.1.1.13); brefeldin A esterase (EC 3.1.1.-).	CE	Carbohydrate Esterases	72.33	3e-42
HbEsH	Scaffold66	CE7	acetyl xylan esterase (EC 3.1.1.72); cephalosporin-C deacetylase (EC 3.1.1.41).	CE	Carbohydrate Esterases	53.9	8.4e-11
HbEsH	Scaffold66	CE4	acetyl xylan esterase (EC 3.1.1.72); chitin deacetylase (EC 3.5.1.41); chitooligosaccharide deacetylase (EC 3.5.1.-); peptidoglycan GlcNAc deacetylase (EC 3.5.1.-); peptidoglycan N-acetylmuramic acid deacetylase (EC 3.5.1.-).	CE	Carbohydrate Esterases	50	1.4e-17
HbEsH	Scaffold67	CE4	acetyl xylan esterase (EC 3.1.1.72); chitin deacetylase (EC 3.5.1.41); chitooligosaccharide deacetylase (EC 3.5.1.-); peptidoglycan GlcNAc deacetylase (EC 3.5.1.-); peptidoglycan N-acetylmuramic acid deacetylase (EC 3.5.1.-).	CE	Carbohydrate Esterases	33.98	2.5e-17
HbEsH	Scaffold73	CE10	arylesterase (EC 3.1.1.-); carboxyl esterase (EC 3.1.1.3); acetylcholinesterase (EC 3.1.1.7); cholinesterase (EC 3.1.1.8); sterol esterase (EC 3.1.1.13); brefeldin A esterase (EC 3.1.1.-).	CE	Carbohydrate Esterases	86.27	9.6e-45
HbEsH	Scaffold102	CE4	acetyl xylan esterase (EC 3.1.1.72); chitin deacetylase (EC 3.5.1.41); chitooligosaccharide deacetylase (EC 3.5.1.-); peptidoglycan GlcNAc deacetylase (EC 3.5.1.-); peptidoglycan N-acetylmuramic acid deacetylase (EC 3.5.1.-).	CE	Carbohydrate Esterases	53.58	3.9e-14
HbEsH	Scaffold134	CE10	arylesterase (EC 3.1.1.-); carboxyl esterase (EC 3.1.1.3); acetylcholinesterase (EC 3.1.1.7); cholinesterase (EC 3.1.1.8); sterol esterase (EC 3.1.1.13); brefeldin A esterase (EC 3.1.1.-).	CE	Carbohydrate Esterases	88.89	2.8e-13
HbEsH	Scaffold135	CE1	acetyl xylan esterase (EC 3.1.1.72); cinnamoyl esterase (EC 3.1.1.-); feruloyl esterase (EC 3.1.1.73); carboxylesterase (EC 3.1.1.1); S-formylglutathione hydrolase (EC 3.1.2.12); diacylglycerol O-acyltransferase (EC 2.3.1.20); trehalose 6-O-mycolyltransferase (EC 2.3.1.122)	CE	Carbohydrate Esterases	43.89	1.6e-08
HbEsH	Scaffold145	CE4	acetyl xylan esterase (EC 3.1.1.72); chitin deacetylase (EC 3.5.1.41); chitooligosaccharide deacetylase (EC 3.5.1.-); peptidoglycan GlcNAc deacetylase (EC 3.5.1.-); peptidoglycan N-acetylmuramic acid deacetylase (EC 3.5.1.-).	CE	Carbohydrate Esterases	35.15	6.7e-22
HbEsH	Scaffold160	CE10	arylesterase (EC 3.1.1.-); carboxyl esterase (EC 3.1.1.3); acetylcholinesterase (EC 3.1.1.7); cholinesterase (EC 3.1.1.8); sterol esterase (EC 3.1.1.13); brefeldin A esterase (EC 3.1.1.-).	CE	Carbohydrate Esterases	50.3	7.4e-17
HbEsH	Scaffold170	CE10	arylesterase (EC 3.1.1.-); carboxyl esterase (EC 3.1.1.3); acetylcholinesterase (EC 3.1.1.7); cholinesterase (EC 3.1.1.8); sterol esterase (EC 3.1.1.13); brefeldin A esterase (EC 3.1.1.-).	CE	Carbohydrate Esterases	98.09	4.4e-32
HbEsH	Scaffold173	CE3	acetyl xylan esterase (EC 3.1.1.72).	CE	Carbohydrate Esterases	78.88	1.6e-12
HbEsH	Scaffold5	AA2	manganese peroxidase (EC 1.11.1.13); versatile peroxidase (EC 1.11.1.16); lignin peroxidase (EC 1.11.1.14); peroxidase (EC 1.11.1.-)	AA	Auxiliary Activities	35.05	1.8e-42
HbEsH	Scaffold12	AA12	The pyrroloquinoline quinone-dependent oxidoreductase activity was demonstrated for the CC1G_09525 protein of Coprinopsis cinerea.	AA	Auxiliary Activities	32.56	5e-29
HbEsH	Scaffold12	AA6	1,4-benzoquinone reductase (EC. 1.6.5.6)	AA	Auxiliary Activities	93.03	7.7e-70
HbEsH	Scaffold12	AA1	Laccase / p-diphenol:oxygen oxidoreductase / ferroxidase (EC 1.10.3.2); ; ferroxidase (EC 1.10.3.-); Laccase-like multicopper oxidase (EC 1.10.3.-)	AA	Auxiliary Activities	48.8	1.4e-78
HbEsH	Scaffold13	AA10	AA10 (formerly CBM33) proteins are copper-dependent lytic polysaccharide monooxygenases (LPMOs); some proteins have been shown to act on chitin, others on cellulose;	AA	Auxiliary Activities	71.43	1.2e-28
HbEsH	Scaffold23	AA1	Laccase / p-diphenol:oxygen oxidoreductase / ferroxidase (EC 1.10.3.2); ; ferroxidase (EC 1.10.3.-); Laccase-like multicopper oxidase (EC 1.10.3.-)	AA	Auxiliary Activities	47.7	6.3e-67
HbEsH	Scaffold28	AA3	cellobiose dehydrogenase (EC 1.1.99.18); glucose 1-oxidase (EC 1.1.3.4); aryl alcohol oxidase (EC 1.1.3.7); alcohol oxidase (EC 1.1.3.13); pyranose oxidase (EC 1.1.3.10)	AA	Auxiliary Activities	60.32	2.9e-06
HbEsH	Scaffold35	AA3	cellobiose dehydrogenase (EC 1.1.99.18); glucose 1-oxidase (EC 1.1.3.4); aryl alcohol oxidase (EC 1.1.3.7); alcohol oxidase (EC 1.1.3.13); pyranose oxidase (EC 1.1.3.10)	AA	Auxiliary Activities	93.58	1.2e-104
HbEsH	Scaffold49	AA7	glucooligosaccharide oxidase (EC 1.1.3.-); chitooligosaccharide oxidase (EC 1.1.3.-)	AA	Auxiliary Activities	37.5	1.8e-22
HbEsH	Scaffold55	AA3	cellobiose dehydrogenase (EC 1.1.99.18); glucose 1-oxidase (EC 1.1.3.4); aryl alcohol oxidase (EC 1.1.3.7); alcohol oxidase (EC 1.1.3.13); pyranose oxidase (EC 1.1.3.10)	AA	Auxiliary Activities	52.53	8.5e-06
HbEsH	Scaffold68	AA3	cellobiose dehydrogenase (EC 1.1.99.18); glucose 1-oxidase (EC 1.1.3.4); aryl alcohol oxidase (EC 1.1.3.7); alcohol oxidase (EC 1.1.3.13); pyranose oxidase (EC 1.1.3.10)	AA	Auxiliary Activities	65.38	5.4e-07
HbEsH	Scaffold71	AA6	1,4-benzoquinone reductase (EC. 1.6.5.6)	AA	Auxiliary Activities	30.89	3.7e-06
HbEsH	Scaffold79	AA4	vanillyl-alcohol oxidase (EC 1.1.3.38)	AA	Auxiliary Activities	37.72	2.8e-26
HbEsH	Scaffold100	AA12	The pyrroloquinoline quinone-dependent oxidoreductase activity was demonstrated for the CC1G_09525 protein of Coprinopsis cinerea.	AA	Auxiliary Activities	52.51	2.5e-27
HbEsH	Scaffold199	AA6	1,4-benzoquinone reductase (EC. 1.6.5.6)	AA	Auxiliary Activities	46.94	4e-06
HbEsH	Scaffold6	GH33	sialidase or neuraminidase (EC 3.2.1.18); trans-sialidase (EC 2.4.1.-); 2-keto-3-deoxynononic acid hydrolase (EC 3.2.1.-); anhydrosialidase (EC 4.2.2.15); 3-deoxy-D-manno-octulosonic-acid hydrolase (EC 3.2.1.-)	GH	Glycoside Hydrolases	61.57	5.6e-18
HbEsH	Scaffold6	GH73	lysozyme (EC 3.2.1.17); mannosyl-glycoprotein endo-beta-N-acetylglucosaminidase (EC 3.2.1.96); peptidoglycan hydrolase with endo-beta-N-acetylglucosaminidase specificity (EC 3.2.1.-)	GH	Glycoside Hydrolases	33.41	1.7e-38
HbEsH	Scaffold7	GH18	chitinase (EC 3.2.1.14); lysozyme (EC 3.2.1.17); endo-beta-N-acetylglucosaminidase (EC 3.2.1.96); peptidoglycan hydrolase with endo-beta-N-acetylglucosaminidase specificity (EC 3.2.1.-); Nod factor hydrolase (EC 3.2.1.-); xylanase inhibitor; concanavalin B; narbonin	GH	Glycoside Hydrolases	49.41	3.9e-26
HbEsH	Scaffold8	GH39	alpha-L-iduronidase (EC 3.2.1.76); beta-xylosidase (EC 3.2.1.37).	GH	Glycoside Hydrolases	68.78	3.7e-34
HbEsH	Scaffold13	GH19	chitinase (EC 3.2.1.14); lysozyme (EC 3.2.1.17)	GH	Glycoside Hydrolases	69.08	9.6e-38
HbEsH	Scaffold15	GH33	sialidase or neuraminidase (EC 3.2.1.18); trans-sialidase (EC 2.4.1.-); 2-keto-3-deoxynononic acid hydrolase (EC 3.2.1.-); anhydrosialidase (EC 4.2.2.15); 3-deoxy-D-manno-octulosonic-acid hydrolase (EC 3.2.1.-)	GH	Glycoside Hydrolases	33.13	3.2e-12
HbEsH	Scaffold18	GH102	peptidoglycan lytic transglycosylase (EC 3.2.1.-)	GH	Glycoside Hydrolases	38	1.1e-57
HbEsH	Scaffold18	GH8	chitosanase (EC 3.2.1.132); cellulase (EC 3.2.1.4); licheninase (EC 3.2.1.73); endo-1,4-beta-xylanase (EC 3.2.1.8); reducing-end-xylose releasing exo-oligoxylanase (EC 3.2.1.156)	GH	Glycoside Hydrolases	83.87	5.4e-89
HbEsH	Scaffold23	GH23	lysozyme type G (EC 3.2.1.17); peptidoglycan lyase (EC 4.2.2.n1) also known in the literature as peptidoglycan lytic transglycosylase; chitinase (EC 3.2.1.14)	GH	Glycoside Hydrolases	32.41	1.2e-22
HbEsH	Scaffold24	GH128	beta-1,3-glucanase (EC 3.2.1.39)	GH	Glycoside Hydrolases	76.14	2.8e-65
HbEsH	Scaffold27	GH13_3	GH13's subfamily	GH	Glycoside Hydrolases	35.94	1.1e-106
HbEsH	Scaffold27	GH13_16	GH13's subfamily	GH	Glycoside Hydrolases	32.31	3.7e-184
HbEsH	Scaffold27	GH13_9	GH13's subfamily	GH	Glycoside Hydrolases	40.38	8.4e-146
HbEsH	Scaffold30	GH5_5	GH5's subfamily	GH	Glycoside Hydrolases	39.49	1.3e-06
HbEsH	Scaffold30	GH5	endo-beta-1,4-glucanase / cellulase (EC 3.2.1.4); endo-beta-1,4-xylanase (EC 3.2.1.8); beta-glucosidase (EC 3.2.1.21); beta-mannosidase (EC 3.2.1.25); beta-glucosylceramidase (EC 3.2.1.45); glucan beta-1,3-glucosidase (EC 3.2.1.58); licheninase (EC 3.2.1.73); exo-beta-1,4-glucanase / cellodextrinase (EC 3.2.1.74); glucan endo-1,6-beta-glucosidase (EC 3.2.1.75); mannan endo-beta-1,4-mannosidase (E…	GH	Glycoside Hydrolases	70.61	5.5e-15
HbEsH	Scaffold32	GH68	levansucrase (EC 2.4.1.10); beta-fructofuranosidase (EC 3.2.1.26); inulosucrase (EC 2.4.1.9).	GH	Glycoside Hydrolases	96.01	4.7e-133
HbEsH	Scaffold32	GH68	levansucrase (EC 2.4.1.10); beta-fructofuranosidase (EC 3.2.1.26); inulosucrase (EC 2.4.1.9).	GH	Glycoside Hydrolases	90.32	1.4e-13
HbEsH	Scaffold33	GH109	alpha-N-acetylgalactosaminidase (EC 3.2.1.49)	GH	Glycoside Hydrolases	31.47	1.4e-13
HbEsH	Scaffold34	GH13_11	GH13's subfamily	GH	Glycoside Hydrolases	47.16	5.5e-144
HbEsH	Scaffold34	GH13_26	GH13's subfamily	GH	Glycoside Hydrolases	38.91	3.6e-89
HbEsH	Scaffold34	GH77	amylomaltase or 4-alpha-glucanotransferase (EC 2.4.1.25)	GH	Glycoside Hydrolases	76.27	1.2e-148
HbEsH	Scaffold34	GH13_10	GH13's subfamily	GH	Glycoside Hydrolases	50.76	3.4e-96
HbEsH	Scaffold34	GH15	glucoamylase (EC 3.2.1.3); glucodextranase (EC 3.2.1.70); alpha,alpha-trehalase (EC 3.2.1.28); dextran dextrinase (EC 2.4.1.2)	GH	Glycoside Hydrolases	60.33	1.2e-82
HbEsH	Scaffold37	GH15	glucoamylase (EC 3.2.1.3); glucodextranase (EC 3.2.1.70); alpha,alpha-trehalase (EC 3.2.1.28); dextran dextrinase (EC 2.4.1.2)	GH	Glycoside Hydrolases	60.2	5.9e-83
HbEsH	Scaffold47	GH5	endo-beta-1,4-glucanase / cellulase (EC 3.2.1.4); endo-beta-1,4-xylanase (EC 3.2.1.8); beta-glucosidase (EC 3.2.1.21); beta-mannosidase (EC 3.2.1.25); beta-glucosylceramidase (EC 3.2.1.45); glucan beta-1,3-glucosidase (EC 3.2.1.58); licheninase (EC 3.2.1.73); exo-beta-1,4-glucanase / cellodextrinase (EC 3.2.1.74); glucan endo-1,6-beta-glucosidase (EC 3.2.1.75); mannan endo-beta-1,4-mannosidase (E…	GH	Glycoside Hydrolases	90.59	1.6e-20
HbEsH	Scaffold49	GH39	alpha-L-iduronidase (EC 3.2.1.76); beta-xylosidase (EC 3.2.1.37).	GH	Glycoside Hydrolases	62.01	1.1e-34
HbEsH	Scaffold58	GH13_33	GH13's subfamily	GH	Glycoside Hydrolases	46.87	6.3e-186
HbEsH	Scaffold60	GH103	peptidoglycan lytic transglycosylase (EC 3.2.1.-)	GH	Glycoside Hydrolases	87.62	7.1e-103
HbEsH	Scaffold60	GH103	peptidoglycan lytic transglycosylase (EC 3.2.1.-)	GH	Glycoside Hydrolases	74.49	6.3e-118
HbEsH	Scaffold63	GH19	chitinase (EC 3.2.1.14); lysozyme (EC 3.2.1.17)	GH	Glycoside Hydrolases	69.74	5.9e-37
HbEsH	Scaffold63	GH5_5	GH5's subfamily	GH	Glycoside Hydrolases	65.26	1e-19
HbEsH	Scaffold63	GH5_5	GH5's subfamily	GH	Glycoside Hydrolases	81.6	1.1e-10
HbEsH	Scaffold65	GH24	lysozyme (EC 3.2.1.17)	GH	Glycoside Hydrolases	87.43	2.1e-23
HbEsH	Scaffold77	GH3	beta-glucosidase (EC 3.2.1.21); xylan 1,4-beta-xylosidase (EC 3.2.1.37); beta-glucosylceramidase (EC 3.2.1.45); beta-N-acetylhexosaminidase (EC 3.2.1.52); alpha-L-arabinofuranosidase (EC 3.2.1.55); glucan 1,3-beta-glucosidase (EC 3.2.1.58); glucan 1,4-beta-glucosidase (EC 3.2.1.74); isoprimeverose-producing oligoxyloglucan hydrolase (EC 3.2.1.120); coniferin beta-glucosidase (EC 3.2.1.126); exo-1…	GH	Glycoside Hydrolases	66.67	2.8e-54
HbEsH	Scaffold77	GH109	alpha-N-acetylgalactosaminidase (EC 3.2.1.49)	GH	Glycoside Hydrolases	32.44	5.6e-14
HbEsH	Scaffold83	GH28	polygalacturonase (EC 3.2.1.15); alpha-L-rhamnosidase (EC 3.2.1.40); exo-polygalacturonase (EC 3.2.1.67); exo-polygalacturonosidase (EC 3.2.1.82); rhamnogalacturonase (EC 3.2.1.171); rhamnogalacturonan alpha-1,2-galacturonohydrolase (EC 3.2.1.173); endo-xylogalacturonan hydrolase (EC 3.2.1.-)	GH	Glycoside Hydrolases	84.38	4e-63
HbEsH	Scaffold104	GH68	levansucrase (EC 2.4.1.10); beta-fructofuranosidase (EC 3.2.1.26); inulosucrase (EC 2.4.1.9).	GH	Glycoside Hydrolases	95.32	2.3e-111
HbEsH	Scaffold105	GH23	lysozyme type G (EC 3.2.1.17); peptidoglycan lyase (EC 4.2.2.n1) also known in the literature as peptidoglycan lytic transglycosylase; chitinase (EC 3.2.1.14)	GH	Glycoside Hydrolases	50	1.3e-17
HbEsH	Scaffold116	GH32	invertase (EC 3.2.1.26); endo-inulinase (EC 3.2.1.7); beta-2,6-fructan 6-levanbiohydrolase (EC 3.2.1.64); endo-levanase (EC 3.2.1.65); exo-inulinase (EC 3.2.1.80); fructan beta-(2,1)-fructosidase/1-exohydrolase (EC 3.2.1.153); fructan beta-(2,6)-fructosidase/6-exohydrolase (EC 3.2.1.154); sucrose:sucrose 1-fructosyltransferase (EC 2.4.1.99); fructan:fructan 1-fructosyltransferase (EC 2.4.1.100); …	GH	Glycoside Hydrolases	64.1	1e-99
HbEsH	Scaffold181	GH23	lysozyme type G (EC 3.2.1.17); peptidoglycan lyase (EC 4.2.2.n1) also known in the literature as peptidoglycan lytic transglycosylase; chitinase (EC 3.2.1.14)	GH	Glycoside Hydrolases	65.88	7.4e-07
HbEsH	Scaffold204	GH23	lysozyme type G (EC 3.2.1.17); peptidoglycan lyase (EC 4.2.2.n1) also known in the literature as peptidoglycan lytic transglycosylase; chitinase (EC 3.2.1.14)	GH	Glycoside Hydrolases	65.88	7.4e-07
HbEsH	Scaffold210	GH68	levansucrase (EC 2.4.1.10); beta-fructofuranosidase (EC 3.2.1.26); inulosucrase (EC 2.4.1.9).	GH	Glycoside Hydrolases	95.32	1.3e-112
HbEsH	Scaffold14	PL3_1	PL3's subfamily	PL	Polysaccharide Lyases	42.62	6.4e-63
HbEsH	Scaffold15	PL5_1	PL5's subfamily	PL	Polysaccharide Lyases	87.85	1e-181
HbEsH	Scaffold22	PL1_4	PL1's subfamily	PL	Polysaccharide Lyases	55.85	1.6e-79
HbEsH	Scaffold38	PL7_1	PL7's subfamily	PL	Polysaccharide Lyases	97.63	6.6e-98
HbEsH	Scaffold111	PL7_1	PL7's subfamily	PL	Polysaccharide Lyases	97.3	3.7e-101
HbEsH	Scaffold113	PL1_8	PL1's subfamily	PL	Polysaccharide Lyases	46.73	4.8e-85
Carbohydrate-active enzyme annotated in CAZy database (http://www.cazy.org/).

## Sheet: Secondary metabolism cluster
Supplementary Table 2.3 Secondary metabolism cluster annotation of the Psa strains
Strain	Location	Cluster ID	Type	Start	End	Similar cluster	Similarity (%)	Gene No.
ScDjyH	Scaffold2	Cluster1	arylpolyene	86796	130393	APE_Vf_biosynthetic_gene_cluster,other	40	43
ScDjyH	Scaffold3	Cluster2	t1pks-nrps	68499	120892	Yersiniabactin_biosynthetic_gene_cluster,hybrid	7	35
ScDjyH	Scaffold24	Cluster3	nrps	1	62817	Pyoverdine_biosynthetic_gene_cluster,nrps	14	27
ScDjyH	Scaffold79	Cluster4	siderophore	9019	27910	Vibrioferrin_biosynthetic_gene_cluster,other	18	16
ScDjyH	Scaffold83	Cluster5	ectoine	7578	17962	-	-	9
ScDjyH	Scaffold117	Cluster6	other	1	17187	Mangotoxin_biosynthetic_gene_cluster,nrps	100	14
ScDjyH	Scaffold122	Cluster7	nrps	1	16485	-	-	9
ScDjyH	Scaffold138	Cluster8	nrps	1	11850	Arylomycin_biosynthetic_gene_cluster,nrps	33	6
AhHfH	Scaffold6	Cluster1	arylpolyene	87214	130811	APE_Vf_biosynthetic_gene_cluster,other	40	44
AhHfH	Scaffold11	Cluster2	t1pks-nrps	29209	81694	Yersiniabactin_biosynthetic_gene_cluster,hybrid	7	36
AhHfH	Scaffold24	Cluster3	nrps	1	62705	Pyoverdine_biosynthetic_gene_cluster,nrps	14	27
AhHfH	Scaffold75	Cluster4	siderophore	8885	27776	Vibrioferrin_biosynthetic_gene_cluster,other	18	17
AhHfH	Scaffold76	Cluster5	nrps	1	27673	Arylomycin_biosynthetic_gene_cluster,nrps	33	13
AhHfH	Scaffold113	Cluster6	other	1	17125	Mangotoxin_biosynthetic_gene_cluster,nrps	100	14
AhHfH	Scaffold122	Cluster7	ectoine	1	7438	-	-	12
ScBcH	Scaffold6	Cluster1	arylpolyene	42215	85812	APE_Vf_biosynthetic_gene_cluster,other	40	44
ScBcH	Scaffold12	Cluster2	t1pks-nrps	1	52485	Yersiniabactin_biosynthetic_gene_cluster,hybrid	7	36
ScBcH	Scaffold23	Cluster3	nrps	1	62637	Pyoverdine_biosynthetic_gene_cluster,nrps	14	27
ScBcH	Scaffold48	Cluster4	siderophore	213	19099	Vibrioferrin_biosynthetic_gene_cluster,other	18	16
ScBcH	Scaffold77	Cluster5	nrps	1	27660	Arylomycin_biosynthetic_gene_cluster,nrps	33	13
ScBcH	Scaffold112	Cluster6	other	1	17122	Mangotoxin_biosynthetic_gene_cluster,nrps	100	14
ScBcH	Scaffold122	Cluster7	ectoine	1	7526	-	-	9
ScGyH1	Scaffold4	Cluster1	arylpolyene	87035	130632	APE_Vf_biosynthetic_gene_cluster,other	40	44
ScGyH1	Scaffold5	Cluster2	ectoine	7581	17965	-	-	8
ScGyH1	Scaffold7	Cluster3	t1pks-nrps	1	54008	Yersiniabactin_biosynthetic_gene_cluster,hybrid	7	35
ScGyH1	Scaffold22	Cluster4	nrps	1	62664	Pyoverdine_biosynthetic_gene_cluster,nrps	14	28
ScGyH1	Scaffold45	Cluster5	siderophore	205	19094	Vibrioferrin_biosynthetic_gene_cluster,other	18	17
ScGyH1	Scaffold74	Cluster6	nrps	1	27582	Arylomycin_biosynthetic_gene_cluster,nrps	33	12
ScGyH1	Scaffold116	Cluster7	other	1	17211	Mangotoxin_biosynthetic_gene_cluster,nrps	100	14
ScGyH2	Scaffold3	Cluster1	arylpolyene	11845	55444	APE_Vf_biosynthetic_gene_cluster,other	40	43
ScGyH2	Scaffold5	Cluster2	t1pks-nrps	1	52642	Yersiniabactin_biosynthetic_gene_cluster,hybrid	7	34
ScGyH2	Scaffold12	Cluster3	ectoine	7789	18173	-	-	9
ScGyH2	Scaffold41	Cluster4	nrps	1	47148	Pyoverdine_biosynthetic_gene_cluster,nrps	14	25
ScGyH2	Scaffold45	Cluster5	siderophore	197	19133	Vibrioferrin_biosynthetic_gene_cluster,other	18	16
ScGyH2	Scaffold73	Cluster6	nrps	1	27460	Arylomycin_biosynthetic_gene_cluster,nrps	33	13
ScGyH2	Scaffold115	Cluster7	other	1	17193	Mangotoxin_biosynthetic_gene_cluster,nrps	100	14
ScGyH2	Scaffold120	Cluster8	nrps	1	15476	Pyoverdine_biosynthetic_gene_cluster,nrps	3	3
ScMcH	Scaffold3	Cluster1	ectoine	7886	18270	-	-	7
ScMcH	Scaffold6	Cluster2	t1pks-nrps	68374	122392	Yersiniabactin_biosynthetic_gene_cluster,hybrid	7	35
ScMcH	Scaffold10	Cluster3	arylpolyene	42133	85730	APE_Vf_biosynthetic_gene_cluster,other	40	43
ScMcH	Scaffold21	Cluster4	nrps	1	62699	Pyoverdine_biosynthetic_gene_cluster,nrps	14	28
ScMcH	Scaffold46	Cluster5	siderophore	199	19088	Vibrioferrin_biosynthetic_gene_cluster,other	18	16
ScMcH	Scaffold76	Cluster6	nrps	1	27534	Arylomycin_biosynthetic_gene_cluster,nrps	33	15
ScMcH	Scaffold120	Cluster7	other	1	17329	Mangotoxin_biosynthetic_gene_cluster,nrps	100	14
ScPzH	Scaffold5	Cluster1	arylpolyene	12003	55602	APE_Vf_biosynthetic_gene_cluster,other	40	43
ScPzH	Scaffold7	Cluster2	t1pks-nrps	1	53442	Yersiniabactin_biosynthetic_gene_cluster,hybrid	7	36
ScPzH	Scaffold21	Cluster3	nrps	1	62671	Pyoverdine_biosynthetic_gene_cluster,nrps	14	28
ScPzH	Scaffold43	Cluster4	siderophore	23582	42473	Vibrioferrin_biosynthetic_gene_cluster,other	18	16
ScPzH	Scaffold78	Cluster5	ectoine	7475	17859	-	-	9
ScPzH	Scaffold110	Cluster6	other	1	17124	Mangotoxin_biosynthetic_gene_cluster,nrps	100	14
ScPzH	Scaffold113	Cluster7	nrps	1	16418	-	-	9
ScPzH	Scaffold130	Cluster8	nrps	1	11717	Arylomycin_biosynthetic_gene_cluster,nrps	33	6
ScYaH	Scaffold2	Cluster1	t1pks-nrps	1	53442	Yersiniabactin_biosynthetic_gene_cluster,hybrid	7	36
ScYaH	Scaffold5	Cluster2	arylpolyene	11834	55433	APE_Vf_biosynthetic_gene_cluster,other	40	43
ScYaH	Scaffold39	Cluster3	nrps	1	50077	Pyoverdine_biosynthetic_gene_cluster,nrps	14	26
ScYaH	Scaffold79	Cluster4	siderophore	9027	27918	Vibrioferrin_biosynthetic_gene_cluster,other	18	16
ScYaH	Scaffold87	Cluster5	ectoine	7731	18115	-	-	10
ScYaH	Scaffold95	Cluster6	nrps	1	22351	Arylomycin_biosynthetic_gene_cluster,nrps	33	9
ScYaH	Scaffold112	Cluster7	other	1	17260	Mangotoxin_biosynthetic_gene_cluster,nrps	100	14
ScYaH	Scaffold133	Cluster8	nrps	1	12560	Pyoverdine_biosynthetic_gene_cluster,nrps	3	3
ScYbH	Scaffold3	Cluster1	t1pks-nrps	68471	121913	Yersiniabactin_biosynthetic_gene_cluster,hybrid	7	37
ScYbH	Scaffold6	Cluster2	arylpolyene	51728	95325	APE_Vf_biosynthetic_gene_cluster,other	40	44
ScYbH	Scaffold26	Cluster3	nrps	1	62742	Pyoverdine_biosynthetic_gene_cluster,nrps	14	28
ScYbH	Scaffold78	Cluster4	siderophore	303	19225	Vibrioferrin_biosynthetic_gene_cluster,other	18	16
ScYbH	Scaffold84	Cluster5	ectoine	7731	18115	-	-	12
ScYbH	Scaffold92	Cluster6	nrps	1	22288	Arylomycin_biosynthetic_gene_cluster,nrps	33	9
ScYbH	Scaffold110	Cluster7	other	1	17189	Mangotoxin_biosynthetic_gene_cluster,nrps	100	13
HbEsH	Scaffold1	Cluster1	arylpolyene	86897	130494	APE_Vf_biosynthetic_gene_cluster,other	40	43
HbEsH	Scaffold4	Cluster2	t1pks-nrps	1	52374	Yersiniabactin_biosynthetic_gene_cluster,hybrid	7	35
HbEsH	Scaffold9	Cluster3	ectoine	7693	18077	-	-	8
HbEsH	Scaffold25	Cluster4	nrps	1	62764	Pyoverdine_biosynthetic_gene_cluster,nrps	14	28
HbEsH	Scaffold78	Cluster5	siderophore	302	19188	Vibrioferrin_biosynthetic_gene_cluster,other	18	16
HbEsH	Scaffold80	Cluster6	nrps	1	27513	Arylomycin_biosynthetic_gene_cluster,nrps	33	12
HbEsH	Scaffold119	Cluster7	other	1	17322	Mangotoxin_biosynthetic_gene_cluster,nrps	100	13
Secondary metabolism cluster predicted by antismash.

## Sheet: Transporter
Supplementary Table 2.4 Transporter annotation of the Psa strains
Strain	Location	Hit ID	TCDB Description	TCDB Family	TCDB Subclass	TCDB Class	Identity (%)	Coverage (%)	Evalue	Score
ScDjyH	Scaffold1	2.C.1.2.1	Pal, subunit of The Tol-Pal Cell Envelope Complex, Colicin S4 Transport System and The Colicin A Import System OS=Escherichia coli (strain B / BL21-DE3) GN=pal PE=3 SV=1	The TonB-ExbB-ExbD/TolA-TolQ-TolR Outer Membrane Receptor Energizers and Stabilizers (TonB/TolA) Family	Ion-gradient-drivenenergizers	Electrochemical Potential-driven Transporters	32.6	100	2e-22	255
ScDjyH	Scaffold1	2.C.1.2.1	Pal, subunit of The Tol-Pal Cell Envelope Complex, Colicin S4 Transport System and The Colicin A Import System OS=Escherichia coli (strain B / BL21-DE3) GN=pal PE=3 SV=1	The TonB-ExbB-ExbD/TolA-TolQ-TolR Outer Membrane Receptor Energizers and Stabilizers (TonB/TolA) Family	Ion-gradient-drivenenergizers	Electrochemical Potential-driven Transporters	40.4	98.8	2.6e-23	261
ScDjyH	Scaffold1	2.C.1.2.1	Pal, subunit of The Tol-Pal Cell Envelope Complex, Colicin S4 Transport System and The Colicin A Import System OS=Escherichia coli (strain B / BL21-DE3) GN=pal PE=3 SV=1	The TonB-ExbB-ExbD/TolA-TolQ-TolR Outer Membrane Receptor Energizers and Stabilizers (TonB/TolA) Family	Ion-gradient-drivenenergizers	Electrochemical Potential-driven Transporters	44.3	94.69	4.3e-94	875
ScDjyH	Scaffold1	1.A.30.2.7	Transport energizing protein TolR OS=Myxococcus xanthus (strain DK 1622) GN=tolR PE=3 SV=1	The H<sup>+</sup>- or Na<sup>+</sup>-translocating Bacterial Flagellar Motor/ExbBD Outer Membrane Transport Energizer (Mot/Exb) Superfamily	Alpha-Type Channels	Channels/Pores	40.5	97.76	9.5e-16	195
ScDjyH	Scaffold1	1.A.30.2.2	Protein tolQ - Escherichia coli.	The H<sup>+</sup>- or Na<sup>+</sup>-translocating Bacterial Flagellar Motor/ExbBD Outer Membrane Transport Energizer (Mot/Exb) Superfamily	Alpha-Type Channels	Channels/Pores	55.5	98.64	4.6e-60	579
ScDjyH	Scaffold1	1.B.25.1.1	PORIN D PRECURSOR (OUTER MEMBRANE PROTEIN D2) (IMIPENEM/BASIC AMINO ACID-SPECIFIC OUTER MEMBRANE PORE) - Pseudomonas aeruginosa.	The Outer Membrane Porin (Opr) Family	Beta-Barrel Porins	Channels/Pores	63.5	100	7e-156	1408
ScDjyH	Scaffold1	2.A.1.3.42	Putative uncharacterized protein OS=Brucella melitensis bv. 3 str. Ether GN=BAOG_01791 PE=4 SV=1	The Major Facilitator Superfamily (MFS)	Porters(uniporters,symporters,antiporters)	Electrochemical Potential-driven Transporters	37	98.98	1.1e-131	1202
ScDjyH	Scaffold1	2.A.72.1.1	Low affinity potassium transport system protein kup - Escherichia coli.	The K<sup>+</sup> Uptake Permease (KUP) Family	Porters(uniporters,symporters,antiporters)	Electrochemical Potential-driven Transporters	51.1	99.67	3.9e-173	1558
ScDjyH	Scaffold1	1.A.34.1.2	Outer membrane lipoprotein OS=Escherichia coli (strain 55989 / EAEC) GN=nlpD PE=4 SV=1	The <i>Bacillus</i> Gap Junction-like Channel-forming Complex (GJ-CC) Family	Alpha-Type Channels	Channels/Pores	43.1	87.74	7.7e-46	457
ScDjyH	Scaffold1	1.B.33.1.3	Lipoprotein-34 precursor - Escherichia coli.	The Outer Membrane Protein Insertion Porin (Bam Complex) (OmpIP) Family	Beta-Barrel Porins	Channels/Pores	39	100	3e-157	1422
ScDjyH	Scaffold1	9.B.149.2.1	Regulator of sigma-W protease RasP OS=Bacillus subtilis (strain 168) GN=rasP PE=1 SV=1	The M50 Peptidase (M50-P) Family	Putative transport proteins	Incompletely Characterized Transport Systems	35.1	53.48	3.4e-33	350
ScDjyH	Scaffold1	4.D.3.1.11	NdvB OS=Pseudomonas aeruginosa (strain ATCC 15692 / PAO1 / 1C / PRS 101 / LMG 12228) GN=ndvB PE=4 SV=1	The Glycan Glucosyl Transferase (OpgH) Family	Polysaccharide Synthase/Exporters	Group Translocators	49.3	97.22	2.4e-234	2087
ScDjyH	Scaffold1	2.A.6.2.17	Probable RND efflux transporter - Pseudomonas aeruginosa.	The Resistance-Nodulation-Cell Division (RND) Superfamily	Porters(uniporters,symporters,antiporters)	Electrochemical Potential-driven Transporters	79.6	99.71	0	4132
ScDjyH	Scaffold1	2.A.6.2.27	Probable outer membrane protein - Pseudomonas aeruginosa.	The Resistance-Nodulation-Cell Division (RND) Superfamily	Porters(uniporters,symporters,antiporters)	Electrochemical Potential-driven Transporters	37.7	78.55	1.3e-31	335
ScDjyH	Scaffold1	1.B.6.1.2	OUTER MEMBRANE PORIN F PRECURSOR - Pseudomonas aeruginosa.	The OmpA-OmpF Porin (OOP) Family	Beta-Barrel Porins	Channels/Pores	49.5	40	5.9e-22	251
ScDjyH	Scaffold1	9.B.34.1.3	Putative diguanylate cyclase OS=Arthrospira platensis (strain NIES-39 / IAM M-135) GN=NIES39_A07490 PE=4 SV=1	The Kinase/Phosphatase/Cyclic-GMP Synthase/Cyclic di-GMP Hydrolase (KPSH) Family	Putative transport proteins	Incompletely Characterized Transport Systems	40.2	53.59	3.9e-26	288
ScDjyH	Scaffold1	9.B.238.2.2	hybrid sensor histidine kinase/response regulator [Balneola vulgaris]	The Unculturable Bacterial Uncharacterized 5 TMS Protein-2 (UBU2) Family	Putative transport proteins	Incompletely Characterized Transport Systems	30.1	34.84	1.8e-38	399
ScDjyH	Scaffold1	3.A.5.1.1	Uncharacterized protein ybaA OS=Escherichia coli (strain K12) GN=ybaA PE=4 SV=1	The General Secretory Pathway (Sec) Family	P-P-bond-hydrolysis-driventransporters	Primary Active Transporters	69.1	98.91	2.8e-168	1515
ScDjyH	Scaffold1	9.B.14.3.5	Membrane protein, putative OS=Pseudomonas aeruginosa (strain PA7) GN=PSPA7_1371 PE=4 SV=1	The Putative Heme Handling Protein (HHP) Family	Putative transport proteins	Incompletely Characterized Transport Systems	77.7	99.18	5.4e-102	941
ScDjyH	Scaffold1	9.A.40.2.4	UPF0053 inner membrane protein YfjD OS=Escherichia coli (strain K12) GN=yfjD PE=1 SV=5	The HlyC/CorC (HCC) Family	Recognized transporters of unknown biochemical mechanism	Incompletely Characterized Transport Systems	33.7	89.16	9e-57	553
ScDjyH	Scaffold1	2.A.1.6.10	Inner membrane metabolite transport protein yhjE OS=Escherichia coli (strain K12) GN=yhjE PE=1 SV=1	The Major Facilitator Superfamily (MFS)	Porters(uniporters,symporters,antiporters)	Electrochemical Potential-driven Transporters	54.8	99.05	2.9e-119	1092
ScDjyH	Scaffold1	3.A.23.6.1	Transposase IS4 family protein OS=Amoebophilus asiaticus (strain 5a2) GN=Aasi_0128 PE=4 SV=1	The Type VI Symbiosis/Virulence Secretory Pathway (VISP) Family	P-P-bond-hydrolysis-driventransporters	Primary Active Transporters	37.2	99.05	2.5e-88	826
ScDjyH	Scaffold1	3.A.23.1.1	VgrG protein OS=Vibrio cholerae 2740-80 GN=vgrG-1 PE=4 SV=1	The Type VI Symbiosis/Virulence Secretory Pathway (VISP) Family	P-P-bond-hydrolysis-driventransporters	Primary Active Transporters	37	64.84	7e-54	529
ScDjyH	Scaffold1	9.A.8.1.9	Ferrous iron transport protein B homolog OS=Methanocaldococcus jannaschii (strain ATCC 43067 / DSM 2661 / JAL-1 / JCM 10045 / NBRC 100440) GN=MJ0566 PE=1 SV=1	The Ferrous Iron Uptake (FeoB) Family	Recognized transporters of unknown biochemical mechanism	Incompletely Characterized Transport Systems	33.3	24.74	4.8e-09	142
ScDjyH	Scaffold1	1.B.33.1.3	Lipoprotein-34 precursor - Escherichia coli.	The Outer Membrane Protein Insertion Porin (Bam Complex) (OmpIP) Family	Beta-Barrel Porins	Channels/Pores	28.8	96.35	1.1e-48	483
ScDjyH	Scaffold1	9.A.41.1.1	Chaperone protein hscA homolog - Haemophilus influenzae.	The Capsular Polysaccharide Exporter (CPS-E) Family	Recognized transporters of unknown biochemical mechanism	Incompletely Characterized Transport Systems	62	98.88	5e-208	1859
ScDjyH	Scaffold1	2.A.6.4.1	Protein-export membrane protein secD - Escherichia coli.	The Resistance-Nodulation-Cell Division (RND) Superfamily	Porters(uniporters,symporters,antiporters)	Electrochemical Potential-driven Transporters	44.8	99.34	3.2e-67	642
ScDjyH	Scaffold1	2.A.6.4.1	Protein-export membrane protein secD - Escherichia coli.	The Resistance-Nodulation-Cell Division (RND) Superfamily	Porters(uniporters,symporters,antiporters)	Electrochemical Potential-driven Transporters	47.5	100	8.8e-149	1348
ScDjyH	Scaffold2	2.A.6.2.27	Probable outer membrane protein - Pseudomonas aeruginosa.	The Resistance-Nodulation-Cell Division (RND) Superfamily	Porters(uniporters,symporters,antiporters)	Electrochemical Potential-driven Transporters	59.3	97.04	4.7e-105	969
ScDjyH	Scaffold2	2.A.6.2.27	Probable outer membrane protein - Pseudomonas aeruginosa.	The Resistance-Nodulation-Cell Division (RND) Superfamily	Porters(uniporters,symporters,antiporters)	Electrochemical Potential-driven Transporters	60.1	96.35	2.9e-104	962
ScDjyH	Scaffold2	2.A.6.2.27	Probable outer membrane protein - Pseudomonas aeruginosa.	The Resistance-Nodulation-Cell Division (RND) Superfamily	Porters(uniporters,symporters,antiporters)	Electrochemical Potential-driven Transporters	77.7	97.97	0	4022
ScDjyH	Scaffold2	3.A.1.24.5	Probable TonB-dependent receptor OS=Pseudomonas aeruginosa (strain ATCC 15692 / PAO1 / 1C / PRS 101 / LMG 12228) GN=PA5505 PE=4 SV=1	The ATP-binding Cassette (ABC) Superfamily	P-P-bond-hydrolysis-driventransporters	Primary Active Transporters	48.4	99.53	4.1e-53	519
ScDjyH	Scaffold2	3.A.1.24.2	MetQ protein - Bacillus subtilis subsp. subtilis str. 168.	The ATP-binding Cassette (ABC) Superfamily	P-P-bond-hydrolysis-driventransporters	Primary Active Transporters	46.6	93.58	2.1e-78	739
ScDjyH	Scaffold2	3.A.1.24.1	D-methionine-binding lipoprotein MetQ precursor - Escherichia coli.	The ATP-binding Cassette (ABC) Superfamily	P-P-bond-hydrolysis-driventransporters	Primary Active Transporters	38.4	98.47	1.1e-39	404
ScDjyH	Scaffold2	3.A.1.3.10	Cystine-binding periplasmic protein - Escherichia coli.	The ATP-binding Cassette (ABC) Superfamily	P-P-bond-hydrolysis-driventransporters	Primary Active Transporters	74.5	98.38	5.9e-96	889
ScDjyH	Scaffold2	3.A.1.3.10	Cystine-binding periplasmic protein - Escherichia coli.	The ATP-binding Cassette (ABC) Superfamily	P-P-bond-hydrolysis-driventransporters	Primary Active Transporters	73.6	99.1	3.2e-85	796
ScDjyH	Scaffold2	3.A.1.3.10	Cystine-binding periplasmic protein - Escherichia coli.	The ATP-binding Cassette (ABC) Superfamily	P-P-bond-hydrolysis-driventransporters	Primary Active Transporters	68.5	99.21	2.4e-92	858
ScDjyH	Scaffold2	2.A.33.1.2	Na+/H+ antiporter - Vibrio parahaemolyticus.	The NhaA Na<sup>+</sup>:H<sup>+</sup> Antiporter (NhaA) Family	Porters(uniporters,symporters,antiporters)	Electrochemical Potential-driven Transporters	52.3	94.63	2.8e-100	928
ScDjyH	Scaffold2	4.D.3.1.1	Glucans biosynthesis glucosyltransferase H OS=Escherichia coli (strain K12) GN=mdoH PE=1 SV=1	The Glycan Glucosyl Transferase (OpgH) Family	Polysaccharide Synthase/Exporters	Group Translocators	64.2	97.3	0	2734
ScDjyH	Scaffold2	2.A.64.1.1	Sec-independent protein translocase protein tatE - Escherichia coli.	The Twin Arginine Targeting (Tat) Family	Porters(uniporters,symporters,antiporters)	Electrochemical Potential-driven Transporters	61.1	94.74	4.9e-80	752
ScDjyH	Scaffold2	2.A.64.1.3	Putative sec-independent protein translocase protein OS=Bdellovibrio bacteriovorus (strain ATCC 15356 / DSM 50701 / NCIB 9529 / HD100) GN=tatB PE=4 SV=1	The Twin Arginine Targeting (Tat) Family	Porters(uniporters,symporters,antiporters)	Electrochemical Potential-driven Transporters	31.3	61.44	9.2e-07	118
ScDjyH	Scaffold2	2.A.64.1.1	Sec-independent protein translocase protein tatE - Escherichia coli.	The Twin Arginine Targeting (Tat) Family	Porters(uniporters,symporters,antiporters)	Electrochemical Potential-driven Transporters	49.2	67.03	1.1e-07	124
ScDjyH	Scaffold2	3.A.11.1.5	putative ATP-dependent DNA helicase [Candidatus Saccharibacteria bacterium GW2011_GWC2_44_17]	The Bacterial Competence-related DNA Transformation Transporter (DNA-T) Family	P-P-bond-hydrolysis-driventransporters	Primary Active Transporters	34.1	74.42	3.1e-84	792
ScDjyH	Scaffold2	3.A.11.1.3	PilO; competence protein PilO OS=Thermus thermophilus SG0.5JP17-16 GN=Ththe16_1391 PE=4 SV=1	The Bacterial Competence-related DNA Transformation Transporter (DNA-T) Family	P-P-bond-hydrolysis-driventransporters	Primary Active Transporters	29.3	99.09	3.6e-24	271
ScDjyH	Scaffold2	1.B.22.2.1	3.A.15.2.1 Fimbrial assembly protein pilQ	The Outer Bacterial Membrane Secretin (Secretin) Family	Beta-Barrel Porins	Channels/Pores	72.6	99.43	2.2e-281	2492
ScDjyH	Scaffold2	9.B.42.1.2	Uncharacterized protein OS=Marinomonas sp. MED121 GN=MED121_19646 PE=4 SV=1	The ExeAB (ExeAB) Secretin Assembly/Export Complex	Putative transport proteins	Incompletely Characterized Transport Systems	28.1	96.46	9e-25	278
ScDjyH	Scaffold2	2.A.8.1.2	GNT-II SYSTEM L-IDONATE TRANSPORTER (L-IDO TRANSPORTER) - Escherichia coli.	The Gluconate:H<sup>+</sup> Symporter (GntP) Family	Porters(uniporters,symporters,antiporters)	Electrochemical Potential-driven Transporters	57.4	100	7.1e-24	264
ScDjyH	Scaffold2	2.A.8.1.4	High-affinity gluconate transporter (Gluconate permease) (Gnt-I system) - Escherichia coli.	The Gluconate:H<sup>+</sup> Symporter (GntP) Family	Porters(uniporters,symporters,antiporters)	Electrochemical Potential-driven Transporters	41	95.13	4.2e-63	607
ScDjyH	Scaffold2	2.A.1.36.1	Hypothetical transport protein ynfM - Escherichia coli.	The Major Facilitator Superfamily (MFS)	Porters(uniporters,symporters,antiporters)	Electrochemical Potential-driven Transporters	57.1	96.41	5.6e-123	1124
ScDjyH	Scaffold2	3.B.1.1.4	PUTATIVE CARBOXYBIOTIN DECARBOXYLASE SUBUNIT OF MALONATE DECARBOXYLASE - Malonomonas rubra.	The Na<sup>+</sup>-transporting Carboxylic Acid Decarboxylase (NaT-DC) Family	Decarboxylation-driven transporters	Primary Active Transporters	56.1	98.21	4.6e-181	1626
ScDjyH	Scaffold2	3.B.1.1.4	PUTATIVE CARBOXYBIOTIN DECARBOXYLASE SUBUNIT OF MALONATE DECARBOXYLASE - Malonomonas rubra.	The Na<sup>+</sup>-transporting Carboxylic Acid Decarboxylase (NaT-DC) Family	Decarboxylation-driven transporters	Primary Active Transporters	30.6	95.75	2.4e-23	263
ScDjyH	Scaffold2	2.A.70.1.2	Malonate transporter - Pseudomonas putida.	The Malonate:Na<sup>+</sup> Symporter (MSS) Family	Porters(uniporters,symporters,antiporters)	Electrochemical Potential-driven Transporters	79.6	100	8.4e-55	532
ScDjyH	Scaffold2	2.A.70.1.2	Malonate transporter - Pseudomonas putida.	The Malonate:Na<sup>+</sup> Symporter (MSS) Family	Porters(uniporters,symporters,antiporters)	Electrochemical Potential-driven Transporters	86.2	100	1.9e-118	1083
ScDjyH	Scaffold2	1.C.113.1.3	Channel protein, hemolysin III family OS=Pseudomonas stutzeri (strain A1501) GN=PST_0496 PE=4 SV=1	The Hly III (Hly III) Family	Pore-Forming Toxins(Proteins and Peptides)	Channels/Pores	72.2	100	2.1e-83	780
ScDjyH	Scaffold3	3.A.6.1.1	Yop proteins translocation protein A - Yersinia enterocolitica serotype O:8 / biotype 1B (strain 8081).	The Type III (Virulence-related) Secretory Pathway (IIISP) Family	P-P-bond-hydrolysis-driventransporters	Primary Active Transporters	30.5	97.13	9.6e-36	371
ScDjyH	Scaffold3	3.A.6.1.1	Yop proteins translocation protein A - Yersinia enterocolitica serotype O:8 / biotype 1B (strain 8081).	The Type III (Virulence-related) Secretory Pathway (IIISP) Family	P-P-bond-hydrolysis-driventransporters	Primary Active Transporters	39.5	91.01	3.5e-06	111
ScDjyH	Scaffold3	3.A.6.1.1	Yop proteins translocation protein A - Yersinia enterocolitica serotype O:8 / biotype 1B (strain 8081).	The Type III (Virulence-related) Secretory Pathway (IIISP) Family	P-P-bond-hydrolysis-driventransporters	Primary Active Transporters	47.4	97.71	6.6e-51	500
ScDjyH	Scaffold3	3.A.6.1.1	Yop proteins translocation protein A - Yersinia enterocolitica serotype O:8 / biotype 1B (strain 8081).	The Type III (Virulence-related) Secretory Pathway (IIISP) Family	P-P-bond-hydrolysis-driventransporters	Primary Active Transporters	57	92.99	5.3e-124	1133
ScDjyH	Scaffold3	3.A.6.1.1	Yop proteins translocation protein A - Yersinia enterocolitica serotype O:8 / biotype 1B (strain 8081).	The Type III (Virulence-related) Secretory Pathway (IIISP) Family	P-P-bond-hydrolysis-driventransporters	Primary Active Transporters	38.6	94.33	7.3e-38	388
ScDjyH	Scaffold3	1.B.22.6.1	NODULATION PROTEIN NOLW - Rhizobium sp. (strain NGR234).	The Outer Bacterial Membrane Secretin (Secretin) Family	Beta-Barrel Porins	Channels/Pores	33.8	97.88	1.9e-22	254
ScDjyH	Scaffold3	3.A.7.18.1	CpaF OS=Caulobacter crescentus GN=cpaF PE=4 SV=1	The Type IV (Conjugal DNA-Protein Transfer or VirB) Secretory Pathway (IVSP) Family	P-P-bond-hydrolysis-driventransporters	Primary Active Transporters	38	50.59	5.2e-36	374
ScDjyH	Scaffold3	3.A.6.1.1	Yop proteins translocation protein A - Yersinia enterocolitica serotype O:8 / biotype 1B (strain 8081).	The Type III (Virulence-related) Secretory Pathway (IIISP) Family	P-P-bond-hydrolysis-driventransporters	Primary Active Transporters	42.7	82.08	8.5e-43	431
ScDjyH	Scaffold3	3.A.6.1.1	Yop proteins translocation protein A - Yersinia enterocolitica serotype O:8 / biotype 1B (strain 8081).	The Type III (Virulence-related) Secretory Pathway (IIISP) Family	P-P-bond-hydrolysis-driventransporters	Primary Active Transporters	53.6	75.12	1.4e-89	836
ScDjyH	Scaffold3	2.A.23.1.6	C4-dicarboxylate transport protein OS=Bacillus subtilis GN=dctA PE=2 SV=1	The Dicarboxylate/Amino Acid:Cation (Na<sup>+</sup> or H<sup>+</sup>) Symporter (DAACS) Family	Porters(uniporters,symporters,antiporters)	Electrochemical Potential-driven Transporters	47.4	93.53	1.4e-100	931
ScDjyH	Scaffold3	3.A.1.2.2	L-arabinose-binding periplasmic protein precursor (ABP) - Escherichia coli.	The ATP-binding Cassette (ABC) Superfamily	P-P-bond-hydrolysis-driventransporters	Primary Active Transporters	61.7	95.14	7.3e-102	941
ScDjyH	Scaffold3	3.A.1.2.2	L-arabinose-binding periplasmic protein precursor (ABP) - Escherichia coli.	The ATP-binding Cassette (ABC) Superfamily	P-P-bond-hydrolysis-driventransporters	Primary Active Transporters	61.1	96.84	1.8e-171	1543
ScDjyH	Scaffold3	3.A.1.2.2	L-arabinose-binding periplasmic protein precursor (ABP) - Escherichia coli.	The ATP-binding Cassette (ABC) Superfamily	P-P-bond-hydrolysis-driventransporters	Primary Active Transporters	57.2	98.1	2.9e-95	884
ScDjyH	Scaffold3	3.A.1.15.10	Putative ABC-transporter membrane protein - Neisseria meningitidis serogroup A.	The ATP-binding Cassette (ABC) Superfamily	P-P-bond-hydrolysis-driventransporters	Primary Active Transporters	38.2	99.33	1.5e-50	498
ScDjyH	Scaffold3	3.A.1.15.10	Putative ABC-transporter membrane protein - Neisseria meningitidis serogroup A.	The ATP-binding Cassette (ABC) Superfamily	P-P-bond-hydrolysis-driventransporters	Primary Active Transporters	58.4	98.96	1.7e-86	808
ScDjyH	Scaffold3	3.A.1.15.10	Putative ABC-transporter membrane protein - Neisseria meningitidis serogroup A.	The ATP-binding Cassette (ABC) Superfamily	P-P-bond-hydrolysis-driventransporters	Primary Active Transporters	49.2	94.38	5.8e-59	570
ScDjyH	Scaffold3	1.B.14.6.11	TonB-dependent Transducer OS=Zobellia galactanivorans (strain DSM 12802 / CIP 106680 / NCIMB 13871 / Dsij) GN=zobellia_2315 PE=3 SV=1	The Outer Membrane Receptor (OMR) Family	Beta-Barrel Porins	Channels/Pores	28.5	97.18	9.7e-79	745
ScDjyH	Scaffold3	1.B.14.8.7	Pesticin receptor - Yersinia enterocolitica.	The Outer Membrane Receptor (OMR) Family	Beta-Barrel Porins	Channels/Pores	31.5	97.26	2.5e-77	732
ScDjyH	Scaffold3	3.A.1.21.1	YBTP PROTEIN - Yersinia pestis.	The ATP-binding Cassette (ABC) Superfamily	P-P-bond-hydrolysis-driventransporters	Primary Active Transporters	37.6	98.06	3.3e-78	739
ScDjyH	Scaffold3	3.A.1.21.1	YBTP PROTEIN - Yersinia pestis.	The ATP-binding Cassette (ABC) Superfamily	P-P-bond-hydrolysis-driventransporters	Primary Active Transporters	33.7	94.06	7.5e-73	693
ScDjyH	Scaffold3	4.C.1.1.6	PROBABLE CROTONOBETAINE/CARNITINE-COA LIGASE (EC 6.3.2.-) - Escherichia coli.	The Fatty Acid Transporter (FAT) Family	Acyl CoAligase-coupled transporters	Group Translocators	24.4	20.56	7e-17	215
ScDjyH	Scaffold3	2.A.6.2.45	Probable acriflavin resistance lipoprotein a OS=Ralstonia solanacearum (strain GMI1000) GN=acrA PE=4 SV=1	The Resistance-Nodulation-Cell Division (RND) Superfamily	Porters(uniporters,symporters,antiporters)	Electrochemical Potential-driven Transporters	47	97.91	1.8e-83	783
ScDjyH	Scaffold3	2.A.6.2.15	RND multidrug efflux transporter MexD - Pseudomonas aeruginosa.	The Resistance-Nodulation-Cell Division (RND) Superfamily	Porters(uniporters,symporters,antiporters)	Electrochemical Potential-driven Transporters	76.3	98.22	0	2905
ScDjyH	Scaffold3	2.A.6.2.15	RND multidrug efflux transporter MexD - Pseudomonas aeruginosa.	The Resistance-Nodulation-Cell Division (RND) Superfamily	Porters(uniporters,symporters,antiporters)	Electrochemical Potential-driven Transporters	80.1	98.52	1.1e-116	1068
ScDjyH	Scaffold3	9.B.34.1.3	Putative diguanylate cyclase OS=Arthrospira platensis (strain NIES-39 / IAM M-135) GN=NIES39_A07490 PE=4 SV=1	The Kinase/Phosphatase/Cyclic-GMP Synthase/Cyclic di-GMP Hydrolase (KPSH) Family	Putative transport proteins	Incompletely Characterized Transport Systems	35.7	42.8	6e-26	288
ScDjyH	Scaffold4	2.A.42.2.1	Serine transporter - Escherichia coli.	The Hydroxy/Aromatic Amino Acid Permease (HAAAP) Family	Porters(uniporters,symporters,antiporters)	Electrochemical Potential-driven Transporters	63.4	95.76	4.8e-146	1323
ScDjyH	Scaffold4	3.A.11.2.2	Recombination protein 2 - Haemophilus influenzae.	The Bacterial Competence-related DNA Transformation Transporter (DNA-T) Family	P-P-bond-hydrolysis-driventransporters	Primary Active Transporters	43	93.75	4.4e-14	180
ScDjyH	Scaffold4	9.B.18.2.1	Nucleotide sugar epimerase/dehydratase OS=Bdellovibrio bacteriovorus (strain ATCC 15356 / DSM 50701 / NCIB 9529 / HD100) GN=wbpM PE=4 SV=1	The Xanthan Glycosyl Transferase, GumD (GumD) Family	Putative transport proteins	Incompletely Characterized Transport Systems	47.6	97.05	1.6e-156	1415
ScDjyH	Scaffold4	9.B.146.1.2	Glycosyltransferase OS=Arcobacter butzleri ED-1 GN=ABED_0644 PE=4 SV=1	The Putative Undecaprenyl-phosphate N-Acetylglucosaminyl Transferase (MurG) Family	Putative transport proteins	Incompletely Characterized Transport Systems	39.9	86.39	6.2e-48	476
ScDjyH	Scaffold4	9.B.34.1.3	Putative diguanylate cyclase OS=Arthrospira platensis (strain NIES-39 / IAM M-135) GN=NIES39_A07490 PE=4 SV=1	The Kinase/Phosphatase/Cyclic-GMP Synthase/Cyclic di-GMP Hydrolase (KPSH) Family	Putative transport proteins	Incompletely Characterized Transport Systems	42.4	52.6	2.3e-25	281
ScDjyH	Scaffold4	9.B.34.1.5	Diguanylate cyclase (GGDEF) domain-containing protein OS=Bacillus cereus HuA2-4 GN=IG7_01488 PE=4 SV=1	The Kinase/Phosphatase/Cyclic-GMP Synthase/Cyclic di-GMP Hydrolase (KPSH) Family	Putative transport proteins	Incompletely Characterized Transport Systems	28.2	66.99	5.4e-53	523
ScDjyH	Scaffold4	3.A.1.106.9	Putative ABC-transport protein OS=Streptomyces coelicolor (strain ATCC BAA-471 / A3(2) / M145) GN=ecaA PE=4 SV=1	The ATP-binding Cassette (ABC) Superfamily	P-P-bond-hydrolysis-driventransporters	Primary Active Transporters	30.4	89.31	1.4e-61	596
ScDjyH	Scaffold4	2.A.7.3.18	Integral membrane protein DUF6 OS=Escherichia coli MS 145-7 GN=HMPREF9348_00928 PE=4 SV=1	The Drug/Metabolite Transporter (DMT) Superfamily	Porters(uniporters,symporters,antiporters)	Electrochemical Potential-driven Transporters	43.5	96.25	5.3e-57	554
ScDjyH	Scaffold4	1.B.9.1.4	Outer membrane protein P1 OS=Haemophilus influenzae (strain ATCC 51907 / DSM 11121 / KW20 / Rd) GN=ompP1 PE=1 SV=1	The FadL Outer Membrane Protein (FadL) Family	Beta-Barrel Porins	Channels/Pores	26.9	99.53	2.4e-33	351
ScDjyH	Scaffold4	2.A.1.11.2	Probable major facilitator superfamily (MFS) transporter OS=Pseudomonas aeruginosa GN=PA1286 PE=4 SV=1	The Major Facilitator Superfamily (MFS)	Porters(uniporters,symporters,antiporters)	Electrochemical Potential-driven Transporters	82.9	98.76	2.5e-184	1653
ScDjyH	Scaffold4	9.B.125.2.1	Cobalamin biosynthesis protein CobD OS=Methanothermus fervidus (strain ATCC 43054 / DSM 2088 / JCM 10308 / V24 S) GN=Mfer_1121 PE=3 SV=1	The AmpE/CobD (AmpE/CobD) Family	Putative transport proteins	Incompletely Characterized Transport Systems	33.3	97.35	5.2e-30	321
ScDjyH	Scaffold4	2.A.86.1.11	Putative uncharacterized protein OS=Paenibacillus mucilaginosus (strain KNP414) GN=KNP414_06380 PE=4 SV=1	The Autoinducer-2 Exporter (AI-2E) Family (Formerly the PerM Family, TC #9.B.22)	Porters(uniporters,symporters,antiporters)	Electrochemical Potential-driven Transporters	27.8	91.64	7.4e-31	329
ScDjyH	Scaffold4	9.B.238.2.2	hybrid sensor histidine kinase/response regulator [Balneola vulgaris]	The Unculturable Bacterial Uncharacterized 5 TMS Protein-2 (UBU2) Family	Putative transport proteins	Incompletely Characterized Transport Systems	39.8	27.15	1e-39	409
ScDjyH	Scaffold4	2.A.23.1.10	C4-dicarboxylate transport protein OS=Pseudomonas chlororaphis GN=dctA PE=3 SV=1	The Dicarboxylate/Amino Acid:Cation (Na<sup>+</sup> or H<sup>+</sup>) Symporter (DAACS) Family	Porters(uniporters,symporters,antiporters)	Electrochemical Potential-driven Transporters	93.9	96.7	6.1e-224	1995
ScDjyH	Scaffold5	1.C.106.2.5	Membrane protein, putative OS=Pseudomonas syringae pv. tomato (strain DC3000) GN=PSPTO_1904 PE=4 SV=1	The <i>Bacillus thuringiensis</i> Vegetative Insecticidal Protein-2 (Vip2) Family	Pore-Forming Toxins(Proteins and Peptides)	Channels/Pores	88.4	55.13	4.2e-16	196
ScDjyH	Scaffold5	1.C.106.2.5	Membrane protein, putative OS=Pseudomonas syringae pv. tomato (strain DC3000) GN=PSPTO_1904 PE=4 SV=1	The <i>Bacillus thuringiensis</i> Vegetative Insecticidal Protein-2 (Vip2) Family	Pore-Forming Toxins(Proteins and Peptides)	Channels/Pores	90.6	100	0	5423
ScDjyH	Scaffold5	2.A.1.14.3	Putative tartrate transporter - Agrobacterium vitis.	The Major Facilitator Superfamily (MFS)	Porters(uniporters,symporters,antiporters)	Electrochemical Potential-driven Transporters	46.8	96.3	1.5e-99	922
ScDjyH	Scaffold5	2.A.1.2.20	Hypothetical transport protein yceE - Escherichia coli.	The Major Facilitator Superfamily (MFS)	Porters(uniporters,symporters,antiporters)	Electrochemical Potential-driven Transporters	42	85.49	2.7e-75	713
ScDjyH	Scaffold5	4.D.1.3.4	O-antigen biosynthesis protein RfbC OS=Myxococcus xanthus GN=rfbC PE=4 SV=1	The Putative Vectorial Glycosyl Polymerization (VGP) Family	Polysaccharide Synthase/Exporters	Group Translocators	29.6	35.89	3.2e-35	371
ScDjyH	Scaffold5	4.D.1.3.4	O-antigen biosynthesis protein RfbC OS=Myxococcus xanthus GN=rfbC PE=4 SV=1	The Putative Vectorial Glycosyl Polymerization (VGP) Family	Polysaccharide Synthase/Exporters	Group Translocators	30.9	44.12	1.5e-53	529
ScDjyH	Scaffold5	4.D.1.3.4	O-antigen biosynthesis protein RfbC OS=Myxococcus xanthus GN=rfbC PE=4 SV=1	The Putative Vectorial Glycosyl Polymerization (VGP) Family	Polysaccharide Synthase/Exporters	Group Translocators	33.4	38.35	3.4e-43	439
ScDjyH	Scaffold5	3.A.23.1.1	VgrG protein OS=Vibrio cholerae 2740-80 GN=vgrG-1 PE=4 SV=1	The Type VI Symbiosis/Virulence Secretory Pathway (VISP) Family	P-P-bond-hydrolysis-driventransporters	Primary Active Transporters	39.2	72.91	3.7e-57	557
ScDjyH	Scaffold5	2.A.21.9.1	Probable two-component sensor (CbrA) - Pseudomonas aeruginosa.	The Solute:Sodium Symporter (SSS) Family	Porters(uniporters,symporters,antiporters)	Electrochemical Potential-driven Transporters	27.1	86.14	1.7e-20	240
ScDjyH	Scaffold5	3.A.23.1.1	VgrG protein OS=Vibrio cholerae 2740-80 GN=vgrG-1 PE=4 SV=1	The Type VI Symbiosis/Virulence Secretory Pathway (VISP) Family	P-P-bond-hydrolysis-driventransporters	Primary Active Transporters	33.7	90.02	2.1e-49	490
ScDjyH	Scaffold5	3.A.6.2.1	Flagellar protein fliO - Salmonella typhimurium.	The Type III (Virulence-related) Secretory Pathway (IIISP) Family	P-P-bond-hydrolysis-driventransporters	Primary Active Transporters	35.6	98.78	1.5e-73	699
ScDjyH	Scaffold5	3.A.6.2.1	Flagellar protein fliO - Salmonella typhimurium.	The Type III (Virulence-related) Secretory Pathway (IIISP) Family	P-P-bond-hydrolysis-driventransporters	Primary Active Transporters	62.1	92.48	1.4e-143	1302
ScDjyH	Scaffold6	3.A.15.3.1	Type 4 prepilin-like proteins leader peptide-processing enzyme [Includes: Leader peptidase - Legionella pneumophila.	The Outer Membrane Protein Secreting Main Terminal Branch (MTB) Family	P-P-bond-hydrolysis-driventransporters	Primary Active Transporters	30	80.48	2e-40	413
ScDjyH	Scaffold6	2.A.49.9.2	Chloride channel core OS=Ralstonia pickettii (strain 12J) GN=Rpic_3981 PE=4 SV=1	The Chloride Carrier/Channel (ClC) Family	Porters(uniporters,symporters,antiporters)	Electrochemical Potential-driven Transporters	62.7	89.86	1.6e-107	990
ScDjyH	Scaffold6	2.A.16.4.3	Sulfite transporter Ssu1 OS=Aspergillus fumigatus GN=SSU1 PE=2 SV=1	The Telurite-resistance/Dicarboxylate Transporter (TDT) Family	Porters(uniporters,symporters,antiporters)	Electrochemical Potential-driven Transporters	37.2	95	4.1e-64	616
ScDjyH	Scaffold6	3.A.7.11.1	Lysozyme - Neisseria gonorrhoeae.	The Type IV (Conjugal DNA-Protein Transfer or VirB) Secretory Pathway (IVSP) Family	P-P-bond-hydrolysis-driventransporters	Primary Active Transporters	49.2	94.12	8.7e-171	1538
ScDjyH	Scaffold7	3.D.2.2.1	NAD(P) transhydrogenase subunit alpha part 1 - Rhodospirillum rubrum.	The Proton-translocating Transhydrogenase (PTH) Family	Oxidoreduction-driven transporters	Primary Active Transporters	51.2	98.88	8e-86	803
ScDjyH	Scaffold7	3.D.2.2.1	NAD(P) transhydrogenase subunit alpha part 1 - Rhodospirillum rubrum.	The Proton-translocating Transhydrogenase (PTH) Family	Oxidoreduction-driven transporters	Primary Active Transporters	55.3	79.44	1e-20	237
ScDjyH	Scaffold7	3.D.2.2.1	NAD(P) transhydrogenase subunit alpha part 1 - Rhodospirillum rubrum.	The Proton-translocating Transhydrogenase (PTH) Family	Oxidoreduction-driven transporters	Primary Active Transporters	57.6	99.38	6.2e-142	1288
ScDjyH	Scaffold7	9.A.40.2.2	Putative integral membrane protein with haemolysin domain OS=Campylobacter jejuni subsp. jejuni serotype O:2 (strain NCTC 11168) GN=Cj0183 PE=4 SV=1	The HlyC/CorC (HCC) Family	Recognized transporters of unknown biochemical mechanism	Incompletely Characterized Transport Systems	34.3	99.55	5e-61	590
ScDjyH	Scaffold7	3.A.1.7.1	Phosphate transport system permease protein pstA - Escherichia coli.	The ATP-binding Cassette (ABC) Superfamily	P-P-bond-hydrolysis-driventransporters	Primary Active Transporters	64.4	89.17	4.6e-89	830
ScDjyH	Scaffold7	3.A.1.7.3	Putative ABC transporter ATP-binding protein OS=Pseudomonas fluorescens (strain SBW25) GN=PFLU_3315 PE=3 SV=1	The ATP-binding Cassette (ABC) Superfamily	P-P-bond-hydrolysis-driventransporters	Primary Active Transporters	30.1	45.35	2.5e-22	257
ScDjyH	Scaffold7	3.A.7.9.1	IcmX (IcmY) - Legionella pneumophila subsp. pneumophila (strain Philadelphia 1 / ATCC 33152 / DSM 7513).	The Type IV (Conjugal DNA-Protein Transfer or VirB) Secretory Pathway (IVSP) Family	P-P-bond-hydrolysis-driventransporters	Primary Active Transporters	32.4	92.05	1.9e-51	507
ScDjyH	Scaffold7	1.E.43.1.2	Transglycosylase-associated protein OS=Thermobaculum terrenum (strain ATCC BAA-798 / YNP1) GN=Tter_2629 PE=4 SV=1	The Putative Transglycosylase-associated Holin (T-A Hol) Family	Holins	Channels/Pores	42.9	96.3	1.7e-07	122
ScDjyH	Scaffold7	2.A.25.1.5	Amino-acid carrier protein AlsT OS=Bacillus subtilis (strain 168) GN=alsT PE=2 SV=1	The Alanine or Glycine:Cation Symporter (AGCS) Family	Porters(uniporters,symporters,antiporters)	Electrochemical Potential-driven Transporters	46.9	93.24	9.6e-97	898
ScDjyH	Scaffold7	1.A.46.2.5	Hypothetical transmembrane ptotein yneE OS=Bdellovibrio bacteriovorus GN=yneE PE=4 SV=1	The Anion Channel-forming Bestrophin (Bestrophin) Family	Alpha-Type Channels	Channels/Pores	32.1	90.34	4.5e-39	399
ScDjyH	Scaffold7	9.B.102.2.4	Uncharacterized protein OS=Thalassospira profundimaris WP0211 GN=TH2_18686 PE=4 SV=1	The YedE/YeeE (YedE/YeeE) Family	Putative transport proteins	Incompletely Characterized Transport Systems	53.1	95.04	4e-110	1013
ScDjyH	Scaffold7	3.B.1.1.6	Oxaloacetate decarboxylase OS=Vibrio cholerae GN=oadA-2 PE=1 SV=1	The Na<sup>+</sup>-transporting Carboxylic Acid Decarboxylase (NaT-DC) Family	Decarboxylation-driven transporters	Primary Active Transporters	50	99	1.3e-160	1450
ScDjyH	Scaffold7	2.A.37.1.5	Inner membrane protein ybaL OS=Escherichia coli (strain K12) GN=ybaL PE=1 SV=2	The Monovalent Cation:Proton Antiporter-2 (CPA2) Family	Porters(uniporters,symporters,antiporters)	Electrochemical Potential-driven Transporters	33.6	61.48	4.9e-43	436
ScDjyH	Scaffold7	9.B.10.1.1	9.B.10.1.1 Putative L,D-transpeptidase YciB	The Putative Tripartite Zn<sup>2+</sup> Transporter (TZT) Family	Putative transport proteins	Incompletely Characterized Transport Systems	51.7	96.53	5.6e-104	960
ScDjyH	Scaffold7	3.A.3.6.15	Probable cation-transporting P-type ATPase OS=Pseudomonas aeruginosa GN=PA2435 PE=3 SV=1	The P-type ATPase (P-ATPase) Superfamily	P-P-bond-hydrolysis-driventransporters	Primary Active Transporters	78.6	99.22	2.8e-267	2370
ScDjyH	Scaffold7	4.F.1.3.3	CDP-diacylglycerol-glycerol-3-phosphate 3-phosphatidyltransferase OS=Escherichia coli B185 GN=ECDG_01307 PE=4 SV=1	The Choline/EthanolaminePhosphotransferase 1 (CEPT1) Family	Choline/Ethanolamine Phosphotransferase 1(CEPT1)	Group Translocators	46.6	94.15	2.1e-38	392
ScDjyH	Scaffold7	9.B.97.5.1	Putative membrane protein with acyltransferase 3 family domain OS=Staphylococcus carnosus (strain TM300) GN=Sca_0581 PE=4 SV=1	The Acyltransferase-3/Putative Acetyl-CoA Transporter (ATAT) Family	Putative transport proteins	Incompletely Characterized Transport Systems	29.7	52.23	2.9e-30	326
ScDjyH	Scaffold7	2.A.21.9.1	Probable two-component sensor (CbrA) - Pseudomonas aeruginosa.	The Solute:Sodium Symporter (SSS) Family	Porters(uniporters,symporters,antiporters)	Electrochemical Potential-driven Transporters	28.1	64.43	3.4e-12	168
ScDjyH	Scaffold7	3.A.1.12.5	GLYCINE-BETAINE BINDING PERMEASE PROTEIN (OPUABC) - Lactococcus lactis.	The ATP-binding Cassette (ABC) Superfamily	P-P-bond-hydrolysis-driventransporters	Primary Active Transporters	41.9	52.31	1.1e-41	423
ScDjyH	Scaffold7	3.A.1.17.9	Stackhouse genomic scaffold, scaffold_628 OS=Chondrus crispus GN=CHC_T00000780001 PE=3 SV=1	The ATP-binding Cassette (ABC) Superfamily	P-P-bond-hydrolysis-driventransporters	Primary Active Transporters	34	96.5	1.6e-77	733
ScDjyH	Scaffold8	3.A.23.1.1	VgrG protein OS=Vibrio cholerae 2740-80 GN=vgrG-1 PE=4 SV=1	The Type VI Symbiosis/Virulence Secretory Pathway (VISP) Family	P-P-bond-hydrolysis-driventransporters	Primary Active Transporters	40.8	65.83	1.2e-56	552
ScDjyH	Scaffold8	9.B.34.1.5	Diguanylate cyclase (GGDEF) domain-containing protein OS=Bacillus cereus HuA2-4 GN=IG7_01488 PE=4 SV=1	The Kinase/Phosphatase/Cyclic-GMP Synthase/Cyclic di-GMP Hydrolase (KPSH) Family	Putative transport proteins	Incompletely Characterized Transport Systems	35.3	77.98	6.3e-74	702
ScDjyH	Scaffold8	2.A.123.2.13	Uncharacterized protein OS=Candidatus Jettenia caeni GN=KSU1_C0101 PE=4 SV=1	The Sweet, PQ-loop, Saliva, MtN3 (Sweet) Family	Porters(uniporters,symporters,antiporters)	Electrochemical Potential-driven Transporters	30.6	14.74	8.8e-06	115
ScDjyH	Scaffold8	2.A.58.2.1	Uncharacterized protein yjbB - Escherichia coli.	The Phosphate:Na<sup>+</sup> Symporter (PNaS) Family	Porters(uniporters,symporters,antiporters)	Electrochemical Potential-driven Transporters	63.4	97.85	7.6e-176	1581
ScDjyH	Scaffold8	9.B.156.3.1	Nucleoside recognition domain-containing protein OS=Melioribacter roseus (strain P3M) GN=MROS_2404 PE=4 SV=1	The Putative 4, 5, 8, 10 TMS Permease (4,5,8,10P) Family	Putative transport proteins	Incompletely Characterized Transport Systems	40.5	89.35	6e-69	658
ScDjyH	Scaffold8	9.B.33.1.2	Signal transduction histidine kinase, LytS OS=Lactobacillus reuteri 100-23 GN=Lreu23DRAFT_3257 PE=4 SV=1	The Sensor Histidine Kinase (SHK) Family	Putative transport proteins	Incompletely Characterized Transport Systems	29.2	48.74	2.1e-17	213
ScDjyH	Scaffold8	3.A.1.121.4	Transmembrane protein - Clostridium hathewayi.	The ATP-binding Cassette (ABC) Superfamily	P-P-bond-hydrolysis-driventransporters	Primary Active Transporters	33.1	80.97	1.6e-73	699
ScDjyH	Scaffold8	2.A.76.1.1	Homoserine/homoserine lactone efflux protein - Escherichia coli.	The Resistance to Homoserine/Threonine (RhtB) Family	Porters(uniporters,symporters,antiporters)	Electrochemical Potential-driven Transporters	40.7	97.14	3.1e-37	382
ScDjyH	Scaffold8	2.A.108.2.7	Iron permease FTR1 family protein 2 OS=Achromobacter xylosoxidans (strain A8) GN=AXYL_06638 PE=4 SV=1	The Iron/Lead Transporter (ILT) Family	Porters(uniporters,symporters,antiporters)	Electrochemical Potential-driven Transporters	36.8	94.33	1.6e-89	837
ScDjyH	Scaffold8	2.A.127.1.7	Phosphoethanolamine transferase EptB [Thiotrichales bacterium HS_08]	The Enterobacterial Cardiolipin Transporter (CLT) Family	Porters(uniporters,symporters,antiporters)	Electrochemical Potential-driven Transporters	20.6	37.33	4.2e-08	134
ScDjyH	Scaffold8	3.A.1.12.12	Putative uncharacterized protein OS=Pseudomonas aeruginosa GN=PA5388 PE=4 SV=1	The ATP-binding Cassette (ABC) Superfamily	P-P-bond-hydrolysis-driventransporters	Primary Active Transporters	50.3	96.96	1.4e-80	757
ScDjyH	Scaffold8	2.A.53.3.4	Sulphate transporter OS=Chloroflexus aurantiacus (strain ATCC 29364 / DSM 637 / Y-400-fl) GN=Chy400_1352 PE=4 SV=1	The Sulfate Permease (SulP) Family	Porters(uniporters,symporters,antiporters)	Electrochemical Potential-driven Transporters	33.4	91.57	4.9e-68	651
ScDjyH	Scaffold8	3.A.11.1.3	PilO; competence protein PilO OS=Thermus thermophilus SG0.5JP17-16 GN=Ththe16_1391 PE=4 SV=1	The Bacterial Competence-related DNA Transformation Transporter (DNA-T) Family	P-P-bond-hydrolysis-driventransporters	Primary Active Transporters	38.2	90.3	2.9e-46	462
ScDjyH	Scaffold8	2.A.38.1.1	Trk system potassium uptake protein trkH - Escherichia coli.	The K<sup>+</sup> Transporter (Trk) Family	Porters(uniporters,symporters,antiporters)	Electrochemical Potential-driven Transporters	65.3	98.69	1.6e-163	1474
ScDjyH	Scaffold9	2.A.39.1.2	Hydroxymethylpyrimidine transporter CytX OS=Pseudomonas putida (strain W619) GN=PputW619_4713 PE=4 SV=1	The Nucleobase:Cation Symporter-1 (NCS1) Family	Porters(uniporters,symporters,antiporters)	Electrochemical Potential-driven Transporters	74.4	99.76	3.1e-166	1497
ScDjyH	Scaffold9	2.A.6.2.27	Probable outer membrane protein - Pseudomonas aeruginosa.	The Resistance-Nodulation-Cell Division (RND) Superfamily	Porters(uniporters,symporters,antiporters)	Electrochemical Potential-driven Transporters	73.4	100	1.6e-190	1707
ScDjyH	Scaffold9	2.A.7.1.11	QacEdelta1 SMR family efflux pump OS=Acinetobacter baumannii GN=qacEdelta1 PE=3 SV=1	The Drug/Metabolite Transporter (DMT) Superfamily	Porters(uniporters,symporters,antiporters)	Electrochemical Potential-driven Transporters	49	94.55	1.2e-24	271
ScDjyH	Scaffold9	8.A.5.1.6	Uncharacterized oxidoreductase YajO OS=Escherichia coli (strain K12) GN=yajO PE=3 SV=2	The Voltage-gated K<sup>+</sup> Channel &beta,-subunit (Kv&beta,) Family	Auxiliary transport proteins	Accessory Factors Involved in Transport	30.7	58.67	7.5e-12	164
ScDjyH	Scaffold9	3.A.1.106.1	Lipid A export ATP-binding/permease protein msbA - Escherichia coli.	The ATP-binding Cassette (ABC) Superfamily	P-P-bond-hydrolysis-driventransporters	Primary Active Transporters	40.1	97.28	6.7e-114	1047
ScDjyH	Scaffold9	3.A.18.1.1	Histone deacetylase complex subunit SAP18 - Homo sapiens (Human).	The Nuclear mRNA Exporter (mRNA-E) Family	P-P-bond-hydrolysis-driventransporters	Primary Active Transporters	33.1	79.1	7.9e-59	571
ScDjyH	Scaffold9	2.A.85.1.1	HYPOTHETICAL 81.7 KDA PROTEIN IN SULA-HELD INTERGENIC REGION - Escherichia coli.	The Aromatic Acid Exporter (ArAE) Family	Porters(uniporters,symporters,antiporters)	Electrochemical Potential-driven Transporters	41.7	97.92	7.6e-144	1306
ScDjyH	Scaffold9	9.B.34.1.5	Diguanylate cyclase (GGDEF) domain-containing protein OS=Bacillus cereus HuA2-4 GN=IG7_01488 PE=4 SV=1	The Kinase/Phosphatase/Cyclic-GMP Synthase/Cyclic di-GMP Hydrolase (KPSH) Family	Putative transport proteins	Incompletely Characterized Transport Systems	33.7	66.31	1e-70	675
ScDjyH	Scaffold9	2.A.21.2.3	Sodium/proline symporter PutP OS=Pseudomonas aeruginosa (strain ATCC 15692 / PAO1 / 1C / PRS 101 / LMG 12228) GN=putP PE=3 SV=1	The Solute:Sodium Symporter (SSS) Family	Porters(uniporters,symporters,antiporters)	Electrochemical Potential-driven Transporters	84.8	99.39	1e-232	2071
ScDjyH	Scaffold9	2.A.36.6.11	K(+)/H(+) antiporter NhaP2 OS=Escherichia coli (strain K12) GN=cvrA PE=1 SV=2	The Monovalent Cation:Proton Antiporter-1 (CPA1) Family	Porters(uniporters,symporters,antiporters)	Electrochemical Potential-driven Transporters	67.2	98.28	3.4e-211	1886
ScDjyH	Scaffold9	1.A.23.1.1	POTASSIUM EFFLUX SYSTEM KEFA (AEFA PROTEIN) - Escherichia coli.	The Small Conductance Mechanosensitive Ion Channel (MscS) Family	Alpha-Type Channels	Channels/Pores	40.8	97.43	9.6e-202	1807
ScDjyH	Scaffold9	3.A.23.2.1	EvpP - Edwardsiella tarda.	The Type VI Symbiosis/Virulence Secretory Pathway (VISP) Family	P-P-bond-hydrolysis-driventransporters	Primary Active Transporters	37.1	93.76	6.3e-107	987
ScDjyH	Scaffold10	1.B.12.8.1	Putative autotransporter OS=Yersinia pestis bv. Antiqua (strain Antiqua) GN=YPA_2216 PE=4 SV=1	The Autotransporter-1 (AT-1) Family	Beta-Barrel Porins	Channels/Pores	31.8	94.93	2.2e-70	671
ScDjyH	Scaffold10	3.A.1.201.8	Antigen peptide transporter-like 2 - Arabidopsis thaliana (Mouse-ear cress).	The ATP-binding Cassette (ABC) Superfamily	P-P-bond-hydrolysis-driventransporters	Primary Active Transporters	39	89.81	7.2e-92	857
ScDjyH	Scaffold10	2.A.3.5.1	ETHANOLAMINE PERMEASE - Rhodococcus erythropolis.	The Amino Acid-Polyamine-Organocation (APC) Family	Porters(uniporters,symporters,antiporters)	Electrochemical Potential-driven Transporters	36.9	96.39	3.4e-56	548
ScDjyH	Scaffold10	2.A.46.1.9	Inner membrane protein YdcO OS=Escherichia coli (strain K12) GN=ydcO PE=1 SV=2	The Benzoate:H+ Symporter (BenE) Family	Porters(uniporters,symporters,antiporters)	Electrochemical Potential-driven Transporters	45.7	94.24	2.3e-89	834
ScDjyH	Scaffold10	9.A.3.1.1	Sorting nexin-27 OS=Homo sapiens GN=SNX27 PE=1 SV=2	The Sorting Nexin27 (SNX27)-Retromer Assembly Apparatus for Recycling Integral Membrane Proteins (SNX27-RetromerAA) Family	Recognized transporters of unknown biochemical mechanism	Incompletely Characterized Transport Systems	34.8	73.48	8.3e-15	188
ScDjyH	Scaffold10	2.A.5.5.2	Zinc transporter ZIP11 OS=Homo sapiens GN=SLC39A11 PE=2 SV=3	The Zinc (Zn<sup>2+</sup>)-Iron (Fe<sup>2+</sup>) Permease (ZIP) Family	Porters(uniporters,symporters,antiporters)	Electrochemical Potential-driven Transporters	37	48.67	1.2e-18	223
ScDjyH	Scaffold10	2.A.1.86.5	Polyamine aminopropyltransferase OS=Comamonas testosteroni (strain CNB-2) GN=speE PE=3 SV=1	The Major Facilitator Superfamily (MFS)	Porters(uniporters,symporters,antiporters)	Electrochemical Potential-driven Transporters	28.9	82.52	5.3e-24	269
ScDjyH	Scaffold10	2.A.127.1.6	hypothetical protein [Hydrogenophaga palleronii]	The Enterobacterial Cardiolipin Transporter (CLT) Family	Porters(uniporters,symporters,antiporters)	Electrochemical Potential-driven Transporters	27	94.68	7.5e-48	478
ScDjyH	Scaffold10	1.A.35.3.2	Magnesium transport protein CorA OS=Thermotoga maritima (strain ATCC 43589 / MSB8 / DSM 3109 / JCM 10099) GN=corA PE=1 SV=1	The CorA Metal Ion Transporter (MIT) Family	Alpha-Type Channels	Channels/Pores	32.6	86.38	2e-35	368
ScDjyH	Scaffold10	3.A.11.1.5	putative ATP-dependent DNA helicase [Candidatus Saccharibacteria bacterium GW2011_GWC2_44_17]	The Bacterial Competence-related DNA Transformation Transporter (DNA-T) Family	P-P-bond-hydrolysis-driventransporters	Primary Active Transporters	37.7	38.52	2.9e-68	656
ScDjyH	Scaffold10	3.A.23.6.1	Transposase IS4 family protein OS=Amoebophilus asiaticus (strain 5a2) GN=Aasi_0128 PE=4 SV=1	The Type VI Symbiosis/Virulence Secretory Pathway (VISP) Family	P-P-bond-hydrolysis-driventransporters	Primary Active Transporters	34.2	70.33	1.1e-45	458
ScDjyH	Scaffold10	2.A.1.54.1	Hypothetical protein precursor - Methanococcus maripaludis.	The Major Facilitator Superfamily (MFS)	Porters(uniporters,symporters,antiporters)	Electrochemical Potential-driven Transporters	26.1	92.62	3e-31	333
ScDjyH	Scaffold10	2.A.1.6.7	Citrate-proton symporter - Salmonella typhimurium.	The Major Facilitator Superfamily (MFS)	Porters(uniporters,symporters,antiporters)	Electrochemical Potential-driven Transporters	62.8	95.84	8.4e-140	1269
ScDjyH	Scaffold10	3.A.1.125.1	Lipoprotein-releasing system transmembrane protein lolC - Escherichia coli.	The ATP-binding Cassette (ABC) Superfamily	P-P-bond-hydrolysis-driventransporters	Primary Active Transporters	39.4	99.28	8.2e-74	700
ScDjyH	Scaffold10	3.A.1.125.1	Lipoprotein-releasing system transmembrane protein lolC - Escherichia coli.	The ATP-binding Cassette (ABC) Superfamily	P-P-bond-hydrolysis-driventransporters	Primary Active Transporters	57.8	98.64	1.6e-65	626
ScDjyH	Scaffold10	3.A.1.125.1	Lipoprotein-releasing system transmembrane protein lolC - Escherichia coli.	The ATP-binding Cassette (ABC) Superfamily	P-P-bond-hydrolysis-driventransporters	Primary Active Transporters	34.7	99.28	2.3e-68	653
ScDjyH	Scaffold11	3.A.1.5.33	Nickel ABC transporter, nickel/metallophore periplasmic binding protein OS=Staphylococcus aureus subsp. aureus 11819-97 GN=nikA PE=4 SV=1	The ATP-binding Cassette (ABC) Superfamily	P-P-bond-hydrolysis-driventransporters	Primary Active Transporters	27.1	76.86	5.7e-18	218
ScDjyH	Scaffold11	3.A.1.5.3	Nickel transport system permease protein nikC - Escherichia coli.	The ATP-binding Cassette (ABC) Superfamily	P-P-bond-hydrolysis-driventransporters	Primary Active Transporters	36.9	97.78	9.3e-46	457
ScDjyH	Scaffold11	3.A.1.5.38	Probable D,D-dipeptide-binding periplasmic protein DdpA OS=Escherichia coli (strain K12) GN=ddpA PE=2 SV=1	The ATP-binding Cassette (ABC) Superfamily	P-P-bond-hydrolysis-driventransporters	Primary Active Transporters	38.8	91.8	1.2e-45	456
ScDjyH	Scaffold11	3.A.1.5.23	EppD - EDTA-degrading bacterium BNC1.	The ATP-binding Cassette (ABC) Superfamily	P-P-bond-hydrolysis-driventransporters	Primary Active Transporters	46.2	96.9	5.4e-126	1151
ScDjyH	Scaffold11	1.M.1.4.4	hypothetical protein [Pseudomonas sp. StFLB209]	The Rz/Rz1 Spanin1 (Rz(1)) Family	Membrane Fusion-mediating Spanins	Channels/Pores	66.1	63.54	2.3e-41	417
ScDjyH	Scaffold11	2.A.6.2.41	SmeC OS=Stenotrophomonas maltophilia GN=smeC PE=4 SV=1	The Resistance-Nodulation-Cell Division (RND) Superfamily	Porters(uniporters,symporters,antiporters)	Electrochemical Potential-driven Transporters	52.8	97.44	1.4e-117	1078
ScDjyH	Scaffold11	2.A.6.2.6	MULTIDRUG RESISTANCE PROTEIN MEXB (MULTIDRUG-EFFLUX TRANSPORTER MEXB) - Pseudomonas aeruginosa.	The Resistance-Nodulation-Cell Division (RND) Superfamily	Porters(uniporters,symporters,antiporters)	Electrochemical Potential-driven Transporters	60.1	98.28	0	3015
ScDjyH	Scaffold11	2.A.6.2.6	MULTIDRUG RESISTANCE PROTEIN MEXB (MULTIDRUG-EFFLUX TRANSPORTER MEXB) - Pseudomonas aeruginosa.	The Resistance-Nodulation-Cell Division (RND) Superfamily	Porters(uniporters,symporters,antiporters)	Electrochemical Potential-driven Transporters	49.7	94.75	1.2e-85	802
ScDjyH	Scaffold11	9.B.238.2.2	hybrid sensor histidine kinase/response regulator [Balneola vulgaris]	The Unculturable Bacterial Uncharacterized 5 TMS Protein-2 (UBU2) Family	Putative transport proteins	Incompletely Characterized Transport Systems	26.7	53.36	1.7e-19	232
ScDjyH	Scaffold11	3.A.1.4.10	ABC transporter ATP-binding protein-branched chain amino acid transport OS=Streptococcus pneumoniae (strain ATCC BAA-255 / R6) GN=livF PE=3 SV=1	The ATP-binding Cassette (ABC) Superfamily	P-P-bond-hydrolysis-driventransporters	Primary Active Transporters	47.5	79.2	9.5e-47	465
ScDjyH	Scaffold11	3.A.1.4.10	ABC transporter ATP-binding protein-branched chain amino acid transport OS=Streptococcus pneumoniae (strain ATCC BAA-255 / R6) GN=livF PE=3 SV=1	The ATP-binding Cassette (ABC) Superfamily	P-P-bond-hydrolysis-driventransporters	Primary Active Transporters	32	88.45	2.3e-29	316
ScDjyH	Scaffold11	3.A.1.4.10	ABC transporter ATP-binding protein-branched chain amino acid transport OS=Streptococcus pneumoniae (strain ATCC BAA-255 / R6) GN=livF PE=3 SV=1	The ATP-binding Cassette (ABC) Superfamily	P-P-bond-hydrolysis-driventransporters	Primary Active Transporters	40	94.7	7.5e-49	483
ScDjyH	Scaffold11	3.A.1.2.19	ABC-type transporter, integral membrane subunit OS=Thermotoga maritima (strain ATCC 43589 / MSB8 / DSM 3109 / JCM 10099) GN=TM_0955 PE=4 SV=1	The ATP-binding Cassette (ABC) Superfamily	P-P-bond-hydrolysis-driventransporters	Primary Active Transporters	35	90.15	5.1e-31	330
ScDjyH	Scaffold12	2.A.50.2.1	Protein dltB - Bacillus subtilis.	The Glycerol Uptake (GUP) Family	Porters(uniporters,symporters,antiporters)	Electrochemical Potential-driven Transporters	27.6	49.42	2.1e-26	292
ScDjyH	Scaffold12	1.B.13.1.1	ALGINATE PRODUCTION PROTEIN ALGE PRECURSOR - Pseudomonas aeruginosa.	The Alginate Export Porin (AEP) Family	Beta-Barrel Porins	Channels/Pores	55.9	98.98	8.4e-163	1468
ScDjyH	Scaffold12	4.D.1.1.9	Glycosyltransferase alg8 OS=Pseudomonas aeruginosa (strain ATCC 15692 / PAO1 / 1C / PRS 101 / LMG 12228) GN=alg8 PE=3 SV=2	The Putative Vectorial Glycosyl Polymerization (VGP) Family	Polysaccharide Synthase/Exporters	Group Translocators	82.6	100	2.3e-240	2137
ScDjyH	Scaffold12	1.I.1.1.3	Putative nuclear envelope pore membrane protein POM 121B OS=Homo sapiens GN=POM121B PE=5 SV=2	The Eukaryotic Nuclear Pore Complex (E-NPC) Family	Membrane-bounded Channels	Channels/Pores	39.2	85.68	9.6e-67	639
ScDjyH	Scaffold12	3.A.1.3.26	Putative amino-acid ABC transporter-binding protein YhdW OS=Escherichia coli (strain K12) GN=yhdW PE=1 SV=2	The ATP-binding Cassette (ABC) Superfamily	P-P-bond-hydrolysis-driventransporters	Primary Active Transporters	69.2	99.71	3e-138	1255
ScDjyH	Scaffold12	3.A.1.3.26	Putative amino-acid ABC transporter-binding protein YhdW OS=Escherichia coli (strain K12) GN=yhdW PE=1 SV=2	The ATP-binding Cassette (ABC) Superfamily	P-P-bond-hydrolysis-driventransporters	Primary Active Transporters	62.2	97.96	4.4e-130	1185
ScDjyH	Scaffold12	3.A.1.3.26	Putative amino-acid ABC transporter-binding protein YhdW OS=Escherichia coli (strain K12) GN=yhdW PE=1 SV=2	The ATP-binding Cassette (ABC) Superfamily	P-P-bond-hydrolysis-driventransporters	Primary Active Transporters	67.1	98	2e-137	1248
ScDjyH	Scaffold12	3.A.1.3.26	Putative amino-acid ABC transporter-binding protein YhdW OS=Escherichia coli (strain K12) GN=yhdW PE=1 SV=2	The ATP-binding Cassette (ABC) Superfamily	P-P-bond-hydrolysis-driventransporters	Primary Active Transporters	79.1	100	1.2e-120	1102
ScDjyH	Scaffold12	2.A.1.17.3	Inner membrane transport protein YeaN OS=Escherichia coli (strain K12) GN=yeaN PE=1 SV=1	The Major Facilitator Superfamily (MFS)	Porters(uniporters,symporters,antiporters)	Electrochemical Potential-driven Transporters	37	97.14	8.9e-59	570
ScDjyH	Scaffold12	3.A.1.152.1	Probable ATP-binding component of ABC transporter OS=Pseudomonas aeruginosa (strain ATCC 15692 / DSM 22644 / CIP 104116 / JCM 14847 / LMG 12228 / 1C / PRS 101 / PAO1) GN=PA4461 PE=1 SV=1	The ATP-binding Cassette (ABC) Superfamily	P-P-bond-hydrolysis-driventransporters	Primary Active Transporters	71.8	98.68	5.5e-154	1391
ScDjyH	Scaffold12	3.A.1.152.1	Probable ATP-binding component of ABC transporter OS=Pseudomonas aeruginosa (strain ATCC 15692 / DSM 22644 / CIP 104116 / JCM 14847 / LMG 12228 / 1C / PRS 101 / PAO1) GN=PA4461 PE=1 SV=1	The ATP-binding Cassette (ABC) Superfamily	P-P-bond-hydrolysis-driventransporters	Primary Active Transporters	74.1	100	2.5e-148	1342
ScDjyH	Scaffold12	9.B.34.1.5	Diguanylate cyclase (GGDEF) domain-containing protein OS=Bacillus cereus HuA2-4 GN=IG7_01488 PE=4 SV=1	The Kinase/Phosphatase/Cyclic-GMP Synthase/Cyclic di-GMP Hydrolase (KPSH) Family	Putative transport proteins	Incompletely Characterized Transport Systems	34.1	80.71	2.2e-87	819
ScDjyH	Scaffold12	9.B.238.2.2	hybrid sensor histidine kinase/response regulator [Balneola vulgaris]	The Unculturable Bacterial Uncharacterized 5 TMS Protein-2 (UBU2) Family	Putative transport proteins	Incompletely Characterized Transport Systems	29.4	47.4	1.8e-26	293
ScDjyH	Scaffold12	3.A.23.1.1	VgrG protein OS=Vibrio cholerae 2740-80 GN=vgrG-1 PE=4 SV=1	The Type VI Symbiosis/Virulence Secretory Pathway (VISP) Family	P-P-bond-hydrolysis-driventransporters	Primary Active Transporters	45.4	47.61	1.1e-48	484
ScDjyH	Scaffold13	1.E.11.3.2	Uncharacterized protein OS=Pseudomonas syringae pv. actinidiae ICMP 19079 GN=A235_28528 PE=4 SV=1	The φ11 Holin (φ11 Holin) Family	Holins	Channels/Pores	100	100	2.7e-24	265
ScDjyH	Scaffold13	1.C.1.4.1	Colicin-E2 OS=Escherichia coli GN=col PE=1 SV=2	The Channel-forming Colicin (Colicin) Family	Pore-Forming Toxins(Proteins and Peptides)	Channels/Pores	46.1	28.32	6.6e-29	313
ScDjyH	Scaffold13	8.B.24.5.5	Colicin-E7 immunity protein OS=Escherichia coli GN=imm PE=1 SV=2	The Colicin Immunity Protein (ColIP) Family	Ribosomally synthesized protein/peptidetoxins/agonists that target channels and carriers	Accessory Factors Involved in Transport	48.3	98.85	1.7e-18	217
ScDjyH	Scaffold13	2.A.1.4.3	Glycerol-3-phosphate transporter (G-3-P transporter) (G-3-P permease) - Escherichia coli.	The Major Facilitator Superfamily (MFS)	Porters(uniporters,symporters,antiporters)	Electrochemical Potential-driven Transporters	71.9	98	2.6e-198	1774
ScDjyH	Scaffold13	3.A.1.3.21	Amino acid ABC transporter periplasmic binding protein OS=Pseudomonas aeruginosa (strain ATCC 15692 / PAO1 / 1C / PRS 101 / LMG 12228) GN=PA1260 PE=4 SV=1	The ATP-binding Cassette (ABC) Superfamily	P-P-bond-hydrolysis-driventransporters	Primary Active Transporters	28.7	96.17	1.5e-20	239
ScDjyH	Scaffold13	3.A.1.3.12	GLUTAMINE-BINDING PERIPLASMIC PROTEIN - Synechocystis sp. (strain PCC 6803).	The ATP-binding Cassette (ABC) Superfamily	P-P-bond-hydrolysis-driventransporters	Primary Active Transporters	35.1	88.69	4e-27	295
ScDjyH	Scaffold13	3.A.1.3.12	GLUTAMINE-BINDING PERIPLASMIC PROTEIN - Synechocystis sp. (strain PCC 6803).	The ATP-binding Cassette (ABC) Superfamily	P-P-bond-hydrolysis-driventransporters	Primary Active Transporters	37.1	96.28	3.5e-28	304
ScDjyH	Scaffold13	3.A.1.3.9	Glutamate-binding protein precursor - Corynebacterium glutamicum (Brevibacterium flavum).	The ATP-binding Cassette (ABC) Superfamily	P-P-bond-hydrolysis-driventransporters	Primary Active Transporters	55.3	97.13	2.2e-71	677
ScDjyH	Scaffold13	2.A.53.3.12	PROBABLE TRANSMEMBRANE CARBONIC ANHYDRASE (CARBONATE DEHYDRATASE) (CARBONIC DEHYDRATASE) OS=Mycobacterium tuberculosis GN=MT3373 PE=4 SV=2	The Sulfate Permease (SulP) Family	Porters(uniporters,symporters,antiporters)	Electrochemical Potential-driven Transporters	36.8	74.66	1.1e-24	274
ScDjyH	Scaffold13	2.A.53.3.12	PROBABLE TRANSMEMBRANE CARBONIC ANHYDRASE (CARBONATE DEHYDRATASE) (CARBONIC DEHYDRATASE) OS=Mycobacterium tuberculosis GN=MT3373 PE=4 SV=2	The Sulfate Permease (SulP) Family	Porters(uniporters,symporters,antiporters)	Electrochemical Potential-driven Transporters	40.8	92.55	9.6e-85	795
ScDjyH	Scaffold13	3.A.1.24.5	Probable TonB-dependent receptor OS=Pseudomonas aeruginosa (strain ATCC 15692 / PAO1 / 1C / PRS 101 / LMG 12228) GN=PA5505 PE=4 SV=1	The ATP-binding Cassette (ABC) Superfamily	P-P-bond-hydrolysis-driventransporters	Primary Active Transporters	73.4	100	5.6e-102	941
ScDjyH	Scaffold13	3.A.1.24.5	Probable TonB-dependent receptor OS=Pseudomonas aeruginosa (strain ATCC 15692 / PAO1 / 1C / PRS 101 / LMG 12228) GN=PA5505 PE=4 SV=1	The ATP-binding Cassette (ABC) Superfamily	P-P-bond-hydrolysis-driventransporters	Primary Active Transporters	73.8	100	5.5e-85	794
ScDjyH	Scaffold13	3.A.1.24.5	Probable TonB-dependent receptor OS=Pseudomonas aeruginosa (strain ATCC 15692 / PAO1 / 1C / PRS 101 / LMG 12228) GN=PA5505 PE=4 SV=1	The ATP-binding Cassette (ABC) Superfamily	P-P-bond-hydrolysis-driventransporters	Primary Active Transporters	81.2	91.53	9.8e-156	1406
ScDjyH	Scaffold13	3.A.1.15.5	Zinc import ATP-binding protein znuC - Escherichia coli.	The ATP-binding Cassette (ABC) Superfamily	P-P-bond-hydrolysis-driventransporters	Primary Active Transporters	57.8	94.81	1.7e-64	618
ScDjyH	Scaffold13	3.A.1.15.5	Zinc import ATP-binding protein znuC - Escherichia coli.	The ATP-binding Cassette (ABC) Superfamily	P-P-bond-hydrolysis-driventransporters	Primary Active Transporters	58.5	88.24	2.7e-78	737
ScDjyH	Scaffold13	3.A.1.15.5	Zinc import ATP-binding protein znuC - Escherichia coli.	The ATP-binding Cassette (ABC) Superfamily	P-P-bond-hydrolysis-driventransporters	Primary Active Transporters	37.8	92.36	8.1e-50	492
ScDjyH	Scaffold13	2.A.15.1.3	BCCT transporter - Pseudomonas syringae pv. syringae (strain B728a).	The Betaine/Carnitine/Choline Transporter (BCCT) Family	Porters(uniporters,symporters,antiporters)	Electrochemical Potential-driven Transporters	98.9	100	0	3313
ScDjyH	Scaffold13	3.A.1.12.6	Inner membrane ATPase protein - Rhizobium meliloti (Sinorhizobium meliloti).	The ATP-binding Cassette (ABC) Superfamily	P-P-bond-hydrolysis-driventransporters	Primary Active Transporters	47.5	97.81	9.6e-91	845
ScDjyH	Scaffold13	3.A.1.12.6	Inner membrane ATPase protein - Rhizobium meliloti (Sinorhizobium meliloti).	The ATP-binding Cassette (ABC) Superfamily	P-P-bond-hydrolysis-driventransporters	Primary Active Transporters	63.9	98.94	5.9e-92	855
ScDjyH	Scaffold13	3.A.1.12.6	Inner membrane ATPase protein - Rhizobium meliloti (Sinorhizobium meliloti).	The ATP-binding Cassette (ABC) Superfamily	P-P-bond-hydrolysis-driventransporters	Primary Active Transporters	67	96.7	3.9e-101	934
ScDjyH	Scaffold13	2.A.3.1.9	Inducible histidine transporter - Pseudomonas putida.	The Amino Acid-Polyamine-Organocation (APC) Family	Porters(uniporters,symporters,antiporters)	Electrochemical Potential-driven Transporters	81.6	98.86	1.3e-202	1811
ScDjyH	Scaffold13	3.A.3.6.12	Cadmium translocating P-type ATPase - Pseudomonas putida (strain KT2440).	The P-type ATPase (P-ATPase) Superfamily	P-P-bond-hydrolysis-driventransporters	Primary Active Transporters	75.5	100	3.3e-301	2663
ScDjyH	Scaffold14	1.B.25.1.14	Probable porin OS=Pseudomonas aeruginosa (strain ATCC 15692 / PAO1 / 1C / PRS 101 / LMG 12228) GN=PA0240 PE=4 SV=1	The Outer Membrane Porin (Opr) Family	Beta-Barrel Porins	Channels/Pores	66.2	99.53	2.1e-162	1464
ScDjyH	Scaffold14	2.A.56.1.5	Uncharacterized protein yiiZ OS=Salmonella typhimurium GN=yiiZ PE=4 SV=2	The Tripartite ATP-independent Periplasmic Transporter (TRAP-T) Family	Porters(uniporters,symporters,antiporters)	Electrochemical Potential-driven Transporters	34.8	77.55	7.5e-41	415
ScDjyH	Scaffold14	2.A.56.1.5	Uncharacterized protein yiiZ OS=Salmonella typhimurium GN=yiiZ PE=4 SV=2	The Tripartite ATP-independent Periplasmic Transporter (TRAP-T) Family	Porters(uniporters,symporters,antiporters)	Electrochemical Potential-driven Transporters	42.9	98.59	1.7e-82	775
ScDjyH	Scaffold14	2.A.50.2.1	Protein dltB - Bacillus subtilis.	The Glycerol Uptake (GUP) Family	Porters(uniporters,symporters,antiporters)	Electrochemical Potential-driven Transporters	28.8	54.14	5.1e-24	271
ScDjyH	Scaffold14	4.D.3.1.6	Endoglucanase OS=Escherichia coli (strain K12) GN=bcsZ PE=1 SV=1	The Glycan Glucosyl Transferase (OpgH) Family	Polysaccharide Synthase/Exporters	Group Translocators	41.4	94.29	6.2e-79	744
ScDjyH	Scaffold14	4.D.3.1.6	Endoglucanase OS=Escherichia coli (strain K12) GN=bcsZ PE=1 SV=1	The Glycan Glucosyl Transferase (OpgH) Family	Polysaccharide Synthase/Exporters	Group Translocators	33.5	98.01	2.3e-105	974
ScDjyH	Scaffold14	4.D.3.1.6	Endoglucanase OS=Escherichia coli (strain K12) GN=bcsZ PE=1 SV=1	The Glycan Glucosyl Transferase (OpgH) Family	Polysaccharide Synthase/Exporters	Group Translocators	53.3	95.33	3.4e-213	1904
ScDjyH	Scaffold14	1.A.30.2.9	ExbD-related biopolymer transport protein OS=Leptospira interrogans serogroup Icterohaemorrhagiae serovar Lai (strain 56601) GN=LA_3245 PE=3 SV=2	The H<sup>+</sup>- or Na<sup>+</sup>-translocating Bacterial Flagellar Motor/ExbBD Outer Membrane Transport Energizer (Mot/Exb) Superfamily	Alpha-Type Channels	Channels/Pores	29.2	44.44	1.4e-08	135
ScDjyH	Scaffold14	1.B.14.1.10	TonB-dependent receptor protein - Nitrosomonas europaea.	The Outer Membrane Receptor (OMR) Family	Beta-Barrel Porins	Channels/Pores	21.2	34.43	1.4e-07	131
ScDjyH	Scaffold14	2.A.1.2.18	SUGAR EFFLUX TRANSPOTER - Erwinia chrysanthemi.	The Major Facilitator Superfamily (MFS)	Porters(uniporters,symporters,antiporters)	Electrochemical Potential-driven Transporters	61.3	93.86	5.1e-121	1107
ScDjyH	Scaffold14	9.B.97.5.1	Putative membrane protein with acyltransferase 3 family domain OS=Staphylococcus carnosus (strain TM300) GN=Sca_0581 PE=4 SV=1	The Acyltransferase-3/Putative Acetyl-CoA Transporter (ATAT) Family	Putative transport proteins	Incompletely Characterized Transport Systems	38.4	88.89	2e-25	280
ScDjyH	Scaffold14	2.A.53.3.8	Carbonic anhydrase (EC 4.2.1.1) - Leptospira interrogans.	The Sulfate Permease (SulP) Family	Porters(uniporters,symporters,antiporters)	Electrochemical Potential-driven Transporters	49	91.51	6.2e-54	526
ScDjyH	Scaffold15	3.A.5.1.1	Uncharacterized protein ybaA OS=Escherichia coli (strain K12) GN=ybaA PE=4 SV=1	The General Secretory Pathway (Sec) Family	P-P-bond-hydrolysis-driventransporters	Primary Active Transporters	62.7	100	3.1e-16	197
ScDjyH	Scaffold15	1.C.82.1.1	50S ribosomal protein L1 - Helicobacter pylori J99 (Campylobacter pylori J99).	The Pore-forming Amphipathic Helical Peptide HP(2-20) (HP2-20) Family	Pore-Forming Toxins(Proteins and Peptides)	Channels/Pores	49.8	98.27	7.8e-58	560
ScDjyH	Scaffold15	3.A.5.1.1	Uncharacterized protein ybaA OS=Escherichia coli (strain K12) GN=ybaA PE=4 SV=1	The General Secretory Pathway (Sec) Family	P-P-bond-hydrolysis-driventransporters	Primary Active Transporters	65.1	98.37	2.1e-157	1421
ScDjyH	Scaffold15	3.A.1.4.11	Branched-chain amino acid transport system permease protein OS=Rhodopseudomonas palustris (strain ATCC BAA-98 / CGA009) GN=RPA1793 PE=4 SV=1	The ATP-binding Cassette (ABC) Superfamily	P-P-bond-hydrolysis-driventransporters	Primary Active Transporters	33.6	13.14	3e-07	129
ScDjyH	Scaffold15	2.A.1.2.60	Inner membrane transport protein YajR OS=Escherichia coli (strain K12) GN=yajR PE=1 SV=2	The Major Facilitator Superfamily (MFS)	Porters(uniporters,symporters,antiporters)	Electrochemical Potential-driven Transporters	55.1	98.68	5.9e-126	1150
ScDjyH	Scaffold15	3.A.1.1.10	AlgQ2 - Sphingomonas sp.	The ATP-binding Cassette (ABC) Superfamily	P-P-bond-hydrolysis-driventransporters	Primary Active Transporters	47.3	91.3	8.2e-86	803
ScDjyH	Scaffold15	3.A.1.1.3	sn-glycerol-3-phosphate-binding periplasmic protein ugpB - Escherichia coli.	The ATP-binding Cassette (ABC) Superfamily	P-P-bond-hydrolysis-driventransporters	Primary Active Transporters	40.8	98.65	1.9e-56	549
ScDjyH	Scaffold15	3.A.1.1.3	sn-glycerol-3-phosphate-binding periplasmic protein ugpB - Escherichia coli.	The ATP-binding Cassette (ABC) Superfamily	P-P-bond-hydrolysis-driventransporters	Primary Active Transporters	38.3	92.26	4.6e-47	468
ScDjyH	Scaffold15	1.A.30.2.7	Transport energizing protein TolR OS=Myxococcus xanthus (strain DK 1622) GN=tolR PE=3 SV=1	The H<sup>+</sup>- or Na<sup>+</sup>-translocating Bacterial Flagellar Motor/ExbBD Outer Membrane Transport Energizer (Mot/Exb) Superfamily	Alpha-Type Channels	Channels/Pores	42.1	90.3	3e-17	208
ScDjyH	Scaffold15	1.A.30.2.7	Transport energizing protein TolR OS=Myxococcus xanthus (strain DK 1622) GN=tolR PE=3 SV=1	The H<sup>+</sup>- or Na<sup>+</sup>-translocating Bacterial Flagellar Motor/ExbBD Outer Membrane Transport Energizer (Mot/Exb) Superfamily	Alpha-Type Channels	Channels/Pores	33.2	92.17	3.2e-21	244
ScDjyH	Scaffold15	1.B.14.3.4	TonB-dependent receptor OS=Myxococcus xanthus (strain DK 1622) GN=MXAN_6845 PE=4 SV=1	The Outer Membrane Receptor (OMR) Family	Beta-Barrel Porins	Channels/Pores	42.4	93.65	8.4e-07	115
ScDjyH	Scaffold15	1.A.23.3.2	Uncharacterized mscS family protein ybiO OS=Escherichia coli (strain K12) GN=ybiO PE=3 SV=2	The Small Conductance Mechanosensitive Ion Channel (MscS) Family	Alpha-Type Channels	Channels/Pores	25.8	63.68	5e-29	316
ScDjyH	Scaffold15	1.B.39.1.3	Outer membrane protein OprG OS=Pseudomonas aeruginosa GN=oprG PE=4 SV=1	The Bacterial Porin, OmpW (OmpW) Family	Beta-Barrel Porins	Channels/Pores	62.1	100	7.6e-82	767
ScDjyH	Scaffold15	3.A.1.136.2	ABC-type antimicrobial peptide transporter, permease component OS=Bdellovibrio bacteriovorus (strain ATCC 15356 / DSM 50701 / NCIB 9529 / HD100) GN=Bd1112 PE=4 SV=1	The ATP-binding Cassette (ABC) Superfamily	P-P-bond-hydrolysis-driventransporters	Primary Active Transporters	47.4	100	8.8e-100	924
ScDjyH	Scaffold15	3.A.1.134.10	YsaB protein OS=Lactococcus lactis subsp. lactis (strain CV56) GN=ysaB PE=4 SV=1	The ATP-binding Cassette (ABC) Superfamily	P-P-bond-hydrolysis-driventransporters	Primary Active Transporters	39.8	87.29	2.2e-31	332
ScDjyH	Scaffold16	3.A.1.11.2	Putrescine transport system permease protein potI - Escherichia coli.	The ATP-binding Cassette (ABC) Superfamily	P-P-bond-hydrolysis-driventransporters	Primary Active Transporters	56.7	98.64	1.9e-122	1119
ScDjyH	Scaffold16	3.A.1.11.2	Putrescine transport system permease protein potI - Escherichia coli.	The ATP-binding Cassette (ABC) Superfamily	P-P-bond-hydrolysis-driventransporters	Primary Active Transporters	56.1	97.8	9.2e-114	1044
ScDjyH	Scaffold16	3.A.1.11.2	Putrescine transport system permease protein potI - Escherichia coli.	The ATP-binding Cassette (ABC) Superfamily	P-P-bond-hydrolysis-driventransporters	Primary Active Transporters	64	93.95	1.5e-119	1094
ScDjyH	Scaffold16	3.A.1.11.2	Putrescine transport system permease protein potI - Escherichia coli.	The ATP-binding Cassette (ABC) Superfamily	P-P-bond-hydrolysis-driventransporters	Primary Active Transporters	62.6	93.46	2e-101	937
ScDjyH	Scaffold16	3.A.1.11.2	Putrescine transport system permease protein potI - Escherichia coli.	The ATP-binding Cassette (ABC) Superfamily	P-P-bond-hydrolysis-driventransporters	Primary Active Transporters	63.4	90.44	3.1e-88	823
ScDjyH	Scaffold16	9.B.160.1.8	Putative bacteriocin production protein OS=Photobacterium profundum GN=SF2389 PE=4 SV=1	The Colicin V Production (CvpA) Family	Putative transport proteins	Incompletely Characterized Transport Systems	44.5	78.97	7.1e-28	301
ScDjyH	Scaffold16	3.D.1.6.3	NADH-ubiquinone oxidoreductase 24 kDa subunit, mitochondrial - Arabidopsis thaliana (Mouse-ear cress).	The H<sup>+</sup> or Na<sup>+</sup>-translocating NADH Dehydrogenase (NDH) Family	Oxidoreduction-driven transporters	Primary Active Transporters	49.3	96.15	3.7e-12	162
ScDjyH	Scaffold16	1.A.30.2.9	ExbD-related biopolymer transport protein OS=Leptospira interrogans serogroup Icterohaemorrhagiae serovar Lai (strain 56601) GN=LA_3245 PE=3 SV=2	The H<sup>+</sup>- or Na<sup>+</sup>-translocating Bacterial Flagellar Motor/ExbBD Outer Membrane Transport Energizer (Mot/Exb) Superfamily	Alpha-Type Channels	Channels/Pores	40.9	84.21	1.1e-27	300
ScDjyH	Scaffold16	3.A.11.2.1	ComEA - Neisseria meningitidis.	The Bacterial Competence-related DNA Transformation Transporter (DNA-T) Family	P-P-bond-hydrolysis-driventransporters	Primary Active Transporters	34.7	86.24	8.2e-74	702
ScDjyH	Scaffold16	3.A.23.1.1	VgrG protein OS=Vibrio cholerae 2740-80 GN=vgrG-1 PE=4 SV=1	The Type VI Symbiosis/Virulence Secretory Pathway (VISP) Family	P-P-bond-hydrolysis-driventransporters	Primary Active Transporters	33.7	95.7	7.4e-101	935
ScDjyH	Scaffold17	3.B.1.1.3	Glutaconyl-COA decarboxylase A subunit (EC 4.1.1.70) (Carboxyltransferase) - Acidaminococcus fermentans.	The Na<sup>+</sup>-transporting Carboxylic Acid Decarboxylase (NaT-DC) Family	Decarboxylation-driven transporters	Primary Active Transporters	46.5	17.71	1.6e-10	154
ScDjyH	Scaffold17	2.A.113.1.1	Uncharacterized protein yohN OS=Escherichia coli (strain K12) GN=yohN PE=4 SV=1	The Nickel/cobalt Transporter (NicO) Family	Porters(uniporters,symporters,antiporters)	Electrochemical Potential-driven Transporters	60.7	99.32	2.2e-89	833
ScDjyH	Scaffold17	9.B.27.3.3	Putative uncharacterized protein OS=Pseudomonas putida (strain W619) GN=PputW619_1852 PE=4 SV=1	The DedA or YdjX-Z (DedA) Family	Putative transport proteins	Incompletely Characterized Transport Systems	64.3	89.36	5.5e-11	150
ScDjyH	Scaffold17	1.C.41.2.6	Uncharacterized protein OS=Pseudomonas cichorii JBC1 GN=PCH70_06910 PE=4 SV=1	The Tripartite Haemolysin BL (HBL) Family	Pore-Forming Toxins(Proteins and Peptides)	Channels/Pores	28.3	92.87	5.8e-40	408
ScDjyH	Scaffold17	2.A.21.9.1	Probable two-component sensor (CbrA) - Pseudomonas aeruginosa.	The Solute:Sodium Symporter (SSS) Family	Porters(uniporters,symporters,antiporters)	Electrochemical Potential-driven Transporters	36.9	41.03	1.8e-26	293
ScDjyH	Scaffold17	3.A.23.1.1	VgrG protein OS=Vibrio cholerae 2740-80 GN=vgrG-1 PE=4 SV=1	The Type VI Symbiosis/Virulence Secretory Pathway (VISP) Family	P-P-bond-hydrolysis-driventransporters	Primary Active Transporters	43.5	57.43	1.3e-53	526
ScDjyH	Scaffold17	2.A.21.9.1	Probable two-component sensor (CbrA) - Pseudomonas aeruginosa.	The Solute:Sodium Symporter (SSS) Family	Porters(uniporters,symporters,antiporters)	Electrochemical Potential-driven Transporters	29.2	31.79	1.9e-20	242
ScDjyH	Scaffold17	1.A.33.1.6	78 kDa glucose-regulated protein OS=Homo sapiens GN=HSPA5 PE=1 SV=2	The Cation Channel-forming Heat Shock Protein-70 (Hsp70) Family	Alpha-Type Channels	Channels/Pores	35.7	99.11	8.4e-98	908
ScDjyH	Scaffold17	2.A.1.6.3	DICARBOXYLIC ACID TRANSPORT PROTEIN - Pseudomonas putida.	The Major Facilitator Superfamily (MFS)	Porters(uniporters,symporters,antiporters)	Electrochemical Potential-driven Transporters	63.8	89.39	6e-59	569
ScDjyH	Scaffold17	2.A.1.6.2	Alpha-ketoglutarate permease - Escherichia coli.	The Major Facilitator Superfamily (MFS)	Porters(uniporters,symporters,antiporters)	Electrochemical Potential-driven Transporters	47.6	98.68	2.2e-52	513
ScDjyH	Scaffold17	2.A.1.3.50	Multidrug resistance protein 3 OS=Bacillus subtilis (strain 168) GN=bmr3 PE=1 SV=1	The Major Facilitator Superfamily (MFS)	Porters(uniporters,symporters,antiporters)	Electrochemical Potential-driven Transporters	30.2	99	1.2e-60	587
ScDjyH	Scaffold17	2.A.6.2.18	Outer membrane protein - Pseudomonas fluorescens.	The Resistance-Nodulation-Cell Division (RND) Superfamily	Porters(uniporters,symporters,antiporters)	Electrochemical Potential-driven Transporters	78.2	100	4.3e-162	1461
ScDjyH	Scaffold17	2.A.6.2.18	Outer membrane protein - Pseudomonas fluorescens.	The Resistance-Nodulation-Cell Division (RND) Superfamily	Porters(uniporters,symporters,antiporters)	Electrochemical Potential-driven Transporters	84.3	99.81	0	4371
ScDjyH	Scaffold17	2.A.6.2.18	Outer membrane protein - Pseudomonas fluorescens.	The Resistance-Nodulation-Cell Division (RND) Superfamily	Porters(uniporters,symporters,antiporters)	Electrochemical Potential-driven Transporters	79.2	100	1.3e-216	1932
ScDjyH	Scaffold17	2.A.1.6.3	DICARBOXYLIC ACID TRANSPORT PROTEIN - Pseudomonas putida.	The Major Facilitator Superfamily (MFS)	Porters(uniporters,symporters,antiporters)	Electrochemical Potential-driven Transporters	83.4	99.73	4.6e-177	1590
ScDjyH	Scaffold17	2.A.20.1.1	Low-affinity inorganic phosphate transporter 1 - Escherichia coli.	The Inorganic Phosphate Transporter (PiT) Family	Porters(uniporters,symporters,antiporters)	Electrochemical Potential-driven Transporters	55.2	99.8	5.5e-146	1323
ScDjyH	Scaffold18	3.A.9.1.1	IAP100 - Pisum sativum (Garden pea).	The Chloroplast Envelope Protein Translocase (CEPT or Tic-Toc) Family	P-P-bond-hydrolysis-driventransporters	Primary Active Transporters	36.4	31.04	1.9e-18	223
ScDjyH	Scaffold18	9.B.157.1.3	Rod shape-determining protein MreB OS=Escherichia coli (strain K12) GN=mreB PE=1 SV=1	The Cell Shape-determining MreBCD (MreBCD) Family	Putative transport proteins	Incompletely Characterized Transport Systems	80.7	100	1.7e-154	1395
ScDjyH	Scaffold18	9.B.157.1.3	Rod shape-determining protein MreB OS=Escherichia coli (strain K12) GN=mreB PE=1 SV=1	The Cell Shape-determining MreBCD (MreBCD) Family	Putative transport proteins	Incompletely Characterized Transport Systems	37.7	99.16	1e-48	483
ScDjyH	Scaffold18	9.B.157.1.3	Rod shape-determining protein MreB OS=Escherichia coli (strain K12) GN=mreB PE=1 SV=1	The Cell Shape-determining MreBCD (MreBCD) Family	Putative transport proteins	Incompletely Characterized Transport Systems	32.5	99.34	8.5e-21	239
ScDjyH	Scaffold18	8.A.8.1.5	Phosphotransferase system, phosphocarrier protein HPr OS=Caldithrix abyssi DSM 13497 GN=Calab_1239 PE=4 SV=1	The Phosphotransferase System HPr (HPr) Family	Auxiliary transport proteins	Accessory Factors Involved in Transport	54.1	93.33	6.4e-16	195
ScDjyH	Scaffold18	4.A.2.1.4	Phosphotransferase system (PTS) fructose-specific enzyme IIABC component (Fructose PTS IIABC) - Bacillus subtilis.	The PTS Fructose-Mannitol (Fru) Family	Phosphotransfer-driven Group Translocators(PTS)	Group Translocators	29.1	98.05	5.8e-17	206
ScDjyH	Scaffold18	3.A.1.152.1	Probable ATP-binding component of ABC transporter OS=Pseudomonas aeruginosa (strain ATCC 15692 / DSM 22644 / CIP 104116 / JCM 14847 / LMG 12228 / 1C / PRS 101 / PAO1) GN=PA4461 PE=1 SV=1	The ATP-binding Cassette (ABC) Superfamily	P-P-bond-hydrolysis-driventransporters	Primary Active Transporters	89.2	100	3e-121	1107
ScDjyH	Scaffold18	3.A.1.27.3	Probable phospholipid-binding protein mlaC OS=Escherichia coli (strain K12) GN=mlaC PE=1 SV=1	The ATP-binding Cassette (ABC) Superfamily	P-P-bond-hydrolysis-driventransporters	Primary Active Transporters	57.9	98.88	7.3e-92	854
ScDjyH	Scaffold18	3.A.1.27.3	Probable phospholipid-binding protein mlaC OS=Escherichia coli (strain K12) GN=mlaC PE=1 SV=1	The ATP-binding Cassette (ABC) Superfamily	P-P-bond-hydrolysis-driventransporters	Primary Active Transporters	62.3	97.3	5.1e-82	769
ScDjyH	Scaffold18	3.A.1.27.3	Probable phospholipid-binding protein mlaC OS=Escherichia coli (strain K12) GN=mlaC PE=1 SV=1	The ATP-binding Cassette (ABC) Superfamily	P-P-bond-hydrolysis-driventransporters	Primary Active Transporters	48.1	100	5.2e-34	353
ScDjyH	Scaffold18	9.B.160.1.10	Putative S1C family peptidase OS=Kocuria rhizophila (strain ATCC 9341 / DSM 348 / NBRC 103217 / DC2201) GN=KRH_04540 PE=4 SV=1	The Colicin V Production (CvpA) Family	Putative transport proteins	Incompletely Characterized Transport Systems	33.7	43.78	1.2e-15	198
ScDjyH	Scaffold18	1.A.12.3.1	Stringent starvation protein A OS=Escherichia coli (strain K12) GN=sspA PE=1 SV=2	The Intracellular Chloride Channel (CLIC) Family	Alpha-Type Channels	Channels/Pores	58	100	9.3e-60	576
ScDjyH	Scaffold18	9.B.146.1.6	Phospho-N-acetylmuramoyl-pentapeptide-transferase OS=Escherichia coli (strain K12) GN=mraY PE=1 SV=1	The Putative Undecaprenyl-phosphate N-Acetylglucosaminyl Transferase (MurG) Family	Putative transport proteins	Incompletely Characterized Transport Systems	64.2	100	2.5e-127	1161
ScDjyH	Scaffold18	2.A.103.1.1	Cell division protein ftsW - Escherichia coli.	The Bacterial Murein Precursor Exporter (MPE) Family	Porters(uniporters,symporters,antiporters)	Electrochemical Potential-driven Transporters	45.1	86.63	1.9e-80	757
ScDjyH	Scaffold19	9.B.238.2.2	hybrid sensor histidine kinase/response regulator [Balneola vulgaris]	The Unculturable Bacterial Uncharacterized 5 TMS Protein-2 (UBU2) Family	Putative transport proteins	Incompletely Characterized Transport Systems	30.3	38.97	5.2e-36	377
ScDjyH	Scaffold19	3.B.1.1.2	DELTA-SUBUNIT,METHYLMALONYL-COA DECARBOXYLASE - Veillonella parvula.	The Na<sup>+</sup>-transporting Carboxylic Acid Decarboxylase (NaT-DC) Family	Decarboxylation-driven transporters	Primary Active Transporters	46.5	64.24	4.4e-09	138
ScDjyH	Scaffold19	5.A.1.1.1	THIOL:DISULFIDE INTERCHANGE PROTEIN DSBD PRECURSOR (C-TYPE CYTOCHROME BIOGENESIS PROTEIN CYCZ) (INNER MEMBRANE COPPER TOLERANCE PROTEIN) - Escherichia coli.	The Disulfide Bond Oxidoreductase D (DsbD) Family	Transmembrane 2-electron transfer carriers	Transmembrane Electron Carriers	36.7	96.03	7.4e-84	788
ScDjyH	Scaffold19	3.A.7.18.1	CpaF OS=Caulobacter crescentus GN=cpaF PE=4 SV=1	The Type IV (Conjugal DNA-Protein Transfer or VirB) Secretory Pathway (IVSP) Family	P-P-bond-hydrolysis-driventransporters	Primary Active Transporters	51.2	79.91	1.6e-96	896
ScDjyH	Scaffold19	3.A.7.18.1	CpaF OS=Caulobacter crescentus GN=cpaF PE=4 SV=1	The Type IV (Conjugal DNA-Protein Transfer or VirB) Secretory Pathway (IVSP) Family	P-P-bond-hydrolysis-driventransporters	Primary Active Transporters	32.8	69.25	3.9e-35	366
ScDjyH	Scaffold19	2.A.66.1.4	DNA-DAMAGE-INDUCIBLE PROTEIN F - Escherichia coli.	The Multidrug/Oligosaccharidyl-lipid/Polysaccharide (MOP) Flippase Superfamily	Porters(uniporters,symporters,antiporters)	Electrochemical Potential-driven Transporters	46.8	97.09	1.3e-88	828
ScDjyH	Scaffold19	9.B.34.1.1	Diguanylate cyclase OS=Deinococcus geothermalis (strain DSM 11300) GN=Dgeo_0566 PE=4 SV=1	The Kinase/Phosphatase/Cyclic-GMP Synthase/Cyclic di-GMP Hydrolase (KPSH) Family	Putative transport proteins	Incompletely Characterized Transport Systems	40	28.86	5.6e-22	254
ScDjyH	Scaffold19	2.A.21.9.1	Probable two-component sensor (CbrA) - Pseudomonas aeruginosa.	The Solute:Sodium Symporter (SSS) Family	Porters(uniporters,symporters,antiporters)	Electrochemical Potential-driven Transporters	27.3	38.18	4.4e-27	300
ScDjyH	Scaffold19	2.A.103.1.2	Rod shape-determining protein rodA - Escherichia coli.	The Bacterial Murein Precursor Exporter (MPE) Family	Porters(uniporters,symporters,antiporters)	Electrochemical Potential-driven Transporters	54.1	98.91	9e-109	1001
ScDjyH	Scaffold20	9.B.28.2.4	hypothetical protein [Pseudomonas saponiphila]	The Putative Essential Component of the MusEFGKI ABC Transporter, MusI (MusI) Family	Putative transport proteins	Incompletely Characterized Transport Systems	57.1	98.64	2.6e-63	607
ScDjyH	Scaffold20	1.I.1.1.3	Putative nuclear envelope pore membrane protein POM 121B OS=Homo sapiens GN=POM121B PE=5 SV=2	The Eukaryotic Nuclear Pore Complex (E-NPC) Family	Membrane-bounded Channels	Channels/Pores	40.8	78.05	1.7e-66	637
ScDjyH	Scaffold20	2.A.1.21.22	Macrolide efflux protein E OS=Streptococcus pneumoniae GN=mefE PE=4 SV=1	The Major Facilitator Superfamily (MFS)	Porters(uniporters,symporters,antiporters)	Electrochemical Potential-driven Transporters	20.5	90.58	7e-09	140
ScDjyH	Scaffold20	2.A.40.7.6	Probable adenine permease PurP OS=Escherichia coli (strain K12) GN=purP PE=1 SV=2	The Nucleobase/Ascorbate Transporter (NAT) or Nucleobase:Cation Symporter-2 (NCS2) Family	Porters(uniporters,symporters,antiporters)	Electrochemical Potential-driven Transporters	50.8	100	4.3e-118	1082
ScDjyH	Scaffold20	3.D.4.3.4	Cytochrome oxidase d subunit I OS=Thermosynechococcus elongatus (strain BP-1) GN=cydA PE=4 SV=1	The Proton-translocating Cytochrome Oxidase (COX) Superfamily	Oxidoreduction-driven transporters	Primary Active Transporters	40.6	90.61	2.6e-92	860
ScDjyH	Scaffold20	3.D.4.3.4	Cytochrome oxidase d subunit I OS=Thermosynechococcus elongatus (strain BP-1) GN=cydA PE=4 SV=1	The Proton-translocating Cytochrome Oxidase (COX) Superfamily	Oxidoreduction-driven transporters	Primary Active Transporters	41.3	97.31	3e-66	634
ScDjyH	Scaffold20	1.A.22.1.1	Large-conductance mechanosensitive channel - Escherichia coli.	The Large Conductance Mechanosensitive Ion Channel (MscL) Family	Alpha-Type Channels	Channels/Pores	67.9	90.54	4.8e-45	448
ScDjyH	Scaffold20	2.A.114.1.10	Putative carbon starvation protein OS=Salmonella typhimurium (strain LT2 / SGSC1412 / ATCC 700720) GN=yjiY PE=4 SV=1	The Putative Peptide Transporter Carbon Starvation CstA (CstA) Family	Porters(uniporters,symporters,antiporters)	Electrochemical Potential-driven Transporters	68.1	99.25	2.3e-264	2345
ScDjyH	Scaffold20	9.B.10.1.1	9.B.10.1.1 Putative L,D-transpeptidase YciB	The Putative Tripartite Zn<sup>2+</sup> Transporter (TZT) Family	Putative transport proteins	Incompletely Characterized Transport Systems	32.3	81.54	8.1e-29	311
ScDjyH	Scaffold20	9.B.34.1.5	Diguanylate cyclase (GGDEF) domain-containing protein OS=Bacillus cereus HuA2-4 GN=IG7_01488 PE=4 SV=1	The Kinase/Phosphatase/Cyclic-GMP Synthase/Cyclic di-GMP Hydrolase (KPSH) Family	Putative transport proteins	Incompletely Characterized Transport Systems	35.7	43.65	2.6e-99	924
ScDjyH	Scaffold20	3.A.1.120.6	ABC transporter ATP-binding protein uup OS=Escherichia coli (strain K12) GN=uup PE=1 SV=2	The ATP-binding Cassette (ABC) Superfamily	P-P-bond-hydrolysis-driventransporters	Primary Active Transporters	32.9	93.14	1.2e-72	691
ScDjyH	Scaffold20	3.A.1.12.14	ABC-type transport system protein OS=Salmonella typhimurium (strain LT2 / SGSC1412 / ATCC 700720) GN=STM1494 PE=3 SV=1	The ATP-binding Cassette (ABC) Superfamily	P-P-bond-hydrolysis-driventransporters	Primary Active Transporters	64.2	94.3	4.6e-63	605
ScDjyH	Scaffold20	3.A.1.12.10	Glycine betaine/choline OpuC ABC transporter, periplasmic substrate-binding protein OS=Pseudomonas syringae pv. tomato GN=PSPTO4577 PE=4 SV=1	The ATP-binding Cassette (ABC) Superfamily	P-P-bond-hydrolysis-driventransporters	Primary Active Transporters	91.8	100	3.9e-155	1400
ScDjyH	Scaffold20	3.A.1.12.10	Glycine betaine/choline OpuC ABC transporter, periplasmic substrate-binding protein OS=Pseudomonas syringae pv. tomato GN=PSPTO4577 PE=4 SV=1	The ATP-binding Cassette (ABC) Superfamily	P-P-bond-hydrolysis-driventransporters	Primary Active Transporters	96.8	100	1e-104	964
ScDjyH	Scaffold20	3.A.1.12.10	Glycine betaine/choline OpuC ABC transporter, periplasmic substrate-binding protein OS=Pseudomonas syringae pv. tomato GN=PSPTO4577 PE=4 SV=1	The ATP-binding Cassette (ABC) Superfamily	P-P-bond-hydrolysis-driventransporters	Primary Active Transporters	99	95.77	2.2e-217	1938
ScDjyH	Scaffold20	1.C.41.2.6	Uncharacterized protein OS=Pseudomonas cichorii JBC1 GN=PCH70_06910 PE=4 SV=1	The Tripartite Haemolysin BL (HBL) Family	Pore-Forming Toxins(Proteins and Peptides)	Channels/Pores	24.9	98.92	5.8e-31	330
ScDjyH	Scaffold21	3.A.15.4.1	Type II secretory pathway component protein C OS=Leptospira interrogans serogroup Icterohaemorrhagiae serovar Lai (strain 56601) GN=gspC PE=4 SV=1	The Outer Membrane Protein Secreting Main Terminal Branch (MTB) Family	P-P-bond-hydrolysis-driventransporters	Primary Active Transporters	36.2	95.45	2e-97	905
ScDjyH	Scaffold21	3.A.11.1.1	COMF OPERON PROTEIN 1 - Bacillus subtilis.	The Bacterial Competence-related DNA Transformation Transporter (DNA-T) Family	P-P-bond-hydrolysis-driventransporters	Primary Active Transporters	42.6	7.89	2.7e-06	120
ScDjyH	Scaffold21	3.A.23.1.1	VgrG protein OS=Vibrio cholerae 2740-80 GN=vgrG-1 PE=4 SV=1	The Type VI Symbiosis/Virulence Secretory Pathway (VISP) Family	P-P-bond-hydrolysis-driventransporters	Primary Active Transporters	42	50.45	6.6e-45	451
ScDjyH	Scaffold21	9.B.238.2.2	hybrid sensor histidine kinase/response regulator [Balneola vulgaris]	The Unculturable Bacterial Uncharacterized 5 TMS Protein-2 (UBU2) Family	Putative transport proteins	Incompletely Characterized Transport Systems	27.4	37.65	7.2e-15	193
ScDjyH	Scaffold21	9.B.34.1.3	Putative diguanylate cyclase OS=Arthrospira platensis (strain NIES-39 / IAM M-135) GN=NIES39_A07490 PE=4 SV=1	The Kinase/Phosphatase/Cyclic-GMP Synthase/Cyclic di-GMP Hydrolase (KPSH) Family	Putative transport proteins	Incompletely Characterized Transport Systems	42.8	24.08	7.1e-27	297
ScDjyH	Scaffold21	1.B.14.8.1	PUTATIVE OUTER MEMBRANE SALICIN RECEPTOR - Azospirillum irakense.	The Outer Membrane Receptor (OMR) Family	Beta-Barrel Porins	Channels/Pores	27.8	98.09	2.3e-55	543
ScDjyH	Scaffold21	3.A.1.17.10	Aliphatic sulfonates import ATP-binding protein SsuB OS=Escherichia coli (strain K12 / DH10B) GN=ssuB PE=3 SV=1	The ATP-binding Cassette (ABC) Superfamily	P-P-bond-hydrolysis-driventransporters	Primary Active Transporters	62.5	96.14	4.9e-108	994
ScDjyH	Scaffold21	8.A.5.1.1	Voltage-gated potassium channel beta-1 subunit (K+ channel beta-1 subunit) (Kv-beta-1) - Homo sapiens (Human).	The Voltage-gated K<sup>+</sup> Channel &beta,-subunit (Kv&beta,) Family	Auxiliary transport proteins	Accessory Factors Involved in Transport	34.8	91.59	4.1e-47	469
ScDjyH	Scaffold21	3.A.23.1.1	VgrG protein OS=Vibrio cholerae 2740-80 GN=vgrG-1 PE=4 SV=1	The Type VI Symbiosis/Virulence Secretory Pathway (VISP) Family	P-P-bond-hydrolysis-driventransporters	Primary Active Transporters	39.6	70.29	1.2e-55	544
ScDjyH	Scaffold21	3.A.1.1.49	MtlE OS=Pseudomonas fluorescens GN=mtlE PE=4 SV=1	The ATP-binding Cassette (ABC) Superfamily	P-P-bond-hydrolysis-driventransporters	Primary Active Transporters	72.1	98.86	1.1e-185	1665
ScDjyH	Scaffold21	2.A.36.6.8	Na(+)/H(+) antiporter NhaP OS=Pseudomonas aeruginosa (strain ATCC 15692 / PAO1 / 1C / PRS 101 / LMG 12228) GN=nhaP PE=1 SV=1	The Monovalent Cation:Proton Antiporter-1 (CPA1) Family	Porters(uniporters,symporters,antiporters)	Electrochemical Potential-driven Transporters	71.8	97.14	1.1e-158	1432
ScDjyH	Scaffold21	1.B.25.1.32	Tyrosine porin OpdT OS=Pseudomonas aeruginosa (strain LESB58) GN=opdT PE=4 SV=1	The Outer Membrane Porin (Opr) Family	Beta-Barrel Porins	Channels/Pores	60.8	99.55	2.1e-157	1421
ScDjyH	Scaffold22	9.B.10.1.1	9.B.10.1.1 Putative L,D-transpeptidase YciB	The Putative Tripartite Zn<sup>2+</sup> Transporter (TZT) Family	Putative transport proteins	Incompletely Characterized Transport Systems	31.9	64.41	6.8e-29	312
ScDjyH	Scaffold22	9.B.69.1.1	Cobalt transporter, subunit CbtA OS=Pseudomonas putida (strain F1 / ATCC 700007) GN=Pput_2354 PE=3 SV=1	The Putative Cobalt Transporter (CbtAB) Family	Putative transport proteins	Incompletely Characterized Transport Systems	66.1	100	6.3e-15	185
ScDjyH	Scaffold22	9.B.69.1.1	Cobalt transporter, subunit CbtA OS=Pseudomonas putida (strain F1 / ATCC 700007) GN=Pput_2354 PE=3 SV=1	The Putative Cobalt Transporter (CbtAB) Family	Putative transport proteins	Incompletely Characterized Transport Systems	75.5	93.06	4.3e-91	847
ScDjyH	Scaffold22	2.A.1.71.3	hypothetical protein [Patulibacter americanus]	The Major Facilitator Superfamily (MFS)	Porters(uniporters,symporters,antiporters)	Electrochemical Potential-driven Transporters	50	48.61	3.6e-13	173
ScDjyH	Scaffold22	9.A.69.1.1	Uncharacterized protein OS=Escherichia coli UMNF18 GN=UMNF18_1046 PE=4 SV=1	The Intermembrane Phospholipid Translocase (IMPL-T) Family	Recognized transporters of unknown biochemical mechanism	Incompletely Characterized Transport Systems	39.8	93.63	5.1e-37	380
ScDjyH	Scaffold22	9.A.69.1.1	Uncharacterized protein OS=Escherichia coli UMNF18 GN=UMNF18_1046 PE=4 SV=1	The Intermembrane Phospholipid Translocase (IMPL-T) Family	Recognized transporters of unknown biochemical mechanism	Incompletely Characterized Transport Systems	29.5	97.63	1.4e-68	656
ScDjyH	Scaffold22	2.A.1.3.49	Multidrug resistance protein stp OS=Mycobacterium tuberculosis GN=stp PE=1 SV=1	The Major Facilitator Superfamily (MFS)	Porters(uniporters,symporters,antiporters)	Electrochemical Potential-driven Transporters	29.8	86.43	4.4e-39	401
ScDjyH	Scaffold23	3.A.2.1.1	ATP synthase epsilon chain - Escherichia coli.	The H<sup>+</sup>- or Na<sup>+</sup>-translocating F-type, V-type and A-type ATPase (F-ATPase) Superfamily	P-P-bond-hydrolysis-driventransporters	Primary Active Transporters	53.3	97.12	4.7e-34	353
ScDjyH	Scaffold23	3.A.2.1.1	ATP synthase epsilon chain - Escherichia coli.	The H<sup>+</sup>- or Na<sup>+</sup>-translocating F-type, V-type and A-type ATPase (F-ATPase) Superfamily	P-P-bond-hydrolysis-driventransporters	Primary Active Transporters	83.9	100	5.2e-223	1987
ScDjyH	Scaffold23	3.A.2.1.1	ATP synthase epsilon chain - Escherichia coli.	The H<sup>+</sup>- or Na<sup>+</sup>-translocating F-type, V-type and A-type ATPase (F-ATPase) Superfamily	P-P-bond-hydrolysis-driventransporters	Primary Active Transporters	67.6	100	1.2e-105	973
ScDjyH	Scaffold23	3.A.2.1.1	ATP synthase epsilon chain - Escherichia coli.	The H<sup>+</sup>- or Na<sup>+</sup>-translocating F-type, V-type and A-type ATPase (F-ATPase) Superfamily	P-P-bond-hydrolysis-driventransporters	Primary Active Transporters	77.9	99.61	1.6e-228	2035
ScDjyH	Scaffold23	3.A.2.1.1	ATP synthase epsilon chain - Escherichia coli.	The H<sup>+</sup>- or Na<sup>+</sup>-translocating F-type, V-type and A-type ATPase (F-ATPase) Superfamily	P-P-bond-hydrolysis-driventransporters	Primary Active Transporters	46.1	100	1.3e-36	376
ScDjyH	Scaffold23	3.A.2.1.1	ATP synthase epsilon chain - Escherichia coli.	The H<sup>+</sup>- or Na<sup>+</sup>-translocating F-type, V-type and A-type ATPase (F-ATPase) Superfamily	P-P-bond-hydrolysis-driventransporters	Primary Active Transporters	54.5	100	8.4e-40	403
ScDjyH	Scaffold23	3.A.2.1.1	ATP synthase epsilon chain - Escherichia coli.	The H<sup>+</sup>- or Na<sup>+</sup>-translocating F-type, V-type and A-type ATPase (F-ATPase) Superfamily	P-P-bond-hydrolysis-driventransporters	Primary Active Transporters	61.3	87.32	6.6e-16	194
ScDjyH	Scaffold23	3.A.2.1.1	ATP synthase epsilon chain - Escherichia coli.	The H<sup>+</sup>- or Na<sup>+</sup>-translocating F-type, V-type and A-type ATPase (F-ATPase) Superfamily	P-P-bond-hydrolysis-driventransporters	Primary Active Transporters	54.9	98.27	9e-72	681
ScDjyH	Scaffold23	1.A.77.3.9	ATP synthase I chain OS=Pseudomonas putida (strain W619) GN=PputW619_5207 PE=4 SV=1	The Mg<sup>2+</sup>/Ca<sup>2+</sup> Uniporter (MCU) Family	Alpha-Type Channels	Channels/Pores	81.5	99.24	1e-54	531
ScDjyH	Scaffold23	2.A.9.3.1	60 KDA INNER-MEMBRANE PROTEIN - Escherichia coli.	The Membrane Protein Insertase (YidC/Alb3/Oxa1) Family	Porters(uniporters,symporters,antiporters)	Electrochemical Potential-driven Transporters	44	98.58	3.3e-126	1153
ScDjyH	Scaffold24	9.B.238.2.2	hybrid sensor histidine kinase/response regulator [Balneola vulgaris]	The Unculturable Bacterial Uncharacterized 5 TMS Protein-2 (UBU2) Family	Putative transport proteins	Incompletely Characterized Transport Systems	27.4	50.32	1.5e-33	355
ScDjyH	Scaffold24	4.C.1.1.4	Long-chain-fatty-acid--CoA ligase - Escherichia coli.	The Fatty Acid Transporter (FAT) Family	Acyl CoAligase-coupled transporters	Group Translocators	27	12.21	1.4e-27	310
ScDjyH	Scaffold24	3.A.1.15.13	Periplasmic solute binding protein OS=Nostoc punctiforme (strain ATCC 29133 / PCC 73102) GN=Npun_F4575 PE=3 SV=1	The ATP-binding Cassette (ABC) Superfamily	P-P-bond-hydrolysis-driventransporters	Primary Active Transporters	36.8	89.97	5.5e-32	338
ScDjyH	Scaffold24	3.A.1.15.14	Manganese ABC transporter substrate-binding lipoprotein OS=Streptococcus pneumoniae serotype 4 (strain ATCC BAA-334 / TIGR4) GN=psaA PE=1 SV=1	The ATP-binding Cassette (ABC) Superfamily	P-P-bond-hydrolysis-driventransporters	Primary Active Transporters	32.6	88	2.4e-28	306
ScDjyH	Scaffold24	3.A.1.15.10	Putative ABC-transporter membrane protein - Neisseria meningitidis serogroup A.	The ATP-binding Cassette (ABC) Superfamily	P-P-bond-hydrolysis-driventransporters	Primary Active Transporters	24.8	93.69	1.6e-16	205
ScDjyH	Scaffold24	2.A.1.42.2	2-acylglycerophosphoethanolamine acyltransferase (EC 6.2.1.20) - Bradyrhizobium japonicum.	The Major Facilitator Superfamily (MFS)	Porters(uniporters,symporters,antiporters)	Electrochemical Potential-driven Transporters	24.3	17.64	1e-12	180
ScDjyH	Scaffold24	2.A.1.42.2	2-acylglycerophosphoethanolamine acyltransferase (EC 6.2.1.20) - Bradyrhizobium japonicum.	The Major Facilitator Superfamily (MFS)	Porters(uniporters,symporters,antiporters)	Electrochemical Potential-driven Transporters	24.1	21.65	4.2e-12	174
ScDjyH	Scaffold24	4.C.1.1.8	Bile acyl-CoA synthetase OS=Mus musculus GN=Slc27a5 PE=2 SV=2	The Fatty Acid Transporter (FAT) Family	Acyl CoAligase-coupled transporters	Group Translocators	25.4	12.74	1.7e-08	144
ScDjyH	Scaffold24	1.B.14.1.6	FERRIPYOVERDINE RECEPTOR PRECURSOR - Pseudomonas aeruginosa.	The Outer Membrane Receptor (OMR) Family	Beta-Barrel Porins	Channels/Pores	37.5	99.36	3.8e-133	1214
ScDjyH	Scaffold25	3.D.1.1.1	NADH-quinone oxidoreductase subunit A - Escherichia coli.	The H<sup>+</sup> or Na<sup>+</sup>-translocating NADH Dehydrogenase (NDH) Family	Oxidoreduction-driven transporters	Primary Active Transporters	58.3	98.16	2.3e-152	1378
ScDjyH	Scaffold25	3.D.1.1.1	NADH-quinone oxidoreductase subunit A - Escherichia coli.	The H<sup>+</sup> or Na<sup>+</sup>-translocating NADH Dehydrogenase (NDH) Family	Oxidoreduction-driven transporters	Primary Active Transporters	72.8	98.82	4e-208	1859
ScDjyH	Scaffold25	3.D.1.1.1	NADH-quinone oxidoreductase subunit A - Escherichia coli.	The H<sup>+</sup> or Na<sup>+</sup>-translocating NADH Dehydrogenase (NDH) Family	Oxidoreduction-driven transporters	Primary Active Transporters	67.3	99.68	3.7e-232	2067
ScDjyH	Scaffold25	3.D.1.1.1	NADH-quinone oxidoreductase subunit A - Escherichia coli.	The H<sup>+</sup> or Na<sup>+</sup>-translocating NADH Dehydrogenase (NDH) Family	Oxidoreduction-driven transporters	Primary Active Transporters	70.7	97.06	2.5e-32	337
ScDjyH	Scaffold25	3.D.1.1.1	NADH-quinone oxidoreductase subunit A - Escherichia coli.	The H<sup>+</sup> or Na<sup>+</sup>-translocating NADH Dehydrogenase (NDH) Family	Oxidoreduction-driven transporters	Primary Active Transporters	65.8	96.03	1.1e-44	445
ScDjyH	Scaffold25	3.D.1.1.1	NADH-quinone oxidoreductase subunit A - Escherichia coli.	The H<sup>+</sup> or Na<sup>+</sup>-translocating NADH Dehydrogenase (NDH) Family	Oxidoreduction-driven transporters	Primary Active Transporters	84.4	100	7e-85	792
ScDjyH	Scaffold25	3.D.1.1.1	NADH-quinone oxidoreductase subunit A - Escherichia coli.	The H<sup>+</sup> or Na<sup>+</sup>-translocating NADH Dehydrogenase (NDH) Family	Oxidoreduction-driven transporters	Primary Active Transporters	71.5	97.31	2.5e-134	1221
ScDjyH	Scaffold25	3.D.1.1.1	NADH-quinone oxidoreductase subunit A - Escherichia coli.	The H<sup>+</sup> or Na<sup>+</sup>-translocating NADH Dehydrogenase (NDH) Family	Oxidoreduction-driven transporters	Primary Active Transporters	65.9	100	0	3183
ScDjyH	Scaffold25	3.D.1.1.1	NADH-quinone oxidoreductase subunit A - Escherichia coli.	The H<sup>+</sup> or Na<sup>+</sup>-translocating NADH Dehydrogenase (NDH) Family	Oxidoreduction-driven transporters	Primary Active Transporters	77	98.21	1.1e-204	1829
ScDjyH	Scaffold25	3.D.1.1.1	NADH-quinone oxidoreductase subunit A - Escherichia coli.	The H<sup>+</sup> or Na<sup>+</sup>-translocating NADH Dehydrogenase (NDH) Family	Oxidoreduction-driven transporters	Primary Active Transporters	67.7	95.76	1.8e-61	590
ScDjyH	Scaffold25	3.D.1.1.1	NADH-quinone oxidoreductase subunit A - Escherichia coli.	The H<sup>+</sup> or Na<sup>+</sup>-translocating NADH Dehydrogenase (NDH) Family	Oxidoreduction-driven transporters	Primary Active Transporters	75.3	97.47	1.3e-282	2502
ScDjyH	Scaffold25	3.D.1.1.1	NADH-quinone oxidoreductase subunit A - Escherichia coli.	The H<sup>+</sup> or Na<sup>+</sup>-translocating NADH Dehydrogenase (NDH) Family	Oxidoreduction-driven transporters	Primary Active Transporters	77.2	99.12	4.4e-106	976
ScDjyH	Scaffold25	3.D.1.1.1	NADH-quinone oxidoreductase subunit A - Escherichia coli.	The H<sup>+</sup> or Na<sup>+</sup>-translocating NADH Dehydrogenase (NDH) Family	Oxidoreduction-driven transporters	Primary Active Transporters	69.4	92.44	1.9e-36	373
ScDjyH	Scaffold25	3.A.9.1.2	Putative membrane protein ycf1 OS=Arabidopsis thaliana GN=ycf1-A PE=3 SV=1	The Chloroplast Envelope Protein Translocase (CEPT or Tic-Toc) Family	P-P-bond-hydrolysis-driventransporters	Primary Active Transporters	41.1	61.69	2.4e-87	819
ScDjyH	Scaffold25	3.A.12.1.2	Cell division protein ftsK - Escherichia coli.	The Septal DNA Translocator (S-DNA-T) Family	P-P-bond-hydrolysis-driventransporters	Primary Active Transporters	62.2	62.76	1.2e-166	1503
[truncated: 10,045 more rows]

## Sheet: Drug-resistance 
Supplementary Table 2.5 Drug-resistance annotation of the Psa strains
[truncated: 3,647 more rows]

## Sheet: CRISPR-Cas
Supplementary Table 2.6 CRISPR-Cas system annotation of the Psa strains
[truncated: 173 more rows]

## Sheet: Virulent factor
Supplementary Table 2.7 Virulent factor annotation of the Psa strains
[truncated: 6,893 more rows]

[truncated: 6 more sheets: Pathogen-host interaction, Secretory system, Secretory protein, Specific gene, Genomic island, Prophage]
