# Supplementary material for: Genomic Variation and Host Interaction among Pseudomonas syringae pv. actinidiae Strains in Actinidia chinensis ‘Hongyang’
Source: Int J Mol Sci. 2022 Aug 28;23(17):9743. doi: 10.3390/ijms23179743 (PMC9456109; doi:10.3390/ijms23179743)
Supplement: Supplementary file 1 [file ijms-23-09743-s001.zip › Supplementary Table S3.xlsx]

## Sheet: Transcriptomic data
Supplementary Table 3.1 Transciptomic data of the Psa innoculated ‘Hongyang’ tissues
Sample	Group	Raw reads	Raw bases	Clean reads	Clean bases	Error rate (%)	Q20 (%)	Q30 (%)	GC content (%)	Total mapped
LOCAL_1	local ‘mock’	53961220	8070936442	53377192	7943347181	0.0126	97.93	94.58	46.73	49565402 (92.86%)
LOCAL_2	local ‘mock’	47778130	7147572204	47228758	7028395762	0.0128	97.83	94.33	46.82	43868988 (92.89%)
LOCAL_3	local ‘mock’	43166200	6456304292	42667570	6347848964	0.0128	97.84	94.35	46.91	39480720 (92.53%)
LOCAL_4	local ‘ScPzH’	48507780	7258325800	47924216	7135000072	0.0127	97.86	94.43	46.87	44452921 (92.76%)
LOCAL_5	local ‘ScPzH’	40824138	6107848852	40385620	6012674036	0.0126	97.91	94.51	47.27	37448878 (92.73%)
LOCAL_6	local ‘ScPzH’	44363538	6641442760	43843500	6528824892	0.0129	97.8	94.26	47.18	40705796 (92.84%)
LOCAL_7	local ‘ScGyH2’	49386266	7390750318	48794634	7260401478	0.0128	97.81	94.32	46.53	45260362 (92.76%)
LOCAL_8	local ‘ScGyH2’	43946660	6576943548	43400622	6458790115	0.0128	97.81	94.32	46.23	40343063 (92.96%)
LOCAL_9	local ‘ScGyH2’	44898078	6716187802	44421410	6608993178	0.0126	97.9	94.51	46.75	41057276 (92.43%)
SYSTEMIC_1	systemic ‘mock’	56618158	8470698212	55568688	8259309528	0.0139	97.36	93.16	46.1	50608288 (91.07%)
SYSTEMIC_2	systemic ‘mock’	52099074	7796254138	51195640	7614471865	0.0137	97.44	93.31	46.04	46371156 (90.58%)
SYSTEMIC_3	systemic ‘mock’	55923814	8359758614	55009902	8174171870	0.0136	97.47	93.39	46.04	50008242 (90.91%)
SYSTEMIC_4	systemic ‘ScPzH’	57163036	8542689280	56236866	8356885073	0.0136	97.51	93.48	45.92	51327480 (91.27%)
SYSTEMIC_5	systemic ‘ScPzH’	54790334	8200308734	53921160	8024302853	0.0136	97.49	93.44	45.87	49844251 (92.44%)
SYSTEMIC_6	systemic ‘ScPzH’	56399754	8445552446	55442346	8251188023	0.0137	97.44	93.33	46.12	50246237 (90.63%)
SYSTEMIC_7	systemic ‘ScGyH2’	46842770	7015542000	46045464	6857096544	0.0136	97.49	93.44	45.73	42121371 (91.48%)
SYSTEMIC_8	systemic ‘ScGyH2’	52574818	7869086588	51817332	7711398555	0.0134	97.6	93.67	46.07	47324257 (91.33%)
SYSTEMIC_9	systemic ‘ScGyH2’	61862682	9259075290	61050974	9087834938	0.0133	97.66	93.81	46.19	55776854 (91.36%)

## Sheet: local ‘mock’ vs ‘ScPzH’
Supplementary Table 3.2 Differentially expressed genes of local ‘mock’ vs local ‘ScPzH’
Gene ID	Gene description	FC	Log2FC	P value	P adjust	Significant	Regulate	LOCAL_1	LOCAL_2	LOCAL_3	LOCAL_4	LOCAL_5	LOCAL_6	local ‘mock’	local ‘ScPzH’	NR description
Achn214721	RecName: Full=Chalcone synthase 1; AltName: Full=Naringenin-chalcone synthase 1	2058.83	11.0076	2.29594e-19	5.07609e-17	yes	up	0	0.01	0	30.65	37.67	16.94	0.00333333	28.42	Chalcone synthase [Actinidia chinensis var. chinensis]
Achn023921	RecName: Full=Calvin cycle protein CP12-2, chloroplastic; AltName: Full=CP12 domain-containing protein 2; AltName: Full=Chloroplast protein 12-2; Flags: Precursor	173.759	7.44095	2.76423e-08	8.65966e-07	yes	up	0	0	0	5.92	5.96	12.87	0	8.25	Calvin cycle protein like [Actinidia chinensis var. chinensis]
Achn023901	RecName: Full=Calvin cycle protein CP12-2, chloroplastic; AltName: Full=CP12 domain-containing protein 2; AltName: Full=Chloroplast protein 12-2; Flags: Precursor	173.759	7.44095	2.76423e-08	8.65966e-07	yes	up	0	0	0	5.92	5.96	12.87	0	8.25	Calvin cycle protein like [Actinidia chinensis var. chinensis]
Achn168821	RecName: Full=Histone-lysine N-methyltransferase family member SUVH9; AltName: Full=Histone H3-K9 methyltransferase 9; Short=H3-K9-HMTase 9; AltName: Full=Protein	170.589	7.41438	6.11148e-08	1.77253e-06	yes	up	0	0	0	0.69	2.28	1.38	0	1.45	Histone-lysine N-methyltransferase family member protein [Actinidia chinensis var. chinensis]
Achn098731	RecName: Full=AP-5 complex subunit beta-1; AltName: Full=Adapter-related protein complex 5 beta subunit; Short=Beta5	133.463	7.0603	2.95072e-06	5.61281e-05	yes	up	0	0	0	0.39	0.71	2.69	0	1.26333	AP-5 complex subunit beta-1 like [Actinidia chinensis var. chinensis]
Achn185111	RecName: Full=Expansin-A15; Short=AtEXPA15; AltName: Full=Alpha-expansin-15; Short=At-EXP15; Short=AtEx15; AltName: Full=Ath-ExpAlpha-1.3; Flags: Precursor	57.783	5.85256	0.000833228	0.00731835	yes	up	0	0	0	1.41	0.14	2.4	0	1.31667	Expansin-A15 like [Actinidia chinensis var. chinensis]
Achn168461	RecName: Full=3-ketoacyl-CoA synthase 10; Short=KCS-10; AltName: Full=Protein FIDDLEHEAD; AltName: Full=Very long-chain fatty acid condensing enzyme 10; Short=VLC	48.824	5.60951	0.00168557	0.0131401	yes	up	0	0	0	2.74	0.47	4.86	0	2.69	3-ketoacyl-CoA synthase [Actinidia chinensis var. chinensis]
Achn070051	_	43.777	5.45209	1.17772e-05	0.000190447	yes	up	0	0.12	0	1.02	2.77	3.33	0.04	2.37333	hypothetical protein CEY00_Acc13087 [Actinidia chinensis var. chinensis]
Achn167911	_	38.465	5.26548	0.00197454	0.0148977	yes	up	0	0	0	3.66	1.63	5.21	0	3.5	Auxin-responsive protein [Actinidia chinensis var. chinensis]
Achn148581	RecName: Full=Ornithine decarboxylase; Short=ODC	36.552	5.19187	0.000415532	0.00409954	yes	up	0.33	0	0.08	1.72	0.82	8.99	0.136667	3.84333	Ornithine decarboxylase [Actinidia chinensis var. chinensis]
Achn270551	RecName: Full=La-related protein 6B; Short=AtLARP6b; AltName: Full=VirF-interacting protein FIP1	32.187	5.00839	0.00601221	0.0365242	yes	up	0	0	0.04	1.37	0.35	0.75	0.0133333	0.823333	La-related protein like [Actinidia chinensis var. chinensis]
Achn366681	RecName: Full=Pathogenesis-related protein PR-4B; Flags: Precursor	31.806	4.99124	2.36282e-28	1.77711e-25	yes	up	2.89	0.89	1.74	49.03	89.79	49.62	1.84	62.8133	Wound-induced protein [Actinidia chinensis var. chinensis]
Achn368041	RecName: Full=Violaxanthin de-epoxidase, chloroplastic; Flags: Precursor	31.083	4.95806	0.00222857	0.0164553	yes	up	0	0.25	0	6.89	1.92	0.79	0.0833333	3.2	Violaxanthin de-epoxidase [Actinidia chinensis var. chinensis]
Achn048621	RecName: Full=Putative germin-like protein 2-2; Flags: Precursor	30.408	4.92639	0.0053102	0.0332197	yes	up	0	0	0	1.08	1.92	1.78	0	1.59333	Germin-like protein subfamily 1 member 13 [Actinidia chinensis var. chinensis]
Achn114301	_	29.631	4.88903	0.0012871	0.0105267	yes	up	0.47	0	0	6.77	6.13	18.38	0.156667	10.4267	Ethylene-responsive transcription factor [Actinidia chinensis var. chinensis]
Achn241801	RecName: Full=UDP-glycosyltransferase 92A1	27.301	4.77089	0.00015829	0.00181144	yes	up	0	0	0.15	1.29	1.97	0.92	0.05	1.39333	UDP-glycosyltransferase [Actinidia chinensis var. chinensis]
Achn158541	RecName: Full=Metalloendoproteinase 1; AltName: Full=SMEP1; Flags: Precursor	24.342	4.6054	3.01608e-07	7.42269e-06	yes	up	0.06	0	0.08	0.92	1.35	1.31	0.0466667	1.19333	Metalloendoproteinase [Actinidia chinensis var. chinensis]
Achn114031	_	21.508	4.4268	1.58252e-10	7.76099e-09	yes	up	0.12	0.11	0.04	0.6	1.85	4.18	0.09	2.21	Telomere length regulator taz1 like [Actinidia chinensis var. chinensis]
Achn369651	_	20.462	4.35487	0.00610039	0.0369351	yes	up	0.07	0	0	0.52	0.8	0.4	0.0233333	0.573333	PREDICTED: uncharacterized protein LOC107178410 [Citrus sinensis]
Achn178651	RecName: Full=Blue copper protein; AltName: Full=Blue copper-binding protein; Short=AtBCB; AltName: Full=Phytocyanin 1; AltName: Full=Stellacyanin; Flags: Precursor	19.563	4.29006	1.68016e-05	0.000260154	yes	up	0.33	0.48	0.13	3.31	15.34	1.05	0.313333	6.56667	Uclacyanin-3 like [Actinidia chinensis var. chinensis]
Achn149391	RecName: Full=Transcription repressor OFP13; AltName: Full=Ovate family protein 13; Short=AtOFP13	18.532	4.21198	0.00158191	0.012469	yes	up	0.21	0	0	1.62	1.52	1.24	0.07	1.46	Transcription repressor like [Actinidia chinensis var. chinensis]
Achn283621	_	15.117	3.91808	0.00162522	0.0127768	yes	up	0.33	0.08	0	5.09	0.18	1.66	0.136667	2.31	hypothetical protein JCGZ_06279 [Jatropha curcas]
Achn027831	_	14.085	3.81604	7.55155e-18	1.31412e-15	yes	up	0.95	2.5	1.12	19.93	38.94	19.06	1.52333	25.9767	Metalloendoproteinase [Actinidia chinensis var. chinensis]
Achn008681	_	12.903	3.68959	3.44963e-16	4.69934e-14	yes	up	1.29	1.11	1.14	7.39	21.56	19.94	1.18	16.2967	photosystem II protein D1 (chloroplast) [Lilium leucanthum]
Achn326791	_	12.797	3.67769	1.69636e-15	1.98078e-13	yes	up	458.99	345.69	229.22	2769.84	6776.84	4513.3	344.633	4686.66	Uncharacterized protein CEY00_Acc31370 [Actinidia chinensis var. chinensis]
Achn332771	RecName: Full=Basic secretory protease; AltName: Full=Boswellia basic secretory protease; Short=BBSP, partial	12.085	3.59515	1.74274e-09	6.97433e-08	yes	up	0.45	0.29	0.54	4.12	7.54	4.84	0.426667	5.5	Basic secretory protease [Actinidia chinensis var. chinensis]
Achn144331	RecName: Full=Polygalacturonase At1g48100; Short=PG; AltName: Full=Pectinase At1g48100; Flags: Precursor	11.831	3.56448	9.40921e-28	6.50755e-25	yes	up	1.66	0.85	2.28	25.89	20.2	14.67	1.59667	20.2533	Polygalacturonase [Actinidia chinensis var. chinensis]
Achn145801	_	11.653	3.54266	1.01298e-05	0.000166503	yes	up	0.14	1.4	0.35	5.29	13.73	4.68	0.63	7.9	;Flags: Precursor
Achn008711	_	11.435	3.51535	6.50648e-21	1.80927e-18	yes	up	3.18	2.7	2.25	16.5	50.47	32.27	2.71	33.08	hypothetical protein DCAR_001521 [Daucus carota subsp. sativus]
Achn356071	RecName: Full=Fruit protein pKIWI502	11.323	3.50118	0.00463913	0.0298215	yes	up	1.29	1.09	3.73	7.55	3.45	62.74	2.03667	24.58	Fruit protein like [Actinidia chinensis var. chinensis]
Achn353021	RecName: Full=Two-component response regulator ARR9; AltName: Full=Response reactor 4	10.851	3.43978	0.000220428	0.00239549	yes	up	0	0.16	0.36	2.02	1.11	2.79	0.173333	1.97333	Two-component response regulator like [Actinidia chinensis var. chinensis]
Achn085041	RecName: Full=Flavonoid 3',5'-hydroxylase 2; Short=F3'5'H; AltName: Full=CYPLXXVA3; AltName: Full=Cytochrome P450 75A3	10.211	3.35199	0.000192859	0.00214869	yes	up	0.05	0.15	0.11	1.17	0.55	1.57	0.103333	1.09667	Flavonoid 3',5'-hydroxylase [Actinidia chinensis var. chinensis]
Achn146991	RecName: Full=Pathogenesis-related protein PR-1 type; Flags: Precursor	9.653	3.27092	2.50471e-13	2.03493e-11	yes	up	7.48	2.87	9.96	54.49	102.95	48.97	6.77	68.8033	Pathogenesis-related protein PR-1 type like [Actinidia chinensis var. chinensis]
Achn250151	_	9.547	3.25499	0.000749189	0.00669801	yes	up	0.74	4.7	4.53	7.24	5.83	2.86	3.32333	5.31	DeSI-like protein [Actinidia chinensis var. chinensis]
Achn008791	_	9.506	3.24878	0.000611287	0.005637	yes	up	0.09	0.05	0.11	0.55	1.13	0.8	0.0833333	0.826667	ribulose-1,5-bisphosphate carboxylase/oxygenase large subunit (chloroplast) [Oryza nivara]
Achn284031	RecName: Full=Transcription factor MYB12; AltName: Full=Myb-related protein 12; Short=AtMYB12	9.472	3.24372	1.8725e-06	3.74125e-05	yes	up	0.14	0.28	0.22	1.72	2.51	2.13	0.213333	2.12	Transcription factor like [Actinidia chinensis var. chinensis]
Achn385221	_	9.205	3.20246	1.79133e-10	8.65906e-09	yes	up	1541.35	937.65	680.78	5770.06	14714.5	10463.5	1053.26	10316	Pyruvate dehydrogenase E1 component subunit alpha like [Actinidia chinensis var. chinensis]
Achn138011	RecName: Full=Pentatricopeptide repeat-containing protein PNM1, mitochondrial; AltName: Full=PPR PROTEIN LOCALIZED TO THE NUCLEUS AND MITOCHONDRIA 1; Flags: Precur	9.084	3.18337	0.00397177	0.0263155	yes	up	0	0	0.27	0.64	0.95	0.93	0.09	0.84	Pentatricopeptide repeat-containing protein [Actinidia chinensis var. chinensis]
Achn014631	_	9.04	3.17625	0.00333827	0.0229702	yes	up	0	0.16	0.27	0.5	1.58	1.94	0.143333	1.34	------
Achn220351	_	9.033	3.17528	0.00748137	0.0434622	yes	up	0.2	0.22	0.49	4.53	0.54	3.72	0.303333	2.93	Zinc finger protein [Actinidia chinensis var. chinensis]
Achn278161	RecName: Full=Anthocyanidin 3-O-glucosyltransferase 5; AltName: Full=Flavonol 3-O-glucosyltransferase 5; AltName: Full=UDP-glucose flavonoid 3-O-glucosyltransferase	8.971	3.16529	6.13062e-05	0.000801805	yes	up	0.25	0	0.3	1.45	1.26	2.5	0.183333	1.73667	Anthocyanidin 3-O-glucosyltransferase [Actinidia chinensis var. chinensis]
Achn034171	_	8.51	3.08917	0.00455528	0.0294087	yes	up	0.05	0.27	0.06	0.2	0.67	2.34	0.126667	1.07	germacrene-D synthase [Actinidia deliciosa]
Achn280121	RecName: Full=Glycine-rich cell wall structural protein 1; Flags: Precursor	8.327	3.05785	0.00877327	0.0493209	yes	up	2.74	4.05	1.3	13.25	2.46	56.87	2.69667	24.1933	uncharacterized protein LOC109841747 [Asparagus officinalis]
Achn096291	_	8.276	3.04889	0.00600643	0.0365137	yes	up	0.84	4.45	0.4	26.69	6.4	16.94	1.89667	16.6767	Vacuolar amino acid transporter like [Actinidia chinensis var. chinensis]
Achn305071	_	7.987	2.99758	7.4874e-11	3.86892e-09	yes	up	0.78	0.78	0.94	6.5	4.45	10.45	0.833333	7.13333	WAT1-related protein [Actinidia chinensis var. chinensis]
Achn189201	RecName: Full=Protein SPA1-RELATED 2	7.912	2.98411	0.000684742	0.00620408	yes	up	0.45	0.09	0	1.72	2.42	1	0.18	1.71333	Protein SPA1-RELATED like [Actinidia chinensis var. chinensis]
Achn074031	RecName: Full=Probable pectate lyase 5; Flags: Precursor	7.694	2.94379	7.77045e-11	3.99985e-09	yes	up	0.83	1.08	3.11	16.93	9.52	14.82	1.67333	13.7567	Pectate lyase [Actinidia chinensis var. chinensis]
Achn184961	RecName: Full=Zinc finger protein 2	7.666	2.93853	0.000894126	0.00774728	yes	up	0.32	0.7	1.17	5.35	5.92	6.38	0.73	5.88333	Zinc finger protein [Actinidia chinensis var. chinensis]
Achn027841	_	7.596	2.9253	0.00411333	0.027008	yes	up	0.45	1.94	0	1.88	10.14	6.91	0.796667	6.31	Metalloendoproteinase [Actinidia chinensis var. chinensis]
Achn036541	_	7.549	2.91636	7.35643e-05	0.000936815	yes	up	0.3	0.66	0.09	4.49	2.02	2.17	0.35	2.89333	Mitogen-activated protein kinase kinase kinase kinase [Actinidia chinensis var. chinensis]
Achn160791	RecName: Full=Putative pleiotropic drug resistance protein 7	7.511	2.90899	2.29772e-06	4.48778e-05	yes	up	1.03	0.08	0.07	2.66	0.5	4.96	0.393333	2.70667	hypothetical protein OsJ_02565 [Oryza sativa Japonica Group]
Achn341891	RecName: Full=Chitinase 6; AltName: Full=Pathogenesis related (PR)-3 chitinase 6; Flags: Precursor	7.41	2.88949	1.80463e-14	1.78301e-12	yes	up	4.46	1.36	4.81	24.58	34.43	24.98	3.54333	27.9967	Endochitinase [Actinidia chinensis var. chinensis]
Achn002351	RecName: Full=Leucoanthocyanidin dioxygenase; Short=LDOX; Short=Leucocyanidin oxygenase; AltName: Full=Anthocyanidin synthase; AltName: Full=Leucoanthocyanidin hydro	7.293	2.86656	0.00217737	0.0161214	yes	up	0.11	0.75	0.13	1.71	0.48	4.45	0.33	2.21333	Leucoanthocyanidin dioxygenase [Actinidia chinensis var. chinensis]
Achn097741	RecName: Full=Chaperone protein dnaJ 8, chloroplastic; Short=AtDjC8; Short=AtJ8; Flags: Precursor	7.272	2.86234	0.00196937	0.0148753	yes	up	0.96	0	0.27	4.8	2.39	2.61	0.41	3.26667	Chaperone protein dnaJ 8 like [Actinidia chinensis var. chinensis]
Achn370401	_	7.245	2.85695	4.55164e-07	1.07412e-05	yes	up	120.63	81.16	158.81	377.25	1551.31	1068.7	120.2	999.087	Disease resistance protein [Actinidia chinensis var. chinensis]
Achn133381	RecName: Full=Photosystem II CP43 chlorophyll apoprotein; AltName: Full=PSII 43 kDa protein; AltName: Full=Photosystem II 44 kDa reaction center protein; AltName:	7.232	2.85436	5.08807e-08	1.49337e-06	yes	up	1.09	0.79	0.7	3.26	7.28	9.49	0.86	6.67667	photosystem II 44 kDa apoprotein P6 (chloroplast) [Cariniana estrellensis]
Achn284841	RecName: Full=Protein STAY-GREEN LIKE, chloroplastic; Flags: Precursor	7.195	2.84692	0.00281964	0.0199827	yes	up	0.2	0	0.74	1.79	0.79	2.42	0.313333	1.66667	Protein STAY-GREEN LIKE like [Actinidia chinensis var. chinensis]
Achn121971	RecName: Full=Mini zinc finger protein 2; Short=AtMIF2	7.088	2.82529	0.00149592	0.0119365	yes	up	0.25	0.81	0.9	3.86	3.27	7.61	0.653333	4.91333	Zinc-finger homeodomain protein [Actinidia chinensis var. chinensis]
Achn281771	_	6.992	2.80571	1.10353e-17	1.87204e-15	yes	up	3.71	1.99	3.82	16.6	10.7	9.28	3.17333	12.1933	Endoglucanase [Actinidia chinensis var. chinensis]
Achn236901	RecName: Full=Polygalacturonase At1g48100; Short=PG; AltName: Full=Pectinase At1g48100; Flags: Precursor	6.988	2.80492	1.08997e-09	4.53701e-08	yes	up	1.61	0.55	2.11	11.9	6.41	10	1.42333	9.43667	Polygalacturonase [Actinidia chinensis var. chinensis]
Achn039701	_	6.859	2.77801	3.54282e-25	1.70644e-22	yes	up	3.05	2.01	4.28	23.19	24.23	21.09	3.11333	22.8367	Pectate lyase [Actinidia chinensis var. chinensis]
Achn132611	RecName: Full=Thaumatin-like protein; AltName: Allergen=Act d 2; Flags: Precursor	6.725	2.74961	1.5776e-16	2.25146e-14	yes	up	3.04	1.9	2.31	18.91	11.36	17.84	2.41667	16.0367	Thaumatin-like protein [Actinidia chinensis var. chinensis]
Achn050721	RecName: Full=Photosystem I P700 chlorophyll a apoprotein A2; AltName: Full=PSI-B; AltName: Full=PsaB (chloroplast)	6.441	2.68725	3.37438e-08	1.03998e-06	yes	up	0.49	0.34	0.25	1.71	2.84	2.94	0.36	2.49667	hypothetical protein EUTSA_v10011033mg [Eutrema salsugineum]
Achn004561	RecName: Full=Tetrahydrocannabinolic acid synthase; Short=THCAS; AltName: Full=Delta(1)-tetrahydrocannabinolic acid synthase; AltName: Full=THCA synthase; Flags: P	6.299	2.65509	0.00617186	0.0372507	yes	up	0.22	0.31	0	0.59	1.32	0.79	0.176667	0.9	Cannabidiolic acid synthase-like [Actinidia chinensis var. chinensis]
Achn015011	RecName: Full=Putative S-adenosyl-L-methionine-dependent methyltransferase Mb0752c	6.277	2.65014	0.00125859	0.0103217	yes	up	0.47	0.59	0	1.57	3.64	2.05	0.353333	2.42	S-adenosyl-L-methionine-dependent methyltransferase [Actinidia chinensis var. chinensis]
Achn284571	_	6.218	2.63638	8.5073e-21	2.29467e-18	yes	up	2.04	2.49	2.54	16.87	10.65	18.32	2.35667	15.28	PREDICTED: carboxyvinyl-carboxyphosphonate phosphorylmutase, chloroplastic-like [Nelumbo nucifera]
Achn135281	RecName: Full=Salicylate carboxymethyltransferase; AltName: Full=S-adenosyl-L-methionine:salicylate acid carboxylmethyltransferase; Short=CbSAMT; AltName: Full=Sali	6.141	2.61856	2.9196e-05	0.00042339	yes	up	0.42	2.82	0.74	6.57	8.25	13.83	1.32667	9.55	Salicylate carboxymethyltransferase [Actinidia chinensis var. chinensis]
Achn136371	RecName: Full=Glucan endo-1,3-beta-glucosidase, acidic isoform PR-Q'; AltName: Full=(1-)3)-beta-glucan endohydrolase; Short=(1-)3)-beta-glucanase; AltName: Full=Beta-	6.094	2.60735	1.77397e-06	3.56553e-05	yes	up	0.31	0.46	0.94	2.78	3.99	5.11	0.57	3.96	Glucan endo-1,3-beta-glucosidase [Actinidia chinensis var. chinensis]
Achn230681	RecName: Full=L-ascorbate oxidase; Short=ASO; Short=Ascorbase; Flags: Precursor	5.976	2.57922	0.000242881	0.00260383	yes	up	0.17	0.17	0.12	0.38	1.89	1.18	0.153333	1.15	L-ascorbate oxidase [Actinidia chinensis var. chinensis]
Achn189491	RecName: Full=Broad-range acid phosphatase DET1; AltName: Full=Decreased ergosterol transport protein 1	5.883	2.55661	0.00257685	0.0185744	yes	up	0.04	0.29	0.13	0.87	0.52	0.81	0.153333	0.733333	Phosphoglycerate mutase-like protein [Actinidia chinensis var. chinensis]
Achn315151	RecName: Full=Probable pectate lyase 18; AltName: Full=Pectate lyase A10; Flags: Precursor	5.822	2.54146	8.20634e-18	1.41891e-15	yes	up	7.59	2.98	10.08	45.59	35.52	47.79	6.88333	42.9667	hypothetical protein TanjilG_31446 [Lupinus angustifolius]
Achn132631	RecName: Full=Thaumatin-like protein; AltName: Allergen=Act d 2; Flags: Precursor	5.79	2.53357	8.28647e-06	0.000139086	yes	up	2.55	0.8	1.07	8.59	5.92	12.95	1.47333	9.15333	thaumatin-like protein [Actinidia chinensis]
Achn329351	_	5.767	2.52779	0.00628638	0.0377358	yes	up	1.31	0.6	0.18	1.86	7.11	1.7	0.696667	3.55667	Heavy metal-associated isoprenylated plant protein [Actinidia chinensis var. chinensis]
Achn290571	_	5.752	2.52397	5.64053e-05	0.000746892	yes	up	1.05	0.08	0.57	2.02	3.59	1.71	0.566667	2.44	Aliphatic sulfonates import ATP-binding protein like [Actinidia chinensis var. chinensis]
Achn123641	RecName: Full=Linoleate 13S-lipoxygenase 2-1, chloroplastic; AltName: Full=Lipoxygenase 2-1; Flags: Precursor	5.75	2.52353	0.00134044	0.0108935	yes	up	0.06	0.15	0.02	0.35	0.59	0.42	0.0766667	0.453333	Linoleate 13S-lipoxygenase like [Actinidia chinensis var. chinensis]
Achn145041	_	5.744	2.52198	0.00501463	0.0317362	yes	up	0	1.21	0.48	4.33	2.02	3.32	0.563333	3.22333	E3 ubiquitin-protein like [Actinidia chinensis var. chinensis]
Achn177591	RecName: Full=ATP synthase subunit alpha, mitochondrial	5.61	2.48795	7.51586e-05	0.000953104	yes	up	1.18	0.47	1.03	2.63	5.28	8.1	0.893333	5.33667	ATP synthase subunit alpha like, partial [Actinidia chinensis var. chinensis]
Achn162581	_	5.576	2.47923	0.00674935	0.0399846	yes	up	0	0.25	0.81	0.74	2.6	2.55	0.353333	1.96333	Tetrahydrocannabinolic acid synthase [Actinidia chinensis var. chinensis]
Achn014791	RecName: Full=Cytochrome P450 82A4; AltName: Full=Cytochrome P450 CP9	5.571	2.47805	0.00281413	0.0199594	yes	up	0.09	0.25	0.11	0.56	1.05	1.07	0.15	0.893333	Cytochrome P450 82A3 like [Actinidia chinensis var. chinensis]
Achn009421	RecName: Full=Expansin-B16; AltName: Full=Beta-expansin-16; AltName: Full=OsEXPB16; AltName: Full=OsaEXPb1.14; Flags: Precursor	5.49	2.45677	1.92302e-08	6.20449e-07	yes	up	1.1	1.19	1.32	8.08	6.13	6.97	1.20333	7.06	Expansin-B16 like [Actinidia chinensis var. chinensis]
Achn099161	RecName: Full=Probable pectate lyase 5; Flags: Precursor	5.392	2.43075	5.34e-41	1.80045e-37	yes	up	14.08	9.41	14.4	79.79	71.23	68.14	12.63	73.0533	Pectate lyase [Actinidia chinensis var. chinensis]
Achn290671	RecName: Full=Probable LRR receptor-like serine/threonine-protein kinase At4g08850; Flags: Precursor	5.333	2.41482	9.03643e-13	6.53457e-11	yes	up	1.89	2.02	1.3	6.82	14.32	9.32	1.73667	10.1533	Leucine-rich repeat receptor-like protein kinase precursor [Actinidia chinensis var. chinensis]
Achn048611	RecName: Full=Germin-like protein subfamily 1 member 13; Flags: Precursor	5.29	2.40324	0.0027749	0.0197538	yes	up	6.86	14.25	3.78	40.47	17.62	85.04	8.29667	47.71	Germin-like protein subfamily 1 member 13 [Actinidia chinensis var. chinensis]
Achn209011	RecName: Full=Chitinase 6; AltName: Full=Pathogenesis related (PR)-3 chitinase 6; Flags: Precursor	5.159	2.36707	5.4609e-09	1.9905e-07	yes	up	9.94	3.27	6.47	22.34	49.52	36.05	6.56	35.97	Endochitinase [Actinidia chinensis var. chinensis]
Achn168801	_	5.147	2.36383	6.50886e-05	0.000844868	yes	up	1.01	2.5	1.56	10.44	4.01	13.69	1.69	9.38	hypothetical protein CEY00_Acc24194 [Actinidia chinensis var. chinensis]
Achn267901	RecName: Full=Cytochrome P450 82C4	5.12	2.35618	1.32505e-08	4.4343e-07	yes	up	0.98	2.3	1.67	6.12	12.69	8.36	1.65	9.05667	Cytochrome P450 82C4 like [Actinidia chinensis var. chinensis]
Achn198181	RecName: Full=Sigma factor binding protein 1, chloroplastic; Short=AtsibI; Short=Sigma factor binding protein I; AltName: Full=SigA binding protein; Flags: Precurso	5.119	2.3559	0.00337651	0.0231742	yes	up	18.45	12.49	2.76	59.15	95.74	35.83	11.2333	63.5733	Sigma factor binding protein [Actinidia chinensis var. chinensis]
Achn006211	RecName: Full=Probable carboxylesterase 5; AltName: Full=AtCXE5	5.107	2.35253	8.96034e-13	6.49697e-11	yes	up	2.74	1.49	3.08	12.38	13.06	14.48	2.43667	13.3067	Carboxylesterase 13 [Actinidia chinensis var. chinensis]
Achn243641	_	5.027	2.32968	0.00324122	0.0223938	yes	up	0.84	0.09	0.3	1.79	1.8	3.13	0.41	2.24	PREDICTED: uncharacterized protein LOC107406125 [Ziziphus jujuba]
Achn322901	RecName: Full=Dirigent protein 23; Short=AtDIR23; Flags: Precursor	5.025	2.32902	0.00403678	0.0266612	yes	up	1.34	0.89	1.28	2.98	13.44	3.58	1.17	6.66667	Dirigent protein [Actinidia chinensis var. chinensis]
Achn080791	RecName: Full=Uncharacterized protein At1g66480	4.993	2.31993	0.00168295	0.0131273	yes	up	0.59	0.64	0.89	4.63	4.92	1.79	0.706667	3.78	Protein of unknown function DUF4228, plant protein [Actinidia chinensis var. chinensis]
Achn358181	_	4.846	2.27665	8.32464e-06	0.000139553	yes	up	0.38	0.6	1.57	4.9	4.32	3.92	0.85	4.38	Protein IQ-DOMAIN like [Actinidia chinensis var. chinensis]
Achn295531	_	4.655	2.21882	0.00546676	0.0339745	yes	up	0.23	0.62	0.82	2.93	6.6	1.24	0.556667	3.59	------
Achn040011	_	4.608	2.20421	4.94384e-05	0.000668087	yes	up	0.31	0.72	0.26	1.78	1.53	2.15	0.43	1.82	F-box protein [Actinidia chinensis var. chinensis]
Achn164591	RecName: Full=Umecyanin; Short=UMC	4.56	2.18896	0.000332832	0.0034096	yes	up	0.32	0.55	0.33	1.35	3.14	1.42	0.4	1.97	Blue copper protein [Actinidia chinensis var. chinensis]
Achn151751	_	4.557	2.18812	4.30941e-22	1.3516e-19	yes	up	8.05	6.73	10.63	50.42	32.31	41.69	8.47	41.4733	Expansin-B16 like [Actinidia chinensis var. chinensis]
Achn225571	_	4.519	2.17594	0.000201055	0.00222074	yes	up	0.87	0.63	1.92	5.01	5.19	6.11	1.14	5.43667	ethylene response factor 2 [Actinidia deliciosa]
Achn290701	RecName: Full=Probable leucine-rich repeat receptor-like protein kinase At1g35710; Flags: Precursor	4.473	2.16131	2.2034e-08	7.05008e-07	yes	up	1.05	1.04	2.63	3.82	8.89	8.38	1.57333	7.03	Leucine-rich repeat receptor-like protein kinase precursor [Actinidia chinensis var. chinensis]
Achn307761	_	4.421	2.1443	0.00325157	0.0224481	yes	up	2.09	1.67	3.78	7.98	15.5	11.85	2.51333	11.7767	uncharacterized protein LOC112034846 [Quercus suber]
Achn182851	RecName: Full=SET and MYND domain-containing protein DDB_G0292454	4.354	2.12248	0.000333514	0.00341529	yes	up	0.34	0.24	0.26	1.55	1.16	1.24	0.28	1.31667	Histone-lysine N-methyltransferase [Actinidia chinensis var. chinensis]
Achn241051	_	4.342	2.11825	0.00247715	0.0179731	yes	up	1.77	0.52	4.45	6.09	7.46	17.49	2.24667	10.3467	Aquaporin TIP1-3 like [Actinidia chinensis var. chinensis]
Achn364341	RecName: Full=ABC transporter C family member 3; Short=ABC transporter ABCC.3; Short=AtABCC3; AltName: Full=ATP-energized glutathione S-conjugate pump 3; AltName: F	4.337	2.11661	0.00057331	0.00535268	yes	up	4.93	0.33	2.38	10.12	13.91	11.38	2.54667	11.8033	ABC transporter C family member 3 like [Actinidia chinensis var. chinensis]
Achn241831	RecName: Full=UDP-glycosyltransferase 92A1	4.328	2.11383	0.000154729	0.0017805	yes	up	0.74	0.65	0.27	1.6	3.48	2.36	0.553333	2.48	UDP-glycosyltransferase [Actinidia chinensis var. chinensis]
Achn380301	_	4.326	2.1131	8.19832e-10	3.51005e-08	yes	up	1.2	1.97	2.86	11.6	11.17	8.87	2.01	10.5467	Transcription factor like [Actinidia chinensis var. chinensis]
Achn021831	_	4.315	2.10937	0.00526286	0.0329975	yes	up	0.92	1.23	0.42	4.2	3.38	4.15	0.856667	3.91	Serine/threonine-protein kinase [Actinidia chinensis var. chinensis]
Achn143561	RecName: Full=Transcription repressor MYB4; AltName: Full=Myb-related protein 4; Short=AtMYB4	4.279	2.09715	0.00297612	0.0208723	yes	up	0.42	1.83	0.51	3.61	3.92	5.25	0.92	4.26	Transcription repressor like [Actinidia chinensis var. chinensis]
Achn163341	RecName: Full=G-type lectin S-receptor-like serine/threonine-protein kinase At2g19130; Flags: Precursor	4.265	2.09258	0.000753659	0.00672904	yes	up	0.22	0.1	0.21	0.61	0.77	0.68	0.176667	0.686667	Receptor-like serine/threonine-protein kinase [Actinidia chinensis var. chinensis]
Achn080771	_	4.264	2.09217	7.65195e-24	3.22494e-21	yes	up	11.93	4.16	4.13	19.67	21.55	36.97	6.74	26.0633	Transcription repressor like [Actinidia chinensis var. chinensis]
Achn308641	_	4.249	2.08706	0.0017407	0.013488	yes	up	2569.59	1054.75	702.93	4030.07	10155.3	7062.5	1442.42	7082.62	protein of unknown function DUF4283 protein, partial [Actinidia chinensis var. chinensis]
Achn352011	_	4.207	2.07282	0.000439483	0.00429811	yes	up	0.23	0.44	0.58	1.04	2.35	3.14	0.416667	2.17667	F-box protein [Actinidia chinensis var. chinensis]
Achn061231	_	4.113	2.04029	0.00188811	0.0143864	yes	up	0.1	0.5	0.4	1.3	2.14	1.54	0.333333	1.66	Transcription factor bHLH041 like [Actinidia chinensis var. chinensis]
Achn219101	_	4.097	2.03442	4.1109e-11	2.17418e-09	yes	up	4.11	9	3.71	25.39	19.64	14.82	5.60667	19.95	Transcription factor bHLH36 like [Actinidia chinensis var. chinensis]
Achn203551	RecName: Full=Exocyst complex component EXO70A1; Short=AtExo70a1; AltName: Full=Exocyst subunit Exo70 family protein A1	4.093	2.03309	0.00118703	0.00981782	yes	up	0.17	0.23	0.21	1.01	0.79	0.87	0.203333	0.89	Exocyst complex component EXO70A1 like [Actinidia chinensis var. chinensis]
Achn232731	_	4.067	2.02402	7.31858e-07	1.65192e-05	yes	up	3.58	4.39	10.3	27.92	20.21	31.18	6.09	26.4367	Phosphatidylserine decarboxylase beta chain like [Actinidia chinensis var. chinensis]
Achn210901	_	4.065	2.02339	2.04361e-05	0.00031084	yes	up	15.17	5.11	10.56	45.19	42.99	47.59	10.28	45.2567	Homeobox protein cut-like [Actinidia chinensis var. chinensis]
Achn265551	RecName: Full=Probable LRR receptor-like serine/threonine-protein kinase At4g08850; Flags: Precursor	4.037	2.01327	0.00223147	0.0164701	yes	up	0.58	0.1	0.43	2.08	1.52	1.01	0.37	1.53667	MDIS1-interacting receptor like kinase [Actinidia chinensis var. chinensis]
Achn118321	RecName: Full=Protein LATERAL ORGAN BOUNDARIES; AltName: Full=ASYMMETRIC LEAVES 2-like protein 4; Short=AS2-like protein 4	3.971	1.98947	7.22616e-07	1.63379e-05	yes	up	7.64	5.79	8.34	18.43	17.7	54.5	7.25667	30.21	Protein LATERAL ORGAN BOUNDARIES like [Actinidia chinensis var. chinensis]
Achn046861	RecName: Full=Flavanone 7-O-glucoside 2''-O-beta-L-rhamnosyltransferase; AltName: Full=1,2 rhamnosyltransferase	3.967	1.98808	1.92499e-12	1.29807e-10	yes	up	2.75	3.63	2.66	14.39	14.78	9.44	3.01333	12.87	Beta-D-glucosyl crocetin beta-1,6-glucosyltransferase [Actinidia chinensis var. chinensis]
Achn118231	RecName: Full=Pectate lyase; AltName: Full=ZePel; Flags: Precursor	3.954	1.98324	9.96983e-08	2.74965e-06	yes	up	12.28	5.47	17.46	65.95	51.11	32.31	11.7367	49.79	Pectate lyase [Actinidia chinensis var. chinensis]
Achn343981	RecName: Full=Cytoplasmic tRNA 2-thiolation protein 1; AltName: Full=Cytoplasmic tRNA adenylyltransferase 1	3.941	1.97859	5.23317e-05	0.000700518	yes	up	1.93	1.52	1.73	3.67	9.67	6.28	1.72667	6.54	hypothetical protein MTR_0055s0130 [Medicago truncatula]
Achn041821	_	3.941	1.97856	3.93187e-10	1.79449e-08	yes	up	1.56	2.04	1.5	10.11	4.91	6.66	1.7	7.22667	Von Willebrand factor, type A protein [Actinidia chinensis var. chinensis]
Achn376781	RecName: Full=Cysteine-rich repeat secretory protein 55; Flags: Precursor	3.928	1.97397	0.000128448	0.00150505	yes	up	2.88	0.98	1.18	6.53	9.44	5.66	1.68	7.21	Cysteine-rich repeat secretory protein [Actinidia chinensis var. chinensis]
Achn330871	RecName: Full=Inorganic pyrophosphatase 1; Short=AtPPsPase1; Short=PPi phosphatase 1; Short=Pyrophosphate-specific phosphatase 1; AltName: Full=Protein PHOSPHATE S	3.909	1.96665	0.00323006	0.0223338	yes	up	1.16	3.57	0.89	9.82	2.68	11.44	1.87333	7.98	Inorganic pyrophosphatase [Actinidia chinensis var. chinensis]
Achn322371	RecName: Full=Uncharacterized protein At1g66480	3.889	1.95943	4.67969e-09	1.73149e-07	yes	up	4.6	3.32	7.37	20.82	20.29	22.17	5.09667	21.0933	Protein of unknown function DUF4228, plant protein [Actinidia chinensis var. chinensis]
Achn195991	RecName: Full=Spermidine hydroxycinnamoyl transferase; AltName: Full=BAHD-like hydroxycinnamoyl transferase	3.889	1.95927	0.000831266	0.00730828	yes	up	0.29	1.07	0.83	2.4	2.24	4.49	0.73	3.04333	Spermidine hydroxycinnamoyl transferase [Actinidia chinensis var. chinensis]
Achn245061	RecName: Full=NAC domain-containing protein 100; Short=ANAC100; Short=AtNAC5	3.862	1.94945	6.0848e-09	2.18834e-07	yes	up	1.85	2.09	1.19	8.01	7.97	6.39	1.71	7.45667	NAC domain-containing protein [Actinidia chinensis var. chinensis]
Achn320621	_	3.859	1.94828	3.45065e-06	6.46349e-05	yes	up	1.69	2.09	0.82	6.45	4.72	5.62	1.53333	5.59667	Phosphate metabolism protein [Actinidia chinensis var. chinensis]
Achn313541	RecName: Full=U-box domain-containing protein 34; AltName: Full=Plant U-box protein 34; Includes: RecName: Full=E3 ubiquitin ligase; Includes: RecName: Full=Serine	3.839	1.94086	0.000845831	0.00740493	yes	up	0.24	0.18	0.29	0.7	0.84	1.4	0.236667	0.98	Serine/threonine-protein kinase [Actinidia chinensis var. chinensis]
Achn166351	RecName: Full=Phenylalanine ammonia-lyase	3.833	1.93834	1.64075e-14	1.63911e-12	yes	up	3.03	3.96	2.16	10.69	13.07	14.22	3.05	12.66	Phenylalanine ammonia-lyase [Actinidia chinensis var. chinensis]
Achn003881	_	3.813	1.93105	0.0015457	0.0122336	yes	up	0.42	0.2	0.15	1.42	0.58	1.15	0.256667	1.05	Cyclin-D-binding Myb-like transcription factor [Actinidia chinensis var. chinensis]
Achn089701	_	3.807	1.92862	0.00837725	0.0475499	yes	up	0.32	1.17	0.3	2.19	3.97	1.21	0.596667	2.45667	aquaporin NIP1-1-like isoform X2 [Olea europaea var. sylvestris]
Achn100841	RecName: Full=Cucumber peeling cupredoxin; Short=CPC; AltName: Full=Stellacyanin	3.804	1.92754	0.000752637	0.00672215	yes	up	2.33	2.61	9.94	13.78	22.11	28.73	4.96	21.54	Cucumber peeling cupredoxin like [Actinidia chinensis var. chinensis]
Achn252631	RecName: Full=Patellin-6	3.771	1.91488	1.89358e-10	9.12065e-09	yes	up	4.38	3.1	7.47	19.8	20.86	19.62	4.98333	20.0933	Patellin-6 like [Actinidia chinensis var. chinensis]
Achn100891	RecName: Full=Classical arabinogalactan protein 9; Flags: Precursor	3.73	1.89922	2.41291e-05	0.000359974	yes	up	1.8	3.26	2.89	6.3	12.29	13.13	2.65	10.5733	Cucumber peeling cupredoxin like [Actinidia chinensis var. chinensis]
Achn170521	RecName: Full=Transcription factor PERIANTHIA; AltName: Full=bZIP transcription factor 46; Short=AtbZIP46	3.727	1.89785	0.00216244	0.0160417	yes	up	4.96	14.01	4.05	26.06	36.51	32.44	7.67333	31.67	hypothetical protein AQUCO_01200041v1 [Aquilegia coerulea]
Achn118371	RecName: Full=Polygalacturonase At1g48100; Short=PG; AltName: Full=Pectinase At1g48100; Flags: Precursor	3.726	1.89765	0.00031548	0.00325409	yes	up	0.81	0.24	0.54	1.65	1.77	2.54	0.53	1.98667	polygalacturonase [Actinidia chinensis]
Achn241391	RecName: Full=DNA-damage-repair/toleration protein DRT100; Flags: Precursor	3.716	1.89376	2.87213e-06	5.48265e-05	yes	up	5.74	5.65	13.04	43.79	16.58	37.44	8.14333	32.6033	DNA-damage-repair/toleration protein [Actinidia chinensis var. chinensis]
Achn032611	_	3.706	1.88978	0.00200935	0.0151096	yes	up	0.37	0.52	0.44	2.42	0.92	1.95	0.443333	1.76333	Protein PHYTOCHROME KINASE SUBSTRATE like [Actinidia chinensis var. chinensis]
Achn303491	RecName: Full=Asparagine synthetase	3.684	1.88132	3.95754e-06	7.32146e-05	yes	up	0.72	1.43	0.75	2.94	3.22	4.94	0.966667	3.7	Asparagine synthetase [Actinidia chinensis var. chinensis]
Achn224541	RecName: Full=Ethylene-responsive transcription factor 1B; Short=AtERF1B; AltName: Full=Ethylene-responsive element-binding factor 1B; Short=EREBP-1B	3.676	1.87798	8.7753e-07	1.93537e-05	yes	up	3.77	3.69	3.88	16.74	17.05	10.84	3.78	14.8767	Ethylene-responsive transcription factor [Actinidia chinensis var. chinensis]
Achn133671	RecName: Full=ABC transporter G family member 4; Short=ABC transporter ABCG.4; Short=AtABCG4; AltName: Full=White-brown complex homolog protein 4; Short=AtWBC4	3.67	1.8758	7.83748e-06	0.000132456	yes	up	0.71	0.73	0.79	3.24	3.71	1.93	0.743333	2.96	ABC transporter G family member 10 like [Actinidia chinensis var. chinensis]
Achn016341	_	3.651	1.86818	0.0026767	0.0191303	yes	up	0.62	0.17	0.9	2.27	1.71	1.65	0.563333	1.87667	Myb-related protein [Actinidia chinensis var. chinensis]
Achn152191	RecName: Full=WRKY transcription factor 6; AltName: Full=WRKY DNA-binding protein 6; Short=AtWRKY6	3.605	1.85019	6.78863e-09	2.41889e-07	yes	up	4.5	1.9	2.67	11.5	12.05	11.55	3.02333	11.7	WRKY transcription factor [Actinidia chinensis var. chinensis]
Achn167571	RecName: Full=Serine/threonine-protein kinase At5g01020	3.59	1.8441	0.00469029	0.0300645	yes	up	0.16	0.95	1.7	3.96	4.37	2.47	0.936667	3.6	Serine/threonine-protein kinase [Actinidia chinensis var. chinensis]
Achn106461	_	3.59	1.84392	0.000272568	0.00287523	yes	up	0.71	1.63	2.48	4.44	4.76	9.22	1.60667	6.14	Aspartic peptidase protein [Actinidia chinensis var. chinensis]
Achn055751	_	3.579	1.83965	0.00502409	0.0317737	yes	up	0.42	0.5	0.17	2.08	2.18	0.57	0.363333	1.61	LRR receptor-like serine/threonine-protein kinase [Actinidia chinensis var. chinensis]
Achn173761	RecName: Full=Flavonoid 3',5'-hydroxylase 1; Short=F3'5'H; AltName: Full=CYPLXXVA1; AltName: Full=Cytochrome P450 75A1	3.577	1.83856	3.67801e-13	2.90079e-11	yes	up	5.83	8.86	8.19	29.89	35.92	22.2	7.62667	29.3367	Flavonoid 3',5'-hydroxylase [Actinidia chinensis var. chinensis]
Achn228271	RecName: Full=Polygalacturonase At1g48100; Short=PG; AltName: Full=Pectinase At1g48100; Flags: Precursor	3.569	1.83537	9.06254e-21	2.42024e-18	yes	up	4.94	5.05	7	28.96	22.07	22.08	5.66333	24.37	Polygalacturonase [Actinidia chinensis var. chinensis]
Achn062751	RecName: Full=Peroxidase 4; Flags: Precursor	3.557	1.8306	2.72025e-11	1.50664e-09	yes	up	12.88	22.31	27.57	96.87	67.55	76.26	20.92	80.2267	Peroxidase [Actinidia chinensis var. chinensis]
Achn310001	RecName: Full=Ethylene-responsive transcription factor ERF003	3.55	1.82762	0.00559102	0.0345728	yes	up	0.92	0.55	0.61	2.28	1.76	3.91	0.693333	2.65	Ethylene-responsive transcription factor [Actinidia chinensis var. chinensis]
Achn116931	RecName: Full=Microtubule-associated protein SPIRAL2-like	3.548	1.82708	2.76009e-10	1.30382e-08	yes	up	3.14	5.51	5.03	23.12	17.35	11.86	4.56	17.4433	Microtubule-associated protein [Actinidia chinensis var. chinensis]
Achn387191	_	3.528	1.8189	1.52798e-10	7.55705e-09	yes	up	71.27	73.12	105.31	245.65	234.66	470.83	83.2333	317.047	hypothetical protein CEY00_Acc11577 [Actinidia chinensis var. chinensis]
Achn265031	_	3.509	1.81094	0.000293543	0.00306295	yes	up	3.97	4.43	7.03	16.02	30.67	11.08	5.14333	19.2567	------
Achn387871	_	3.46	1.7909	0.000393663	0.00391529	yes	up	0.96	0.46	1.8	4.04	4.82	3.41	1.07333	4.09	Homeobox-leucine zipper protein like [Actinidia chinensis var. chinensis]
Achn270991	_	3.46	1.79085	3.86335e-13	3.02047e-11	yes	up	5.96	6.5	5.2	19.8	21.36	21.62	5.88667	20.9267	Anthocyanin regulatory C1 protein [Actinidia chinensis var. chinensis]
Achn352061	RecName: Full=Cation/H(+) antiporter 20; AltName: Full=Protein CATION/H+ EXCHANGER 20; Short=AtCHX20	3.435	1.78012	2.54546e-06	4.90769e-05	yes	up	0.58	1.16	0.58	3.13	3.13	2.35	0.773333	2.87	Cation/H(+) antiporter like [Actinidia chinensis var. chinensis]
Achn344391	_	3.418	1.77336	0.00830858	0.04733	yes	up	0.49	0.86	3.98	3.94	5.24	10.28	1.77667	6.48667	Lipase [Actinidia chinensis var. chinensis]
Achn314651	RecName: Full=2-methylbutanal oxime monooxygenase; AltName: Full=Cytochrome P450 71E7	3.415	1.7721	1.16549e-09	4.80684e-08	yes	up	1.81	2.5	2.38	6.44	8.76	9.32	2.23	8.17333	2-methylbutanal oxime monooxygenase [Actinidia chinensis var. chinensis]
Achn094931	_	3.399	1.76493	0.00140813	0.0113411	yes	up	0.69	0.93	0.28	2.04	2.42	2.45	0.633333	2.30333	FACT complex subunit like [Actinidia chinensis var. chinensis]
Achn058571	_	3.397	1.76434	0.000970653	0.0082955	yes	up	0.67	3.37	1.04	14.8	24.55	29.59	1.69333	22.98	------
Achn367461	_	3.396	1.76392	5.76539e-05	0.000759697	yes	up	2.82	7.44	2.31	17.68	17.53	9.49	4.19	14.9	Protein ESKIMO like [Actinidia chinensis var. chinensis]
Achn156441	_	3.379	1.75676	1.59429e-06	3.2504e-05	yes	up	2.25	2.7	3.7	11.52	11.19	8.55	2.88333	10.42	NDR1/HIN1-Like protein [Actinidia chinensis var. chinensis]
Achn055741	_	3.379	1.75643	0.000707438	0.00637758	yes	up	0.38	0.29	0.26	0.97	1.63	1.2	0.31	1.26667	Receptor-like protein kinase [Actinidia chinensis var. chinensis]
Achn342851	_	3.378	1.75617	1.1574e-12	8.15107e-11	yes	up	200.96	340.96	379.91	1304.46	865.84	1187.68	307.277	1119.33	Extensin like [Actinidia chinensis var. chinensis]
Achn052361	RecName: Full=Aluminum-activated malate transporter 9; Short=AtALMT9	3.365	1.75075	0.000351378	0.00356707	yes	up	2.98	2.51	4.82	9.49	4.64	23.02	3.43667	12.3833	Aluminum-activated malate transporter like [Actinidia chinensis var. chinensis]
Achn093961	RecName: Full=Type I inositol 1,4,5-trisphosphate 5-phosphatase CVP2; AltName: Full=Protein COTYLEDON VASCULAR PATTERN 2	3.334	1.73715	3.74222e-06	6.97574e-05	yes	up	0.6	1.24	0.84	2.94	2.49	3.44	0.893333	2.95667	Type I inositol polyphosphate 5-phosphatase [Actinidia chinensis var. chinensis]
Achn003201	_	3.304	1.72433	0.00368646	0.0248277	yes	up	0.51	1.67	1.54	5.73	5.24	2.25	1.24	4.40667	DNA double-strand break repair Rad50 ATPase [Actinidia chinensis var. chinensis]
Achn306221	RecName: Full=Probable L-type lectin-domain containing receptor kinase S.7; Short=LecRK-S.7; Flags: Precursor	3.302	1.72337	0.000401141	0.00397647	yes	up	0.27	0.6	0.93	2.38	1.99	1.93	0.6	2.1	Legume lectin domain protein [Actinidia chinensis var. chinensis]
Achn165371	RecName: Full=21.7 kDa class VI heat shock protein; AltName: Full=21.7 kDa heat shock protein; Short=AtHsp21.7	3.293	1.71946	0.0016361	0.0128398	yes	up	1.99	1.57	1.74	7.24	4.06	7.45	1.76667	6.25	HSP20-like chaperone protein [Actinidia chinensis var. chinensis]
Achn248811	_	3.276	1.71173	0.000870214	0.00757172	yes	up	1.05	1.01	0.4	3.01	4.05	1.65	0.82	2.90333	unnamed protein product, partial [Vitis vinifera]
Achn213961	RecName: Full=Potassium transporter 1; Short=AtKT1; Short=AtKUP1; Short=AtPOT1	3.259	1.70454	0.000125485	0.00147565	yes	up	0.53	0.36	0.85	2.48	1.22	2.37	0.58	2.02333	hypothetical protein Csa_1G532340 [Cucumis sativus]
Achn258481	_	3.251	1.70074	0.00106076	0.00893561	yes	up	0.91	1.54	1.46	3.06	5.94	4.62	1.30333	4.54	Transcription repressor like [Actinidia chinensis var. chinensis]
Achn098511	RecName: Full=Disease resistance protein RPM1; AltName: Full=Resistance to Pseudomonas syringae protein 3	3.243	1.69746	9.56448e-14	8.54247e-12	yes	up	5.51	6.06	6.37	23.47	13.22	23.2	5.98	19.9633	Disease resistance protein, partial [Actinidia chinensis var. chinensis]
Achn290641	RecName: Full=UDP-glycosyltransferase 85A3	3.24	1.69592	0.00037157	0.00373968	yes	up	0.83	1.76	0.64	4.89	3.79	2.69	1.07667	3.79	7-deoxyloganetin glucosyltransferase [Actinidia chinensis var. chinensis]
Achn151421	_	3.235	1.69394	0.00063892	0.00584586	yes	up	2.19	4.47	7.51	10.67	18.11	15.92	4.72333	14.9	hypothetical protein CEY00_Acc30891 [Actinidia chinensis var. chinensis]
Achn235111	RecName: Full=Zinc finger protein ZAT9	3.226	1.68994	0.00319671	0.0221478	yes	up	0.37	1.14	0.81	3.1	2.8	2.15	0.773333	2.68333	Zinc finger protein [Actinidia chinensis var. chinensis]
Achn179841	_	3.221	1.6876	2.50181e-05	0.000370369	yes	up	1.53	0.76	0.94	3.74	2.98	4.47	1.07667	3.73	------
Achn212761	RecName: Full=Transcription factor RAX2; AltName: Full=Myb-related protein 38; Short=AtMYB38; AltName: Full=Protein REGULATOR OF AXILLARY MERISTEMS 2	3.214	1.68447	5.04293e-07	1.17973e-05	yes	up	1.36	2.67	2.94	8.59	7.28	8.12	2.32333	7.99667	Transcription factor like [Actinidia chinensis var. chinensis]
Achn286121	RecName: Full=RING-H2 finger protein ATL70	3.171	1.66502	4.72146e-06	8.52994e-05	yes	up	5.72	7.83	5.32	25.24	20.08	19.02	6.29	21.4467	RING-H2 finger protein [Actinidia chinensis var. chinensis]
Achn330141	RecName: Full=LRR receptor-like serine/threonine-protein kinase GSO1; AltName: Full=Protein GASSHO 1; Flags: Precursor	3.165	1.66213	0.000874516	0.00760178	yes	up	0.32	0.35	0.29	1.08	1.17	0.98	0.32	1.07667	LRR receptor-like serine/threonine-protein kinase precursor [Actinidia chinensis var. chinensis]
Achn259851	RecName: Full=Early nodulin-93; Short=N-93	3.154	1.65733	0.000709442	0.00639351	yes	up	8.35	3.82	6.7	12.58	17.24	33.94	6.29	21.2533	------
Achn320411	RecName: Full=Phosphomethylethanolamine N-methyltransferase; Short=AtPMEAMT; AltName: Full=Phosphoethanolamine N-methyltransferase 2	3.153	1.65672	1.76966e-06	3.55952e-05	yes	up	14.1	17.28	13.48	88.78	29.28	35.06	14.9533	51.04	Phosphomethylethanolamine N-methyltransferase [Actinidia chinensis var. chinensis]
Achn267491	RecName: Full=Transcription factor MYB39; AltName: Full=Myb-related protein 39; Short=AtMYB39	3.144	1.65274	1.08647e-06	2.33324e-05	yes	up	1.43	4.86	3.17	9.63	14.19	11.36	3.15333	11.7267	Transcription factor like [Actinidia chinensis var. chinensis]
Achn159111	RecName: Full=Cyclin-A3-2; AltName: Full=G2/mitotic-specific cyclin-A3-2; Short=CycA3;2	3.123	1.64305	4.94144e-05	0.000668087	yes	up	0.96	1.25	1.15	5.38	2.95	3.03	1.12	3.78667	G2/mitotic-specific cyclin C13-1 like [Actinidia chinensis var. chinensis]
Achn086781	_	3.122	1.64266	1.82027e-08	5.91545e-07	yes	up	8.92	16.92	14.19	52.17	48.41	34	13.3433	44.86	Enoyl-CoA delta isomerase 2, peroxisomal like [Actinidia chinensis var. chinensis]
Achn042171	_	3.119	1.64125	3.82582e-08	1.15948e-06	yes	up	14.82	11.47	22.2	53.92	61.26	45.66	16.1633	53.6133	Pathogenesis-related protein like [Actinidia chinensis var. chinensis]
Achn295871	_	3.117	1.64025	3.7632e-07	9.03873e-06	yes	up	5.46	10.06	5.94	32.33	21.37	16.69	7.15333	23.4633	Xyloglucan endotransglucosylase/hydrolase protein [Actinidia chinensis var. chinensis]
Achn189001	RecName: Full=Endoglucanase 6; AltName: Full=Endo-1,4-beta glucanase 6; Flags: Precursor	3.11	1.63695	3.65776e-13	2.89327e-11	yes	up	8.8	13.7	14.04	39.91	30.38	39.1	12.18	36.4633	Endoglucanase [Actinidia chinensis var. chinensis]
Achn295011	_	3.093	1.62897	0.000246411	0.00263434	yes	up	3.1	2.1	4.2	12.06	9.98	8.93	3.13333	10.3233	Dirigent protein [Actinidia chinensis var. chinensis]
Achn367831	_	3.087	1.62633	0.00397844	0.0263434	yes	up	1.13	0.7	4.02	6.7	4.11	8.52	1.95	6.44333	Glycerol-3-phosphate acyltransferase, partial [Actinidia chinensis var. chinensis]
Achn104391	_	3.08	1.62276	3.27738e-21	9.30534e-19	yes	up	21.37	24.02	23.27	67.98	89.33	66.61	22.8867	74.64	Transcription factor like [Actinidia chinensis var. chinensis]
Achn042251	_	3.076	1.62106	8.82055e-19	1.78885e-16	yes	up	9.73	10.95	9.19	35.87	36.31	26.74	9.95667	32.9733	Pectate lyase [Actinidia chinensis var. chinensis]
Achn154701	RecName: Full=Protein PHR1-LIKE 1; AltName: Full=Myb-like transcription factor 1	3.073	1.6196	0.00355879	0.0241165	yes	up	0.69	1.5	1.14	5.22	2.19	3.62	1.11	3.67667	Protein PHOSPHATE STARVATION RESPONSE like [Actinidia chinensis var. chinensis]
Achn120991	RecName: Full=Extensin-1; Short=AtExt1; Short=AtExt4; Flags: Precursor	3.068	1.61722	7.91225e-14	7.13769e-12	yes	up	41.85	50.69	55.51	194.31	154.44	199.97	49.35	182.907	------
Achn172841	RecName: Full=Cell division control protein 18	3.063	1.61507	1.39713e-05	0.000220508	yes	up	0.52	1.05	0.91	2.78	3.09	2.23	0.826667	2.7	Cell division control protein 6 B like [Actinidia chinensis var. chinensis]
Achn380391	_	3.063	1.61507	5.45593e-06	9.71108e-05	yes	up	6.96	2.33	9.97	23.01	18.39	21.63	6.42	21.01	Myosin-11 like [Actinidia chinensis var. chinensis]
Achn129041	_	3.063	1.61492	5.25811e-09	1.92962e-07	yes	up	2.12	2.61	2.09	8.22	6.69	7.53	2.27333	7.48	Myb family transcription factor EFM like [Actinidia chinensis var. chinensis]
Achn362621	RecName: Full=Probable acyl-activating enzyme 5, peroxisomal; AltName: Full=AMP-binding protein 5; Short=AtAMPBP5	3.061	1.61394	2.69042e-07	6.71932e-06	yes	up	3.3	1.04	1.83	6.26	7.78	8.2	2.05667	7.41333	Acyl-activating enzyme like [Actinidia chinensis var. chinensis]
Achn060261	RecName: Full=Phenylalanine ammonia-lyase	3.055	1.61136	2.74021e-20	6.71925e-18	yes	up	98.78	102.65	99.8	339.24	399.05	251.5	100.41	329.93	Phenylalanine ammonia-lyase [Actinidia chinensis var. chinensis]
Achn032521	_	3.054	1.61083	0.000179221	0.0020218	yes	up	5.56	2.75	6.69	19.99	15.52	13.24	5	16.25	LOB domain-containing protein [Actinidia chinensis var. chinensis]
Achn303851	RecName: Full=Peroxidase 4; Flags: Precursor	3.051	1.6094	0.000620838	0.00571141	yes	up	3.09	4.33	10.64	12.28	17.79	28.83	6.02	19.6333	Peroxidase [Actinidia chinensis var. chinensis]
Achn084601	RecName: Full=Glycine-rich cell wall structural protein 1.8; Short=GRP 1.8; Flags: Precursor	3.042	1.60485	0.0061316	0.0370409	yes	up	35.16	43.48	35.25	165.38	41.55	164.27	37.9633	123.733	Glycine-rich cell wall structural protein like [Actinidia chinensis var. chinensis]
Achn123181	_	3.031	1.59961	3.89312e-05	0.000542402	yes	up	13.93	4.27	12	35.12	35.02	27.34	10.0667	32.4933	Glioma tumor suppressor candidate region protein [Actinidia chinensis var. chinensis]
Achn312831	RecName: Full=Aspartic proteinase CDR1; AltName: Full=Protein CONSTITUTIVE DISEASE RESISTANCE 1; Flags: Precursor	3.02	1.59472	8.31096e-05	0.00103966	yes	up	3.6	11.23	4.8	22.01	26.66	15.46	6.54333	21.3767	Aspartic protease precursor [Actinidia chinensis var. chinensis]
Achn148621	RecName: Full=Protein YLS3; AltName: Full=Protein YELLOW-LEAF-SPECIFIC GENE 3; AltName: Full=Xylogen-like protein 9; Short=AtXYLP9; Flags: Precursor	3.007	1.58856	6.96172e-05	0.000895036	yes	up	2.2	5.03	4.11	14.04	8.51	14.16	3.78	12.2367	hypothetical protein CEY00_Acc32523 [Actinidia chinensis var. chinensis]
Achn360831	RecName: Full=Endoglucanase 5; AltName: Full=Endo-1,4-beta glucanase 5; Flags: Precursor	3.007	1.5885	0.00327355	0.0225651	yes	up	0.54	0.34	0.28	1.18	1.36	1.25	0.386667	1.26333	unnamed protein product, partial [Vitis vinifera]
Achn047751	RecName: Full=ABC transporter G family member 5; Short=ABC transporter ABCG.5; Short=AtABCG5; AltName: Full=White-brown complex homolog protein 5; Short=AtWBC5	3.004	1.58695	2.81969e-10	1.32964e-08	yes	up	4.22	2.94	2.99	13.62	10.7	8.53	3.38333	10.95	ABC transporter G family member 5 like [Actinidia chinensis var. chinensis]
Achn243611	_	3.001	1.58568	8.5154e-06	0.000142397	yes	up	2.41	3.89	2.97	11.17	12.61	6.21	3.09	9.99667	Protein trichome birefringence-like [Actinidia chinensis var. chinensis]
Achn342271	RecName: Full=Transcription repressor OFP1; AltName: Full=Ovate family protein 1; Short=AtOFP1	2.989	1.57987	2.88441e-05	0.000419639	yes	up	2.04	4.75	4.57	9.97	12.75	13.69	3.78667	12.1367	Transcription repressor like [Actinidia chinensis var. chinensis]
Achn278971	_	2.987	1.57874	1.50418e-18	2.94001e-16	yes	up	11.68	8.45	11.52	41.32	28.82	34.07	10.55	34.7367	Protein FAM47B like [Actinidia chinensis var. chinensis]
Achn167491	_	2.985	1.57773	0.000381068	0.00381818	yes	up	2.58	6.1	3.04	5.47	10.59	2.25	3.90667	6.10333	Transcription factor like [Actinidia chinensis var. chinensis]
Achn092941	RecName: Full=Glyoxylate/hydroxypyruvate reductase HPR3; AltName: Full=NAD(P)H-dependent hydroxypyruvate reductase 3; Short=AtHPR3; Short=HPR 3	2.981	1.57573	6.92754e-05	0.000891917	yes	up	4.14	4.98	7.03	20.45	16.61	14.23	5.38333	17.0967	hypothetical protein DCAR_006773 [Daucus carota subsp. sativus]
Achn387181	_	2.98	1.57526	3.38484e-09	1.28049e-07	yes	up	113.77	160.57	201.53	460.21	379.61	693.79	158.623	511.203	hypothetical protein CEY00_Acc11577 [Actinidia chinensis var. chinensis]
Achn123521	RecName: Full=DNA-damage-repair/toleration protein DRT100; Flags: Precursor	2.974	1.57222	0.000219354	0.00238574	yes	up	6.86	5.34	10.18	35.55	9.46	26.86	7.46	23.9567	DNA-damage-repair/toleration protein [Actinidia chinensis var. chinensis]
Achn173031	_	2.971	1.57085	3.13836e-07	7.70255e-06	yes	up	1.75	2.98	2.47	8.72	6.28	8	2.4	7.66667	Meiosis-specific nuclear structural protein [Actinidia chinensis var. chinensis]
Achn301581	RecName: Full=B3 domain-containing protein At2g36080; AltName: Full=Protein AUXIN RESPONSIVE FACTOR 31	2.969	1.56995	4.28548e-07	1.01933e-05	yes	up	1.79	1.61	2.4	6.95	6.35	7.13	1.93333	6.81	B3 domain-containing protein [Actinidia chinensis var. chinensis]
Achn294881	_	2.958	1.56477	1.39437e-05	0.000220201	yes	up	1.04	1.04	0.91	4.31	3.1	2.73	0.996667	3.38	Endoglucanase [Actinidia chinensis var. chinensis]
Achn191471	RecName: Full=Peroxidase 4; Flags: Precursor	2.958	1.5647	3.55655e-10	1.64547e-08	yes	up	10.62	17.5	16.27	51.15	52	34.7	14.7967	45.95	Peroxidase [Actinidia chinensis var. chinensis]
Achn141111	_	2.956	1.56366	1.88491e-06	3.76047e-05	yes	up	2.53	1.04	1.45	4.85	5.13	5.15	1.67333	5.04333	Dystrophin like [Actinidia chinensis var. chinensis]
Achn029411	RecName: Full=NAD(P)H-quinone oxidoreductase subunit M, chloroplastic; AltName: Full=NAD(P)H dehydrogenase I subunit M; Short=NDH-1 subunit M; Short=NDH-M; Flags:	2.95	1.56079	0.00182044	0.0139615	yes	up	1.58	1.59	2.15	3.21	5.73	6.67	1.77333	5.20333	NAD(P)H-quinone oxidoreductase subunit M like [Actinidia chinensis var. chinensis]
Achn025591	RecName: Full=Wall-associated receptor kinase-like 14; Flags: Precursor	2.943	1.55723	6.5663e-14	5.96339e-12	yes	up	3.22	4.62	4.08	13.25	12.72	11.8	3.97333	12.59	Wall-associated receptor kinase-like [Actinidia chinensis var. chinensis]
Achn338391	RecName: Full=Putative receptor-like protein kinase At5g39000; Flags: Precursor	2.942	1.55691	5.42956e-05	0.00072429	yes	up	0.59	0.86	0.87	2.12	2.69	2.34	0.773333	2.38333	Receptor-like protein kinase [Actinidia chinensis var. chinensis]
Achn141771	RecName: Full=Beta-amylase 3, chloroplastic; AltName: Full=1,4-alpha-D-glucan maltohydrolase; AltName: Full=Beta-amylase 8; AltName: Full=Chloroplast beta-amylase;	2.942	1.55658	0.000325868	0.00334334	yes	up	0.59	1.05	1.39	3.1	2.3	3.31	1.01	2.90333	Beta-amylase [Actinidia chinensis var. chinensis]
Achn299051	_	2.936	1.55393	4.21332e-05	0.000578941	yes	up	1.1	1.45	1.66	4.93	4.14	3.63	1.40333	4.23333	Hyphally regulated cell wall protein [Actinidia chinensis var. chinensis]
Achn370691	RecName: Full=L-lactate dehydrogenase B; Short=LDH-B, partial	2.934	1.55303	1.10526e-05	0.000179592	yes	up	2.52	1.36	2.39	6.6	7.08	5.99	2.09	6.55667	L-lactate dehydrogenase [Actinidia chinensis var. chinensis]
Achn185281	RecName: Full=Zinc finger protein 8	2.93	1.55108	0.00812968	0.046458	yes	up	0.97	0.92	1.02	3.64	2.57	2.91	0.97	3.04	Zinc finger protein [Actinidia chinensis var. chinensis]
Achn071491	RecName: Full=Probable LRR receptor-like serine/threonine-protein kinase At1g34110; Flags: Precursor	2.915	1.54342	3.94147e-05	0.000547161	yes	up	0.58	0.39	0.56	1.89	1.34	1.53	0.51	1.58667	Receptor-like protein [Actinidia chinensis var. chinensis]
Achn291501	RecName: Full=Potassium channel AKT1	2.909	1.54076	9.40085e-08	2.60338e-06	yes	up	2.74	3.8	3.82	14.47	6.6	11.52	3.45333	10.8633	Potassium channel AKT1 -like protein [Gossypium arboreum]
Achn304081	RecName: Full=A/G-specific adenine DNA glycosylase; AltName: Full=MutY homolog; Short=AtMYH	2.907	1.53973	7.47828e-06	0.000126783	yes	up	1.16	1.39	0.77	3.01	4.08	3.16	1.10667	3.41667	Adenine DNA glycosylase [Actinidia chinensis var. chinensis]
Achn062941	RecName: Full=Autophagy-related protein 18c; Short=AtATG18c	2.906	1.53915	0.00324525	0.0224154	yes	up	0.34	0.75	0.45	1.24	2.02	1.52	0.513333	1.59333	Autophagy-related protein like [Actinidia chinensis var. chinensis]
Achn028771	RecName: Full=Cytochrome P450 83B1; AltName: Full=Protein ALTERED TRYPTOPHAN REGULATION 4; AltName: Full=Protein RED ELONGATED 1; AltName: Full=Protein SUPERROOT 2	2.903	1.5375	7.29421e-06	0.000124052	yes	up	1.89	3.15	3.21	7.13	6.53	12.11	2.75	8.59	Cytochrome P450 83B1 like [Actinidia chinensis var. chinensis]
Achn237421	RecName: Full=Aluminum-activated malate transporter 12; Short=AtALMT12; AltName: Full=Quick anion channel 1	2.886	1.52886	1.35013e-07	3.60209e-06	yes	up	1.59	2.28	2.62	6.27	6.94	6.83	2.16333	6.68	Aluminum-activated malate transporter like [Actinidia chinensis var. chinensis]
Achn173091	_	2.884	1.52826	0.000318255	0.0032777	yes	up	2.55	2.25	2.19	5.29	9.05	7.31	2.33	7.21667	Protein like [Actinidia chinensis var. chinensis]
Achn155581	_	2.879	1.52562	1.45762e-12	1.00042e-10	yes	up	3.89	2.37	3.78	11.01	10.52	9.49	3.34667	10.34	Beta-galactosidase [Actinidia chinensis var. chinensis]
Achn066821	RecName: Full=ABC transporter G family member 2; Short=ABC transporter ABCG.2; Short=AtABCG2; AltName: Full=White-brown complex homolog protein 2; Short=AtWBC2	2.867	1.51969	1.06095e-07	2.8994e-06	yes	up	5.5	12.47	9.98	31.62	30.19	24.73	9.31667	28.8467	ABC transporter G family member 20 like [Actinidia chinensis var. chinensis]
Achn256021	RecName: Full=Transcription factor MYB44; AltName: Full=Myb-related protein 44; Short=AtMYB44; AltName: Full=Myb-related protein R1; Short=AtMYBR1	2.865	1.51834	6.69283e-10	2.9117e-08	yes	up	12.93	11.66	15.31	40.7	34.06	58.34	13.3	44.3667	Transcription factor like [Actinidia chinensis var. chinensis]
Achn214541	RecName: Full=Probable pectate lyase 1; AltName: Full=Pectate lyase A1; Flags: Precursor	2.856	1.51392	3.69303e-05	0.000518004	yes	up	6.63	2.03	6.36	15.65	12.59	17.34	5.00667	15.1933	Pectate lyase [Actinidia chinensis var. chinensis]
Achn109101	RecName: Full=ABC transporter G family member 20; Short=ABC transporter ABCG.20; Short=AtABCG20; AltName: Full=Probable white-brown complex homolog protein 20; Sho	2.853	1.51251	4.23493e-07	1.0082e-05	yes	up	3.67	8.84	5.49	20.77	19.36	17.45	6	19.1933	ABC transporter G family member 20 like [Actinidia chinensis var. chinensis]
Achn363841	RecName: Full=Ethylene-responsive transcription factor ERF010	2.833	1.50222	1.07828e-21	3.26791e-19	yes	up	14.48	22.79	17.31	61.72	58.1	63.72	18.1933	61.18	Ethylene-responsive transcription factor [Actinidia chinensis var. chinensis]
Achn248091	RecName: Full=Phospholipase A1-Igamma3, chloroplastic; Flags: Precursor	2.831	1.50137	0.000207055	0.00227398	yes	up	0.68	0.74	0.39	2.16	1.89	1.48	0.603333	1.84333	Phospholipase [Actinidia chinensis var. chinensis]
Achn292801	RecName: Full=Cinnamoyl-CoA reductase 1; Short=AtCCR1; AltName: Full=Protein IRREGULAR XYLEM 4	2.818	1.49442	6.46051e-18	1.1491e-15	yes	up	11.08	12.11	12.75	34.69	50.78	31.52	11.98	38.9967	Cinnamoyl-CoA reductase-like [Actinidia chinensis var. chinensis]
Achn322121	RecName: Full=1-aminocyclopropane-1-carboxylate oxidase homolog 1	2.818	1.49442	0.000103416	0.00124696	yes	up	2.99	0.96	2.73	6.42	7.11	6.53	2.22667	6.68667	1-aminocyclopropane-1-carboxylate oxidase [Actinidia chinensis var. chinensis]
Achn045711	_	2.814	1.49258	0.000163683	0.00186761	yes	up	2.55	1.35	3.11	6.14	5.36	7.81	2.33667	6.43667	NDR1/HIN1-like protein [Actinidia chinensis var. chinensis]
Achn163261	_	2.812	1.49163	0.00175398	0.0135559	yes	up	1.08	2.06	0.85	3.84	5.02	2.64	1.33	3.83333	EGF domain-specific O-linked N-acetylglucosamine transferase [Actinidia chinensis var. chinensis]
Achn206651	_	2.802	1.48661	3.05894e-05	0.000440677	yes	up	8.28	22.13	13.02	44.76	37.65	48.9	14.4767	43.77	hypothetical protein CEY00_Acc31259 [Actinidia chinensis var. chinensis]
Achn155761	_	2.8	1.4853	0.002622	0.0188344	yes	up	2.26	0.8	3.51	5.73	5.47	8.39	2.19	6.53	Protein BIG GRAIN 1-like [Actinidia chinensis var. chinensis]
Achn183801	RecName: Full=Ribonuclease 1; Flags: Precursor	2.793	1.48189	2.10257e-12	1.40726e-10	yes	up	15.73	23.46	25.79	69.68	57.94	67.44	21.66	65.02	Vacuolar amino acid transporter like [Actinidia chinensis var. chinensis]
Achn382121	RecName: Full=Flavonoid 3'-monooxygenase; AltName: Full=Cytochrome P450 75B2; AltName: Full=Flavonoid 3'-hydroxylase	2.788	1.47902	7.29015e-08	2.08082e-06	yes	up	11.83	9.96	6.19	26.9	40.26	19.45	9.32667	28.87	Flavonoid 3'-monooxygenase [Actinidia chinensis var. chinensis]
Achn166761	_	2.786	1.47842	0.00190229	0.0144741	yes	up	0.41	0.62	0.45	1.88	1.57	1.02	0.493333	1.49	Leaf rust 10 disease-resistance locus receptor-like protein kinase [Actinidia chinensis var. chinensis]
Achn154061	_	2.774	1.47176	1.59076e-05	0.000247877	yes	up	3.4	6.97	8.59	17.42	17.11	23.48	6.32	19.3367	Transcription factor like [Actinidia chinensis var. chinensis]
Achn344371	_	2.77	1.47015	2.40866e-06	4.67737e-05	yes	up	5.39	8.67	5.97	22.05	24.01	13.76	6.67667	19.94	TRNA-specific 2-thiouridylase [Actinidia chinensis var. chinensis]
Achn186201	_	2.77	1.46987	4.34801e-09	1.61541e-07	yes	up	4.94	5.97	4.11	15.76	17.28	11.82	5.00667	14.9533	Random slug protein [Actinidia chinensis var. chinensis]
Achn318681	RecName: Full=Transcription factor MYB39; AltName: Full=Myb-related protein 39; Short=AtMYB39	2.763	1.46635	2.95423e-06	5.61553e-05	yes	up	1.36	2.15	1.96	5.39	5.41	4.16	1.82333	4.98667	Transcription factor like [Actinidia chinensis var. chinensis]
Achn299821	_	2.763	1.46613	0.000409996	0.00405382	yes	up	12.67	24.02	11.85	50.55	45.16	50.6	16.18	48.77	Ferredoxin-1 like [Actinidia chinensis var. chinensis]
Achn023661	RecName: Full=Probable inactive receptor kinase At3g08680; Flags: Precursor	2.76	1.46476	2.52397e-05	0.000373446	yes	up	0.87	1.32	1.16	3.54	3.81	2.6	1.11667	3.31667	Receptor protein kinase-like protein [Actinidia chinensis var. chinensis]
Achn131811	_	2.753	1.46101	4.12447e-12	2.62381e-10	yes	up	3.56	3.65	4.71	12.93	13.32	10.06	3.97333	12.1033	Wall-associated receptor kinase-like [Actinidia chinensis var. chinensis]
Achn273421	RecName: Full=Sister chromatid cohesion 1 protein 3; AltName: Full=SCC1 homolog 3; Short=AtRAD21-2	2.753	1.46084	0.00701518	0.0412965	yes	up	0.67	0.39	0.48	2.06	1.07	1.45	0.513333	1.52667	Sister chromatid cohesion 1 protein [Actinidia chinensis var. chinensis]
Achn226861	RecName: Full=Uncharacterized protein At4g19900	2.742	1.45532	0.000263123	0.00278978	yes	up	1.84	1.28	2.3	4.37	6.59	4.93	1.80667	5.29667	Alpha 1,4-glycosyltransferase domain protein [Actinidia chinensis var. chinensis]
Achn304131	_	2.734	1.4512	0.000196763	0.00218153	yes	up	31.35	41.17	23.03	75.97	153.41	49.86	31.85	93.08	Uclacyanin 1 like [Actinidia chinensis var. chinensis]
Achn110901	RecName: Full=E3 ubiquitin-protein ligase RMA1H1; AltName: Full=Protein RING membrane-anchor 1 homolog 1	2.722	1.44446	0.00153296	0.0121471	yes	up	12.33	6.11	2.96	26.42	15.44	20.97	7.13333	20.9433	E3 ubiquitin-protein like [Actinidia chinensis var. chinensis]
Achn101721	_	2.718	1.44264	2.58605e-17	4.07915e-15	yes	up	4.39	3.7	4.44	12.43	11.07	14.08	4.17667	12.5267	Dentin sialoprotein [Actinidia chinensis var. chinensis]
Achn188961	RecName: Full=Hydroquinone glucosyltransferase; AltName: Full=Arbutin synthase	2.716	1.44123	1.16491e-14	1.19019e-12	yes	up	10.13	14.21	11.12	35.13	36.34	32.07	11.82	34.5133	Hydroquinone glucosyltransferase [Actinidia chinensis var. chinensis]
Achn071751	RecName: Full=Rop guanine nucleotide exchange factor 3; Short=AtRopGEF3; AltName: Full=Rho of plants guanine nucleotide exchange factor 3	2.71	1.4385	0.0043346	0.0282341	yes	up	0.38	0.85	0.66	1.77	1.88	2.03	0.63	1.89333	Rop guanine nucleotide exchange factor like [Actinidia chinensis var. chinensis]
Achn157031	RecName: Full=CSC1-like protein At4g04340	2.7	1.43274	1.23511e-05	0.000198419	yes	up	0.88	0.9	1.44	3.52	2.76	3.15	1.07333	3.14333	CSC1-like protein [Actinidia chinensis var. chinensis]
Achn346621	_	2.695	1.43053	1.76858e-06	3.55952e-05	yes	up	2.43	5.5	3.36	12.07	11.47	8.97	3.76333	10.8367	FT-interacting protein [Actinidia chinensis var. chinensis]
Achn363731	RecName: Full=Xyloglucan galactosyltransferase KATAMARI1 homolog	2.691	1.42827	4.79179e-05	0.000648895	yes	up	4.96	2.78	7.96	17.26	10.57	15.7	5.23333	14.51	Xyloglucan galactosyltransferase [Actinidia chinensis var. chinensis]
Achn148591	RecName: Full=Ornithine decarboxylase; Short=ODC	2.689	1.42688	1.44032e-05	0.000227058	yes	up	5.05	10.14	10.23	22.13	14.48	32.31	8.47333	22.9733	Ornithine decarboxylase [Actinidia chinensis var. chinensis]
Achn347971	_	2.685	1.42501	1.22894e-05	0.000197663	yes	up	1.1	1.16	2.03	4.05	3.74	4.52	1.43	4.10333	Anti-sigma-I factor RsgI6 like [Actinidia chinensis var. chinensis]
Achn017071	RecName: Full=UDP-glycosyltransferase 78D4	2.684	1.4246	1.3127e-14	1.32612e-12	yes	up	6.01	4.88	5.4	16.32	17.51	13.32	5.43	15.7167	Kaempferol 3-O-beta-D-galactosyltransferase [Actinidia chinensis var. chinensis]
Achn116521	RecName: Full=Probable pectate lyase 18; AltName: Full=Pectate lyase A10; Flags: Precursor	2.684	1.4242	1.6169e-07	4.21785e-06	yes	up	4.15	3.83	5.6	17.66	10.51	11.09	4.52667	13.0867	Pectate lyase [Actinidia chinensis var. chinensis]
Achn001111	_	2.678	1.42101	2.82848e-07	7.03159e-06	yes	up	5.78	9.05	9.54	32.48	24.3	21.74	8.12333	26.1733	Transcription factor like [Actinidia chinensis var. chinensis]
Achn067551	_	2.675	1.41933	0.000338095	0.00345434	yes	up	4.62	2.96	3.16	7.89	7.04	10.39	3.58	8.44	Auxin-responsive protein [Actinidia chinensis var. chinensis]
Achn369801	RecName: Full=Probable pectate lyase 1; AltName: Full=Pectate lyase A1; Flags: Precursor	2.674	1.41896	0.000137032	0.00159249	yes	up	3.3	1.14	3.9	8.37	8.18	8.71	2.78	8.42	Pectate lyase [Actinidia chinensis var. chinensis]
Achn115551	_	2.669	1.41624	0.00814791	0.0465326	yes	up	0.58	0.94	0.35	1.99	2.59	0.85	0.623333	1.81	Ankyrin repeat-containing protein [Actinidia chinensis var. chinensis]
Achn025641	RecName: Full=Deoxyuridine 5'-triphosphate nucleotidohydrolase; Short=dUTPase; AltName: Full=P18; AltName: Full=dUTP pyrophosphatase	2.668	1.41597	0.000413678	0.00408424	yes	up	1.71	1.62	3.22	7.5	6.61	8.74	2.18333	7.61667	Deoxyuridine 5'-triphosphate nucleotidohydrolase [Actinidia chinensis var. chinensis]
Achn252651	RecName: Full=Short-chain dehydrogenase reductase 2a; Short=AtSDR2a	2.668	1.41587	0.00152671	0.0121176	yes	up	4.31	2.36	9.1	12.81	12.75	19.35	5.25667	14.97	Short-chain dehydrogenase reductase [Actinidia chinensis var. chinensis]
Achn326951	_	2.655	1.40859	9.22264e-15	9.53112e-13	yes	up	11.45	13.42	12.99	32.9	35.37	28.66	12.62	32.31	Microtubule-associated protein like [Actinidia chinensis var. chinensis]
Achn097361	_	2.652	1.40695	0.000178643	0.00201782	yes	up	0.56	0.6	0.79	2.59	1.25	1.86	0.65	1.9	Myosin-10 like [Actinidia chinensis var. chinensis]
Achn328591	RecName: Full=Chalcone--flavonone isomerase; Short=Chalcone isomerase	2.65	1.40618	0.00445086	0.0288451	yes	up	1.62	1.76	0.97	4.19	5.13	3.16	1.45	4.16	Chalcone--flavonone isomerase [Actinidia chinensis var. chinensis]
Achn364311	RecName: Full=Serine acetyltransferase 3, mitochondrial; Short=AtSAT-3; Short=AtSERAT2;2; Short=SAT-m; Flags: Precursor	2.646	1.40405	5.10638e-07	1.19044e-05	yes	up	4.64	2.84	4.44	11.93	12.01	9.89	3.97333	11.2767	Serine acetyltransferase [Actinidia chinensis var. chinensis]
Achn131151	_	2.644	1.40273	0.00464261	0.0298368	yes	up	0.86	2.6	0.8	3.12	5.86	2.97	1.42	3.98333	Protein SHORT INTERNODES like [Actinidia chinensis var. chinensis]
Achn206801	RecName: Full=Basic endochitinase A; AltName: Full=Rye seed chitinase-a; Short=RSC-a; Flags: Precursor	2.644	1.4026	4.79567e-06	8.64663e-05	yes	up	2.79	2.8	1.52	5.19	8.37	6.32	2.37	6.62667	Basic endochitinase [Actinidia chinensis var. chinensis]
Achn070451	_	2.641	1.40115	0.00801736	0.0459232	yes	up	0.48	1.05	0.58	2.21	1.23	2.92	0.703333	2.12	Anaphase-promoting complex subunit like [Actinidia chinensis var. chinensis]
Achn175281	RecName: Full=Cationic peroxidase 1; AltName: Full=PNPC1; Flags: Precursor	2.635	1.39768	2.31623e-12	1.53503e-10	yes	up	18.3	14.37	17.91	37.96	50.1	55.13	16.86	47.73	Cationic peroxidase [Actinidia chinensis var. chinensis]
Achn290351	RecName: Full=Extensin-1; Short=AtExt1; Short=AtExt4; Flags: Precursor	2.634	1.39711	2.37571e-10	1.13617e-08	yes	up	470.34	510.15	772.04	1945.51	1723.63	1877.18	584.177	1848.77	hypothetical protein CFOL_v3_31651 [Cephalotus follicularis]
Achn216731	_	2.626	1.39293	3.51937e-07	8.52901e-06	yes	up	3.68	4.59	4.96	13.36	12.81	11.08	4.41	12.4167	General transcription factor IIH subunit like [Actinidia chinensis var. chinensis]
Achn151501	_	2.624	1.39171	0.000204369	0.0022509	yes	up	0.83	1.96	1.41	3.47	4.85	3.53	1.4	3.95	IST1-like protein [Actinidia chinensis var. chinensis]
Achn219201	RecName: Full=Protein STRUBBELIG-RECEPTOR FAMILY 4; AltName: Full=Leucine-rich repeat receptor kinase-like protein SRF4; Flags: Precursor	2.622	1.39084	0.00134875	0.0109479	yes	up	1.58	2.93	2	7.54	7.09	3.79	2.17	6.14	Serine/threonine-protein kinase-like protein [Actinidia chinensis var. chinensis]
Achn088131	RecName: Full=Pectinesterase 2; Short=PE 2; AltName: Full=Pectin methylesterase; Flags: Precursor	2.622	1.39057	7.07169e-05	0.000907013	yes	up	4.45	4.09	10.65	17.43	15.92	20.6	6.39667	17.9833	Pectinesterase [Actinidia chinensis var. chinensis]
Achn046781	RecName: Full=Feruloyl CoA ortho-hydroxylase 1	2.622	1.39043	0.00861004	0.0486058	yes	up	0.48	0.85	0.58	1.65	1.09	2.73	0.636667	1.82333	Protein DOWNY MILDEW RESISTANCE like [Actinidia chinensis var. chinensis]
Achn336241	RecName: Full=Glycosyltransferase 6; Short=AtGT6	2.619	1.38904	8.47776e-06	0.000141855	yes	up	2.04	2.36	4.18	7.86	7.51	8.66	2.86	8.01	Galactomannan galactosyltransferase [Actinidia chinensis var. chinensis]
Achn119651	_	2.617	1.38815	2.56357e-07	6.45029e-06	yes	up	5.3	4.82	7.93	19.97	17.01	13.67	6.01667	16.8833	1-(5-phosphoribosyl)-5-[(5- phosphoribosylamino)methylideneamino] imidazole-4-carboxamide isomerase [Actinidia chinensis var. chinensis]
Achn102951	_	2.614	1.38635	4.95642e-13	3.798e-11	yes	up	2.53	2.97	3.19	9.48	7.23	7.59	2.89667	8.1	Altered inheritance of mitochondria protein [Actinidia chinensis var. chinensis]
Achn069531	_	2.613	1.3857	0.000222355	0.00241449	yes	up	1.12	1.22	2.23	5.02	4.12	4.54	1.52333	4.56	Protein IQ-DOMAIN like [Actinidia chinensis var. chinensis]
Achn094541	_	2.613	1.38552	0.00124387	0.0102227	yes	up	1.2	1.03	1.52	4.67	2.96	2.87	1.25	3.5	Autophagy-related protein [Actinidia chinensis var. chinensis]
Achn322351	RecName: Full=Transcription repressor MYB4; AltName: Full=Myb-related protein 4; Short=AtMYB4	2.612	1.38536	2.43927e-12	1.60867e-10	yes	up	25.35	24.22	19.79	61.15	65.65	56.85	23.12	61.2167	Transcription repressor like [Actinidia chinensis var. chinensis]
Achn257591	RecName: Full=Protein NRT1/ PTR FAMILY 5.2; Short=AtNPF5.2; AltName: Full=Peptide transporter PTR3-A; Short=AtPTR3	2.606	1.38206	0.00620609	0.0374093	yes	up	0.3	0.36	0.62	1.46	1.14	0.98	0.426667	1.19333	Protein NRT1/ PTR FAMILY 5.2 like [Actinidia chinensis var. chinensis]
Achn206521	RecName: Full=Uncharacterized acetyltransferase At3g50280	2.598	1.37742	0.00271207	0.0193474	yes	up	0.99	0.65	0.66	2.28	1.8	2.08	0.766667	2.05333	Transferase protein [Actinidia chinensis var. chinensis]
Achn215091	_	2.598	1.3773	7.00422e-07	1.58627e-05	yes	up	4.66	3.15	5.75	11.32	15.58	17.86	4.52	14.92	------
Achn294791	_	2.595	1.37575	5.64147e-09	2.04801e-07	yes	up	3.52	4.52	4.63	11.26	11.25	12.75	4.22333	11.7533	Purple acid phosphatase [Actinidia chinensis var. chinensis]
Achn199471	RecName: Full=Anthocyanin regulatory C1 protein	2.594	1.37536	0.0010099	0.00857685	yes	up	2.12	4.03	3.69	7.69	12.55	7.12	3.28	9.12	Anthocyanin regulatory C1 protein [Actinidia chinensis var. chinensis]
Achn372931	_	2.594	1.3752	0.000323031	0.00331802	yes	up	3.59	9.19	5.39	15.02	19.24	16.5	6.05667	16.92	Nucleoredoxin 1-1 like [Actinidia chinensis var. chinensis]
Achn189301	RecName: Full=GDT1-like protein 1, chloroplastic; Flags: Precursor	2.592	1.37407	3.18636e-12	2.06104e-10	yes	up	13.72	21.1	20.37	57.93	47.21	49.8	18.3967	51.6467	GDT1-like protein [Actinidia chinensis var. chinensis]
Achn009701	RecName: Full=Putative DNA-binding protein ESCAROLA	2.589	1.37264	0.00176884	0.0136473	yes	up	1.36	1.63	1.92	6.34	4.18	2.69	1.63667	4.40333	AT-hook motif nuclear-localized protein [Actinidia chinensis var. chinensis]
Achn002511	RecName: Full=BAG family molecular chaperone regulator 1; AltName: Full=Bcl-2-associated athanogene 1	2.588	1.37172	9.17741e-10	3.89218e-08	yes	up	5.64	3.61	5.88	16.01	12.02	14.24	5.04333	14.09	BAG family molecular chaperone regulator like [Actinidia chinensis var. chinensis]
Achn199231	_	2.586	1.37067	0.00651285	0.0387709	yes	up	0.41	0.42	1.1	1.89	2.18	1.58	0.643333	1.88333	Protein Ycf2 like [Actinidia chinensis var. chinensis]
Achn233431	RecName: Full=Pentatricopeptide repeat-containing protein At2g15820	2.582	1.36821	0.000665359	0.0060542	yes	up	0.36	0.7	0.67	1.7	1.33	1.95	0.576667	1.66	Pentatricopeptide repeat-containing protein [Actinidia chinensis var. chinensis]
Achn126331	_	2.578	1.366	8.74196e-05	0.00108462	yes	up	9.6	7.09	6.86	22.11	20.35	22.79	7.85	21.75	MLP-like protein [Actinidia chinensis var. chinensis]
Achn235941	_	2.576	1.36524	7.08848e-11	3.69107e-09	yes	up	1.87	2.2	2.44	6.71	5.61	5.45	2.17	5.92333	Protein LONGIFOLIA like [Actinidia chinensis var. chinensis]
Achn001461	RecName: Full=WAT1-related protein At5g47470	2.567	1.36007	3.05524e-13	2.45265e-11	yes	up	12.69	12.01	12.11	36.13	38.76	26.73	12.27	33.8733	WAT1-related protein [Actinidia chinensis var. chinensis]
Achn385681	_	2.565	1.35878	6.34704e-30	5.70662e-27	yes	up	12.2	12.13	13.34	35.63	32.11	36.06	12.5567	34.6	Receptor-like protein kinase [Actinidia chinensis var. chinensis]
Achn156451	_	2.562	1.35739	0.00352088	0.0239276	yes	up	1	2.03	3.32	6.02	4.58	6.88	2.11667	5.82667	Centrosomal protein [Actinidia chinensis var. chinensis]
Achn114881	_	2.556	1.35382	2.43773e-05	0.000362875	yes	up	1.24	1.12	2.17	4.27	3.93	4.2	1.51	4.13333	Protein Ycf2 like [Actinidia chinensis var. chinensis]
Achn008951	RecName: Full=CASP-like protein Sb09g008190	2.555	1.35355	0.00397065	0.0263146	yes	up	3.99	13.34	8.87	29.16	30.59	12.23	8.73333	23.9933	CASP-like protein [Actinidia chinensis var. chinensis]
Achn128851	_	2.553	1.35243	1.35633e-12	9.4047e-11	yes	up	5.94	4.98	6.08	17.63	14.82	14.19	5.66667	15.5467	DELLA protein [Actinidia chinensis var. chinensis]
Achn090431	_	2.553	1.35238	1.75196e-08	5.73492e-07	yes	up	4.95	3.77	6.6	16.02	12.73	15.49	5.10667	14.7467	Disease resistance protein, partial [Actinidia chinensis var. chinensis]
Achn308961	_	2.55	1.35022	0.00420353	0.0275132	yes	up	1.26	2.57	3.34	7.36	8.21	4.04	2.39	6.53667	Phosphoglycerate mutase [Actinidia chinensis var. chinensis]
Achn159901	RecName: Full=Transcription factor HY5; AltName: Full=LeHY5; AltName: Full=tHY5	2.549	1.3498	1.37585e-05	0.000217779	yes	up	4.83	3.52	4.18	15.86	9.64	9.2	4.17667	11.5667	Transcription factor like [Actinidia chinensis var. chinensis]
Achn383231	RecName: Full=Glycerol-3-phosphate dehydrogenase	2.548	1.34925	9.92393e-10	4.16944e-08	yes	up	9.13	11.97	10.48	29.17	30.36	23.2	10.5267	27.5767	PREDICTED: glycerol-3-phosphate dehydrogenase [NAD(+)] GPDHC1, cytosolic [Theobroma cacao]
Achn111941	_	2.545	1.34772	0.0035164	0.0239092	yes	up	1.06	0.46	1.28	2.31	3.55	1.67	0.933333	2.51	Calcium uniporter protein [Actinidia chinensis var. chinensis]
Achn216511	RecName: Full=ABC transporter G family member 35; Short=ABC transporter ABCG.35; Short=AtABCG35; AltName: Full=Probable pleiotropic drug resistance protein 7	2.542	1.34624	4.03661e-10	1.83646e-08	yes	up	4.95	3.92	6.21	12.66	11.76	16.65	5.02667	13.69	ABC transporter G family member 36 like [Actinidia chinensis var. chinensis]
Achn126341	RecName: Full=Protein TRANSPARENT TESTA 1; AltName: Full=TTL1; AltName: Full=Zinc finger protein TT1	2.54	1.34508	0.000278014	0.00292239	yes	up	1.36	1.05	2	4.3	3.38	4.28	1.47	3.98667	hypothetical protein MANES_08G048200 [Manihot esculenta]
Achn281081	_	2.54	1.34485	6.42241e-06	0.000111475	yes	up	7.65	11.91	11.37	29.94	19.52	23.28	10.31	24.2467	Non-specific lipid-transfer protein-like protein [Actinidia chinensis var. chinensis]
Achn152611	_	2.535	1.3422	0.000200511	0.00221697	yes	up	1.49	3.43	1.98	7.59	4.02	6.58	2.3	6.06333	Protein like [Actinidia chinensis var. chinensis]
Achn175551	RecName: Full=Desiccation-related protein PCC13-62; Flags: Precursor	2.535	1.34192	2.25891e-06	4.42482e-05	yes	up	11.49	14.07	13.01	36.08	44.71	24.13	12.8567	34.9733	Desiccation-related protein like [Actinidia chinensis var. chinensis]
Achn283471	RecName: Full=Uncharacterized protein At4g06744; Flags: Precursor	2.532	1.3401	5.84136e-16	7.6485e-14	yes	up	46.94	55.35	54.59	174.23	132.83	119.8	52.2933	142.287	Uncharacterized protein CEY00_Acc06934 [Actinidia chinensis var. chinensis]
Achn033651	RecName: Full=NAC domain-containing protein 100; Short=ANAC100; Short=AtNAC5	2.531	1.33979	0.000189455	0.00211514	yes	up	2.05	4.81	3.97	10.05	9.22	6.73	3.61	8.66667	NAC domain-containing protein [Actinidia chinensis var. chinensis]
Achn075071	RecName: Full=Ubiquitin carboxyl-terminal hydrolase 2; AltName: Full=Deubiquitinating enzyme 2; Short=AtUBP2; AltName: Full=Ubiquitin thioesterase 2; AltName: Full=	2.529	1.33882	0.00475244	0.030369	yes	up	1.51	1.45	1.07	1.79	3.89	5.08	1.34333	3.58667	Ubiquitin carboxyl-terminal hydrolase like [Actinidia chinensis var. chinensis]
Achn274621	_	2.527	1.33741	0.000194481	0.00216052	yes	up	1.67	2.28	1.38	4.11	4.42	6	1.77667	4.84333	Slit 2 protein like [Actinidia chinensis var. chinensis]
Achn318641	_	2.525	1.3361	2.57847e-07	6.48173e-06	yes	up	3.09	5.11	4.28	12.83	11.65	9.49	4.16	11.3233	Bark storage protein like [Actinidia chinensis var. chinensis]
Achn387131	_	2.521	1.33426	2.18929e-05	0.000330451	yes	up	8.82	3.45	1.93	16.67	22.27	10.73	4.73333	16.5567	Anion exchange protein like [Actinidia chinensis var. chinensis]
Achn265611	RecName: Full=Probable LRR receptor-like serine/threonine-protein kinase At4g08850; Flags: Precursor	2.519	1.33293	0.00785219	0.045092	yes	up	1.03	0.22	1.88	1.62	0.93	1.37	1.04333	1.30667	MDIS1-interacting receptor like kinase [Actinidia chinensis var. chinensis]
Achn268311	_	2.518	1.33235	1.92871e-09	7.65044e-08	yes	up	1.32	1.3	1.55	4.27	3.47	3.53	1.39	3.75667	kinesin-like protein KIN-14L isoform X2 [Olea europaea var. sylvestris]
Achn279291	RecName: Full=Trans-resveratrol di-O-methyltransferase; AltName: Full=Resveratrol O-methyltransferase; Short=ROMT; Short=VvROMT	2.517	1.33191	8.54134e-06	0.000142742	yes	up	14.95	16.27	15.49	34.1	23.88	67.11	15.57	41.6967	Trans-resveratrol di-O-methyltransferase [Actinidia chinensis var. chinensis]
Achn348111	RecName: Full=Omega-hydroxypalmitate O-feruloyl transferase; AltName: Full=Omega-hydroxyacid hydroxycinnamoyltransferase; AltName: Full=Protein ALIPHATIC SUBERIN FE	2.514	1.3301	4.03077e-08	1.21071e-06	yes	up	30.19	56.53	51.57	146.76	122.97	102.2	46.0967	123.977	Omega-hydroxypalmitate O-feruloyl transferase [Actinidia chinensis var. chinensis]
Achn298161	_	2.508	1.32625	8.5511e-05	0.00106388	yes	up	2.55	6.1	5.83	13.45	13.57	12.05	4.82667	13.0233	NAC domain-containing protein [Actinidia chinensis var. chinensis]
Achn122211	RecName: Full=Cytochrome P450 78A5; AltName: Full=Protein KLUH	2.504	1.32447	0.00209522	0.015668	yes	up	1.74	3.4	2.35	10.95	3.88	5.53	2.49667	6.78667	Cytochrome P450 78A5 like [Actinidia chinensis var. chinensis]
Achn367211	_	2.503	1.32372	0.00028128	0.00295213	yes	up	1.47	1.93	1.72	5.91	4.69	3.22	1.70667	4.60667	Protein TOO MANY MOUTHS like [Actinidia chinensis var. chinensis]
Achn340931	RecName: Full=Putative proline-rich receptor-like protein kinase PERK11; AltName: Full=Proline-rich extensin-like receptor kinase 11; Short=AtPERK11	2.503	1.3234	9.0457e-07	1.98204e-05	yes	up	10.98	18.03	8.78	36.92	32.11	30.93	12.5967	33.32	Proline-rich receptor-like protein kinase [Actinidia chinensis var. chinensis]
Achn188951	RecName: Full=Hydroquinone glucosyltransferase; AltName: Full=Arbutin synthase	2.502	1.32293	1.26464e-10	6.29358e-09	yes	up	8.41	6.46	9.91	23.5	19.32	23.79	8.26	22.2033	Hydroquinone glucosyltransferase [Actinidia chinensis var. chinensis]
Achn221901	RecName: Full=Putative alpha-xylosidase 2; Flags: Precursor	2.493	1.31782	2.25061e-13	1.85644e-11	yes	up	4.73	4.81	5.46	16.33	12.48	11.44	5	13.4167	PREDICTED: alpha-xylosidase 1-like [Daucus carota subsp. sativus]
Achn304641	_	2.491	1.3169	3.62207e-06	6.77049e-05	yes	up	34.3	78.27	45.04	121.52	163.91	138.14	52.5367	141.19	Berberine bridge enzyme-like [Actinidia chinensis var. chinensis]
Achn356851	RecName: Full=Putative cysteine-rich receptor-like protein kinase 35; Short=Cysteine-rich RLK35; Flags: Precursor	2.489	1.31566	3.0924e-07	7.60359e-06	yes	up	1.35	1.98	1.54	4.32	4.84	4.02	1.62333	4.39333	Cysteine-rich receptor-like protein kinase [Actinidia chinensis var. chinensis]
Achn148161	RecName: Full=Laccase-12; AltName: Full=Benzenediol:oxygen oxidoreductase 12; AltName: Full=Diphenol oxidase 12; AltName: Full=Urishiol oxidase 12; Flags: Precurso	2.488	1.31523	8.38016e-07	1.86009e-05	yes	up	9.92	13.5	13.68	29.95	44.11	22.59	12.3667	32.2167	Laccase-12 like [Actinidia chinensis var. chinensis]
Achn214101	RecName: Full=RING-H2 finger protein ATL72	2.488	1.31488	6.24547e-07	1.42762e-05	yes	up	12.16	11.02	16.41	35.61	41.69	31.31	13.1967	36.2033	RING-H2 finger protein [Actinidia chinensis var. chinensis]
Achn034011	_	2.488	1.31477	9.70679e-05	0.00118311	yes	up	7.03	4.68	8.09	28.53	12.03	12.7	6.6	17.7533	Protein NRT1/ PTR FAMILY 3.1 like [Actinidia chinensis var. chinensis]
Achn159141	RecName: Full=Putative pumilio homolog 8, chloroplastic; Short=APUM-8; Short=AtPUM8; Flags: Precursor	2.487	1.31413	2.32887e-14	2.24345e-12	yes	up	15.45	9.99	13.57	34.01	34.42	35.66	13.0033	34.6967	Pumilio 12 like [Actinidia chinensis var. chinensis]
Achn005071	RecName: Full=Alcohol-forming fatty acyl-CoA reductase	2.486	1.31372	1.20177e-06	2.5364e-05	yes	up	8.33	14.52	14.21	40.63	34.59	24.26	12.3533	33.16	Alcohol-forming fatty acyl-CoA reductase [Actinidia chinensis var. chinensis]
Achn069301	_	2.486	1.31371	8.72422e-05	0.00108342	yes	up	1.22	1.84	2.12	4.41	3.88	4.64	1.72667	4.31	GDSL esterase/lipase [Actinidia chinensis var. chinensis]
Achn106921	RecName: Full=Protein MIZU-KUSSEI 1	2.484	1.31263	0.000325026	0.00333597	yes	up	4.37	2.35	4.14	10.37	7.64	10.86	3.62	9.62333	Protein MIZU-KUSSEI like [Actinidia chinensis var. chinensis]
Achn132991	RecName: Full=Probable WRKY transcription factor 71; AltName: Full=WRKY DNA-binding protein 71	2.484	1.31257	1.99256e-09	7.89212e-08	yes	up	8.09	8.74	11.13	24.13	22.12	29.48	9.32	25.2433	WRKY transcription factor 28 [Actinidia chinensis var. chinensis]
Achn385911	_	2.483	1.31207	8.20288e-07	1.82705e-05	yes	up	15.74	29.75	24.1	73.18	67.36	46.32	23.1967	62.2867	GDSL esterase/lipase [Actinidia chinensis var. chinensis]
Achn082801	RecName: Full=Pyruvate, phosphate dikinase, chloroplastic; AltName: Full=Pyruvate, orthophosphate dikinase; Flags: Precursor	2.478	1.30921	1.28971e-11	7.4973e-10	yes	up	14.8	20.83	19.57	55.57	53.79	39.64	18.4	49.6667	Pyruvate, phosphate dikinase [Actinidia chinensis var. chinensis]
Achn267781	_	2.476	1.30821	4.38682e-08	1.31036e-06	yes	up	33.39	27.12	39.26	76.99	69.15	116.18	33.2567	87.44	Kinase-like protein [Actinidia chinensis var. chinensis]
Achn077721	RecName: Full=Probable pectate lyase 20; Flags: Precursor	2.476	1.30795	0.000211737	0.00231316	yes	up	1.79	0.72	1.3	2.91	3.2	4.14	1.27	3.41667	Pectate lyase [Actinidia chinensis var. chinensis]
Achn312451	_	2.476	1.30794	0.000238476	0.00256169	yes	up	2.4	2.53	2.42	8.6	4.87	6.13	2.45	6.53333	Pectinesterase [Actinidia chinensis var. chinensis]
Achn319971	RecName: Full=Endoglucanase 11; AltName: Full=Endo-1,4-beta glucanase 11; Flags: Precursor	2.475	1.30751	3.12075e-08	9.6754e-07	yes	up	9.15	12.48	7.47	31.77	23.15	22.91	9.7	25.9433	Endoglucanase [Actinidia chinensis var. chinensis]
Achn121451	RecName: Full=Flavin-containing monooxygenase FMO GS-OX-like 9; AltName: Full=Flavin-monooxygenase glucosinolate S-oxygenase-like 9	2.471	1.30528	4.76793e-06	8.60237e-05	yes	up	4.88	8.46	7.15	25.33	14.77	14.28	6.83	18.1267	hypothetical protein GLYMA_06G198100 [Glycine max]
Achn362411	_	2.471	1.30492	6.5266e-16	8.46356e-14	yes	up	71.14	88.33	81.5	216.71	242.19	180.75	80.3233	213.217	PREDICTED: dihydrofolate reductase [Vitis vinifera]
Achn241591	RecName: Full=Protein YLS3; AltName: Full=Protein YELLOW-LEAF-SPECIFIC GENE 3; AltName: Full=Xylogen-like protein 9; Short=AtXYLP9; Flags: Precursor	2.467	1.3029	3.42042e-05	0.000485574	yes	up	8.71	18.53	14.85	42.66	38.56	30.57	14.03	37.2633	hypothetical protein CEY00_Acc30451 [Actinidia chinensis var. chinensis]
Achn015211	RecName: Full=Protein TORNADO 1; AltName: Full=Protein LOPPED 1	2.463	1.30019	2.98472e-22	9.58416e-20	yes	up	4.3	4.29	4.88	12.5	10.8	11.48	4.49	11.5933	Protein TORNADO like [Actinidia chinensis var. chinensis]
Achn297431	_	2.462	1.2998	4.30591e-19	9.29146e-17	yes	up	7.95	9.24	7.36	21.78	22.09	18.56	8.18333	20.81	hypothetical protein GOBAR_DD35547 [Gossypium barbadense]
Achn238171	RecName: Full=Chalcone synthase 2; AltName: Full=Naringenin-chalcone synthase 2	2.46	1.29859	1.15403e-13	1.01393e-11	yes	up	178.72	241.15	231.35	578.45	656.67	489.06	217.073	574.727	Chalcone synthase [Actinidia chinensis var. chinensis]
Achn070211	_	2.458	1.29737	0.00335785	0.0230873	yes	up	0.54	0.54	0.49	1.07	1.34	1.77	0.523333	1.39333	G-type lectin S-receptor-like serine/threonine-protein kinase [Actinidia chinensis var. chinensis]
Achn335201	_	2.456	1.29657	2.41606e-12	1.59727e-10	yes	up	28.12	23.4	30.85	89.41	70.93	57.5	27.4567	72.6133	Anthocyanidin 3-O-glucoside 2'-O-glucosyltransferase [Actinidia chinensis var. chinensis]
Achn359661	RecName: Full=Ethylene-responsive transcription factor 1B; Short=AtERF1B; AltName: Full=Ethylene-responsive element-binding factor 1B; Short=EREBP-1B	2.456	1.29635	0.00663533	0.039387	yes	up	10.19	20.59	7.06	22.88	21.48	56.26	12.6133	33.54	Ethylene-responsive transcription factor 1B like [Actinidia chinensis var. chinensis]
Achn284301	RecName: Full=Acetyl-CoA carboxylase 1; Short=AtACC1; AltName: Full=Protein EMBRYO DEFECTIVE 22; AltName: Full=Protein GURKE; AltName: Full=Protein PASTICCINO 3; In	2.452	1.29381	2.92449e-15	3.2596e-13	yes	up	46.4	40.37	39.54	115.4	130.47	87.07	42.1033	110.98	Biotin carboxylase [Actinidia chinensis var. chinensis]
Achn056701	RecName: Full=Transcription factor bHLH94; AltName: Full=Basic helix-loop-helix protein 94; Short=AtbHLH94; Short=bHLH 94; AltName: Full=Transcription factor EN 1	2.451	1.29329	0.00141139	0.011364	yes	up	5.32	7.58	13.21	15.14	14	33.14	8.70333	20.76	Transcription factor bHLH94 like [Actinidia chinensis var. chinensis]
Achn183591	RecName: Full=Glutathione S-transferase U17; Short=AtGSTU17; AltName: Full=GST class-tau member 17; AltName: Full=Glutathione S-transferase 30; AltName: Full=Prote	2.45	1.29295	7.84012e-21	2.15787e-18	yes	up	59.53	66.45	61.78	171.84	195.4	159.16	62.5867	175.467	Glutathione S-transferase [Actinidia chinensis var. chinensis]
Achn355121	RecName: Full=Cytosolic sulfotransferase 17; Short=AtSOT17; AltName: Full=Desulfoglucosinolate sulfotransferase C; Short=AtST5c	2.449	1.29238	0.00194726	0.0147704	yes	up	2.34	5.96	3.46	10.89	11.77	8.49	3.92	10.3833	Cytosolic sulfotransferase [Actinidia chinensis var. chinensis]
Achn028601	RecName: Full=SNAP25 homologous protein SNAP33; Short=AtSNAP33; AltName: Full=Snap25a; AltName: Full=Synaptosomal-associated protein SNAP25-like 1; Short=SNAP-25-l	2.449	1.2919	0.00137092	0.011096	yes	up	2.23	1.33	1.77	3.98	3.26	6.73	1.77667	4.65667	SNAP25ous protein SNAP30 [Actinidia chinensis var. chinensis]
Achn090041	_	2.447	1.29103	8.0994e-10	3.47874e-08	yes	up	4.85	5.01	6.25	17.31	13.39	11.64	5.37	14.1133	Homoserine O-succinyltransferase [Actinidia chinensis var. chinensis]
Achn308461	RecName: Full=Equilibrative nucleotide transporter 8; Short=AtENT8; AltName: Full=Nucleoside transporter ENT8	2.441	1.28748	0.00552662	0.0342925	yes	up	0.57	1.47	1.06	3.03	2.58	2.55	1.03333	2.72	Equilibrative nucleotide transporter like [Actinidia chinensis var. chinensis]
Achn231501	RecName: Full=F-box protein At1g10780	2.441	1.2873	0.00239461	0.0174845	yes	up	0.8	0.67	0.79	2.07	1.6	1.6	0.753333	1.75667	F-box protein [Actinidia chinensis var. chinensis]
Achn166361	RecName: Full=Receptor like protein kinase S.2; Short=LecRK-S.2	2.439	1.2863	7.41613e-08	2.11231e-06	yes	up	1.33	1.26	1.95	3.84	3.4	4.28	1.51333	3.84	LysM domain receptor-like kinase [Actinidia chinensis var. chinensis]
Achn007661	RecName: Full=Laccase-7; AltName: Full=Benzenediol:oxygen oxidoreductase 7; AltName: Full=Diphenol oxidase 7; AltName: Full=Urishiol oxidase 7; Flags: Precursor	2.431	1.28182	0.0062772	0.037701	yes	up	0.49	1.29	1.18	1.87	3.56	2.21	0.986667	2.54667	Laccase-7 like [Actinidia chinensis var. chinensis]
Achn257411	_	2.429	1.28034	0.00553938	0.0343401	yes	up	0.38	0.42	0.35	0.71	1.12	1.18	0.383333	1.00333	Cysteine-rich receptor-like protein kinase [Actinidia chinensis var. chinensis]
Achn279551	RecName: Full=RING-H2 finger protein ATL40	2.425	1.27774	0.000165995	0.00189319	yes	up	8.05	3.95	8.77	17.43	18.92	17.41	6.92333	17.92	RING-H2 finger protein [Actinidia chinensis var. chinensis]
Achn305591	RecName: Full=Protein TRANSPARENT TESTA 1; AltName: Full=TTL1; AltName: Full=Zinc finger protein TT1	2.424	1.27726	1.67149e-05	0.000258961	yes	up	4.9	3.75	7.44	14.16	14.17	13.41	5.36333	13.9133	Zinc finger protein [Actinidia chinensis var. chinensis]
Achn266931	RecName: Full=UDP-glycosyltransferase 85A5	2.423	1.27657	1.44614e-06	2.97816e-05	yes	up	8.89	6.19	13.82	19.79	25.88	28.88	9.63333	24.85	7-deoxyloganetin glucosyltransferase [Actinidia chinensis var. chinensis]
Achn135451	_	2.422	1.2764	0.00243175	0.0177083	yes	up	15.96	20.12	18.32	33.96	63.31	44.81	18.1333	47.36	Sodium/potassium-transporting ATPase subunit alpha-1 like [Actinidia chinensis var. chinensis]
Achn016941	RecName: Full=Omega-hydroxypalmitate O-feruloyl transferase; AltName: Full=Omega-hydroxyacid hydroxycinnamoyltransferase; AltName: Full=Protein ALIPHATIC SUBERIN FE	2.422	1.27606	3.66772e-06	6.85107e-05	yes	up	26.43	52.63	54.74	130.04	130.12	93.64	44.6	117.933	Omega-hydroxypalmitate O-feruloyl transferase [Actinidia chinensis var. chinensis]
Achn212821	RecName: Full=Probable xyloglucan endotransglucosylase/hydrolase protein 31; Short=At-XTH31; Short=AtXTR8; Short=XTH-31; Flags: Precursor	2.421	1.27574	0.00142525	0.0114619	yes	up	7.76	19.69	6.01	25.28	36.27	25.98	11.1533	29.1767	Xyloglucan endotransglucosylase/hydrolase protein [Actinidia chinensis var. chinensis]
Achn152171	_	2.42	1.27484	0.00340281	0.0233072	yes	up	0.87	1.85	1.38	3.6	4.67	2.41	1.36667	3.56	Protein O-linked-mannose beta-1,4-N-acetylglucosaminyltransferase [Actinidia chinensis var. chinensis]
Achn117061	RecName: Full=Flavonol synthase/flavanone 3-hydroxylase; AltName: Full=CitFLS; Short=FLS	2.42	1.2748	6.41217e-12	3.97599e-10	yes	up	187.07	250.59	204.11	578.07	646.65	446.66	213.923	557.127	Flavonol synthase/flavanone 3-hydroxylase [Actinidia chinensis var. chinensis]
Achn038011	RecName: Full=Metacaspase-1; Short=AtMC1; AltName: Full=Metacaspase 1b; Short=AtMCP1b; AltName: Full=Protein LSD ONE LIKE 3	2.419	1.27453	4.8574e-08	1.43346e-06	yes	up	3.81	3.29	3.75	10.06	6.97	9.99	3.61667	9.00667	Metacaspase-1 like [Actinidia chinensis var. chinensis]
Achn003971	RecName: Full=Ammonium transporter 1 member 2; AltName: Full=LeAMT1;2	2.417	1.273	2.01756e-08	6.48624e-07	yes	up	6.02	4.9	5.47	14.48	17.26	10.83	5.46333	14.19	Ammonium transporter 1 member like [Actinidia chinensis var. chinensis]
Achn305551	RecName: Full=ABC transporter C family member 10; Short=ABC transporter ABCC.10; Short=AtABCC10; AltName: Full=ATP-energized glutathione S-conjugate pump 14; AltN	2.411	1.26991	6.85257e-05	0.000883107	yes	up	5.43	11.72	4.06	20.29	19.06	15.67	7.07	18.34	ABC transporter C family member 10 like [Actinidia chinensis var. chinensis]
Achn020361	_	2.407	1.2674	0.000663251	0.00604388	yes	up	4.23	4.31	7.55	16.02	15.67	9.72	5.36333	13.8033	Myb-related protein [Actinidia chinensis var. chinensis]
Achn377931	RecName: Full=Probable WRKY transcription factor 23; AltName: Full=WRKY DNA-binding protein 23	2.404	1.26556	3.62937e-05	0.000511202	yes	up	2.83	3.32	3.06	6.35	8.62	8.84	3.07	7.93667	WRKY transcription factor 23 [Actinidia chinensis var. chinensis]
Achn006641	_	2.4	1.26331	1.71655e-06	3.46848e-05	yes	up	7.18	11.14	11.56	24.61	24.52	27.76	9.96	25.63	Nucleoredoxin 1-1 like [Actinidia chinensis var. chinensis]
Achn348381	RecName: Full=Basic helix-loop-helix protein A	2.4	1.26297	2.24361e-11	1.25815e-09	yes	up	24.25	24.61	26.45	65.25	80.08	48.92	25.1033	64.75	bHLH5 protein [Actinidia chinensis]
Achn388031	_	2.399	1.26267	3.12964e-16	4.35134e-14	yes	up	27.21	23.46	25.43	68.32	75.62	52.37	25.3667	65.4367	Biotin carboxylase [Actinidia chinensis var. chinensis]
Achn147851	RecName: Full=LRR receptor-like serine/threonine-protein kinase HSL2; AltName: Full=Protein HAESA-LIKE2; Flags: Precursor	2.397	1.26152	4.96293e-08	1.46141e-06	yes	up	3.02	2.24	3.77	8.16	8.61	6.49	3.01	7.75333	LRR receptor-like serine/threonine-protein kinase [Actinidia chinensis var. chinensis]
Achn305191	_	2.395	1.26	9.95489e-11	5.01894e-09	yes	up	1.2	1.43	1.62	3.62	2.67	3.36	1.41667	3.21667	Serine-rich adhesin for platelets like [Actinidia chinensis var. chinensis]
Achn319881	_	2.394	1.25944	0.00408989	0.0269079	yes	up	0.99	0.78	2	1.95	3.39	4.3	1.25667	3.21333	Serine/arginine repetitive matrix protein [Actinidia chinensis var. chinensis]
Achn002561	RecName: Full=Leucoanthocyanidin dioxygenase; Short=LDOX; Short=Leucocyanidin oxygenase; AltName: Full=Leucoanthocyanidin hydroxylase	2.394	1.25939	2.32876e-15	2.65036e-13	yes	up	249.23	305.48	289.61	629.11	818.36	722.25	281.44	723.24	Leucoanthocyanidin dioxygenase [Actinidia chinensis var. chinensis]
Achn284681	RecName: Full=Endoglucanase 8; AltName: Full=Cellulase 1; Short=AtCEL1; AltName: Full=Endo-1,4-beta glucanase 8; Flags: Precursor	2.392	1.25824	7.86809e-06	0.000132641	yes	up	7.62	4.28	10.18	17.45	19.44	19.64	7.36	18.8433	hypothetical protein PRUPE_1G331000 [Prunus persica]
Achn036621	RecName: Full=Vacuolar cation/proton exchanger 3; AltName: Full=Ca(2+)/H(+) antiporter CAX3; AltName: Full=Ca(2+)/H(+) exchanger 3; AltName: Full=Protein CATION EXC	2.388	1.2555	0.00456589	0.029456	yes	up	6.36	4.1	9.31	6.7	17.23	25.73	6.59	16.5533	Vacuolar cation/proton exchanger like [Actinidia chinensis var. chinensis]
Achn060061	RecName: Full=LOB domain-containing protein 11; AltName: Full=ASYMMETRIC LEAVES 2-like protein 7; Short=AS2-like protein 7	2.387	1.25533	4.14332e-08	1.24313e-06	yes	up	18.84	16.54	23.87	47.94	58.1	45.1	19.75	50.38	LOB domain-containing protein [Actinidia chinensis var. chinensis]
Achn351151	RecName: Full=Exocyst complex component EXO70B1; Short=AtExo70b1; AltName: Full=Exocyst subunit Exo70 family protein B1	2.386	1.25455	0.000122484	0.00144459	yes	up	2.14	1.95	4.08	6.75	6.96	7.13	2.72333	6.94667	Exocyst complex component EXO70A1 like [Actinidia chinensis var. chinensis]
Achn015141	RecName: Full=Mannan endo-1,4-beta-mannosidase 1; AltName: Full=Beta-mannanase 1; AltName: Full=Endo-beta-1,4-mannanase 1; AltName: Full=OsMAN1; Flags: Precursor	2.379	1.25024	1.22173e-10	6.10256e-09	yes	up	20.57	23.98	33.64	69.36	65.02	65.52	26.0633	66.6333	Mannan endo-1,4-beta-mannosidase [Actinidia chinensis var. chinensis]
Achn186811	_	2.377	1.24943	2.56112e-05	0.000378319	yes	up	8.37	6.82	11.4	25.44	16.37	25.92	8.86333	22.5767	hypothetical protein CEY00_Acc04538 [Actinidia chinensis var. chinensis]
Achn201151	_	2.373	1.24694	9.85553e-16	1.20833e-13	yes	up	45.74	56.94	54.04	132.34	149.42	116.07	52.24	132.61	NAD-dependent epimerase/dehydratase [Cynara cardunculus var. scolymus]
Achn017521	RecName: Full=Palmitoyl-acyl carrier protein thioesterase, chloroplastic; AltName: Full=16:0-acyl-carrier protein thioesterase; Short=16:0-ACP thioesterase; AltName	2.373	1.24679	7.03973e-06	0.000120331	yes	up	5.28	7.99	7.11	21.49	19.24	11.71	6.79333	17.48	Palmitoyl-acyl carrier protein like [Actinidia chinensis var. chinensis]
Achn162231	_	2.373	1.24675	9.1978e-07	2.0121e-05	yes	up	11	8.12	8.26	13.15	26.66	19.78	9.12667	19.8633	ubiquitin thioesterase otubain-like [Herrania umbratica]
Achn049811	RecName: Full=Dehydration-responsive element-binding protein 3; AltName: Full=Protein TINY 2	2.373	1.24658	0.000874976	0.00760333	yes	up	6.06	12.78	7.68	17.5	28.61	21.56	8.84	22.5567	Dehydration-responsive element-binding protein [Actinidia chinensis var. chinensis]
Achn357391	RecName: Full=Blue-light photoreceptor PHR2	2.371	1.2452	5.38512e-07	1.25002e-05	yes	up	3.19	2.5	3.63	10.02	6.92	7.38	3.10667	8.10667	Blue-light photoreceptor like [Actinidia chinensis var. chinensis]
Achn203651	_	2.369	1.24451	2.04438e-05	0.00031084	yes	up	0.74	0.91	0.77	2.11	2.31	1.9	0.806667	2.10667	Intracellular protein transport protein [Actinidia chinensis var. chinensis]
Achn116921	RecName: Full=Formin-like protein 4; Short=AtFH4; Short=AtFORMIN-4; Flags: Precursor	2.368	1.24369	0.000183307	0.00205929	yes	up	0.92	1.4	1.47	3.94	2.91	2.77	1.26333	3.20667	Formin-like protein [Actinidia chinensis var. chinensis]
Achn227301	_	2.368	1.24362	0.00358004	0.0242199	yes	up	26.95	35.8	28.52	89.06	79.54	69.52	30.4233	79.3733	Calcium-binding protein CML18 [Actinidia chinensis var. chinensis]
Achn293841	_	2.367	1.24306	4.96193e-09	1.82839e-07	yes	up	3	2.56	3.12	7.29	6.01	7.14	2.89333	6.81333	Cell division cycle-associated 7-like protein [Actinidia chinensis var. chinensis]
Achn225861	_	2.367	1.24283	1.82833e-08	5.9321e-07	yes	up	5.07	4	6.28	15.28	12.9	11.41	5.11667	13.1967	hypothetical protein CEY00_Acc12490 [Actinidia chinensis var. chinensis]
Achn298861	RecName: Full=Iridoid synthase	2.366	1.24239	0.000663864	0.00604612	yes	up	8.55	3.24	10.17	15.91	18.48	21.07	7.32	18.4867	Iridoid synthase [Actinidia chinensis var. chinensis]
Achn034481	RecName: Full=Auxin-induced in root cultures protein 12; Flags: Precursor	2.365	1.2421	1.2583e-07	3.39612e-06	yes	up	29.73	34.96	52.95	113.54	83.77	101.83	39.2133	99.7133	Cytochrome b561 and DOMON domain-containing protein [Actinidia chinensis var. chinensis]
Achn385311	_	2.363	1.24061	4.18188e-12	2.65407e-10	yes	up	24.8	20.15	27.5	59.98	53.49	71.39	24.15	61.62	Anthocyanidin 3-O-glucoside 2'-O-glucosyltransferase [Actinidia chinensis var. chinensis]
Achn021501	RecName: Full=Cytochrome P450 71A19	2.362	1.23979	2.73658e-06	5.24726e-05	yes	up	21.24	16.8	2.53	11.58	23.5	5.79	13.5233	13.6233	Cytochrome P450 71A4 like, partial [Actinidia chinensis var. chinensis]
Achn208711	_	2.356	1.23663	5.85484e-06	0.000103015	yes	up	2.96	4.12	3.33	8.05	10.71	7.65	3.47	8.80333	Polygalacturonase [Actinidia chinensis var. chinensis]
Achn099981	_	2.356	1.23614	0.00678567	0.0401469	yes	up	1.02	0.82	0.65	1.78	3.29	1.19	0.83	2.08667	Receptor kinase-like protein Xa21, processed [Actinidia chinensis var. chinensis]
Achn141801	_	2.35	1.23237	0.00359701	0.0242859	yes	up	5.57	20.27	9.75	16.4	70.4	19.93	11.8633	35.5767	hypothetical protein CEY00_Acc28961 [Actinidia chinensis var. chinensis]
Achn194621	_	2.347	1.23103	1.67886e-06	3.40736e-05	yes	up	2.21	3.54	3.99	8.7	8.39	7.51	3.24667	8.2	Replication protein A DNA-binding subunit B like [Actinidia chinensis var. chinensis]
Achn304441	_	2.347	1.23057	2.15657e-07	5.47732e-06	yes	up	7.98	12.59	12.61	26.83	34.93	21.74	11.06	27.8333	Vacuolar protein sorting-associated protein [Actinidia chinensis var. chinensis]
Achn052571	_	2.343	1.22808	0.00546434	0.0339685	yes	up	2.48	5.42	2.44	11.13	8.41	6.7	3.44667	8.74667	Protein MIZU-KUSSEI like [Actinidia chinensis var. chinensis]
Achn160761	_	2.342	1.22793	0.000158106	0.0018101	yes	up	4.36	5.45	4.76	11.94	14.38	10.33	4.85667	12.2167	EG45-like domain containing protein [Actinidia chinensis var. chinensis]
Achn132961	RecName: Full=Protein TRANSPARENT TESTA 12; AltName: Full=MATE efflux family protein TT12; AltName: Full=Protein DTX41	2.339	1.22597	1.2225e-21	3.66383e-19	yes	up	35.67	38.24	43.66	95.83	98.37	95.71	39.19	96.6367	Protein DETOXIFICATION like [Actinidia chinensis var. chinensis]
Achn065711	_	2.339	1.22574	0.00387319	0.02577	yes	up	1.3	1.47	1.18	1.48	2.56	1.25	1.31667	1.76333	Pentatricopeptide repeat-containing protein [Actinidia chinensis var. chinensis]
Achn177971	RecName: Full=Uncharacterized protein At5g39865	2.338	1.22498	2.3447e-05	0.000351353	yes	up	3.22	3.68	3.3	9.94	8.08	7.62	3.4	8.54667	Thioredoxin-like fold protein [Actinidia chinensis var. chinensis]
Achn305621	RecName: Full=Alcohol-forming fatty acyl-CoA reductase	2.337	1.22491	0.000266996	0.00282751	yes	up	4.46	12.28	7.93	20.25	24.79	17.24	8.22333	20.76	Alcohol-forming fatty acyl-CoA reductase [Actinidia chinensis var. chinensis]
Achn296211	_	2.334	1.22251	0.000665862	0.00605539	yes	up	2.93	2.49	5.1	8.66	7.71	9.18	3.50667	8.51667	Endochitinase [Actinidia chinensis var. chinensis]
Achn361621	_	2.331	1.22117	3.52965e-13	2.80016e-11	yes	up	434.02	553.4	496	1217.05	1455.65	1047.56	494.473	1240.09	Leucoanthocyanidin dioxygenase [Actinidia chinensis var. chinensis]
Achn216591	RecName: Full=Protein IQ-DOMAIN 31	2.331	1.22072	0.00132924	0.0108221	yes	up	2.74	1.73	3.51	5.3	5.71	8.9	2.66	6.63667	Protein IQ-DOMAIN like [Actinidia chinensis var. chinensis]
Achn330511	RecName: Full=Zinc finger CCCH domain-containing protein 62; Short=OsC3H62	2.33	1.22062	6.55479e-06	0.00011348	yes	up	1.97	2.15	2.83	7.07	5.55	4.77	2.31667	5.79667	Zinc finger CCCH domain-containing protein [Actinidia chinensis var. chinensis]
Achn187161	_	2.33	1.22052	0.000201581	0.00222473	yes	up	1.96	1.99	1.42	4.02	4.32	3.56	1.79	3.96667	ACT domain-containing protein [Actinidia chinensis var. chinensis]
Achn185431	_	2.33	1.2203	6.02563e-06	0.000105676	yes	up	7.54	10.18	6.12	22.35	23.46	14.1	7.94667	19.97	2-dehydro-3-deoxyphosphooctonate aldolase [Actinidia chinensis var. chinensis]
Achn182011	RecName: Full=Exonuclease 1	2.327	1.21848	0.000443223	0.00432841	yes	up	1.46	1.32	1.93	4.06	3.92	4.11	1.57	4.03	Exonuclease [Actinidia chinensis var. chinensis]
Achn219341	RecName: Full=GDSL esterase/lipase At1g28600; AltName: Full=Extracellular lipase At1g28600; Flags: Precursor	2.327	1.21842	0.00575299	0.0353555	yes	up	2.5	6.82	3.01	12.24	13.14	5.68	4.11	10.3533	GDSL esterase/lipase [Actinidia chinensis var. chinensis]
Achn097641	RecName: Full=AP2-like ethylene-responsive transcription factor At1g16060	2.323	1.21629	2.34227e-06	4.56159e-05	yes	up	5.07	7.82	7.74	22.93	19.23	15.03	6.87667	19.0633	AP2-like ethylene-responsive transcription factor [Actinidia chinensis var. chinensis]
Achn291771	_	2.321	1.21486	0.000534745	0.00503972	yes	up	0.98	1.58	1.22	3.41	3.28	2.7	1.26	3.13	------
Achn120241	RecName: Full=Uncharacterized protein At3g28850	2.32	1.21437	0.000142545	0.00164944	yes	up	2.28	2.84	4.23	7.23	7.94	8.03	3.11667	7.73333	Thioredoxin-like fold protein [Actinidia chinensis var. chinensis]
Achn366111	RecName: Full=Protein NRT1/ PTR FAMILY 2.11; Short=AtNPF2.11; AltName: Full=Nitrate transporter 1.10; AltName: Full=Protein GLUCOSINOLATE TRANSPORTER-2	2.32	1.21407	7.43238e-17	1.12626e-14	yes	up	10.46	11.14	10.32	26.17	28.41	25.08	10.64	26.5533	Protein NRT1/ PTR FAMILY 2.11 like [Actinidia chinensis var. chinensis]
Achn141951	_	2.319	1.21364	2.46339e-11	1.36718e-09	yes	up	99.78	96.48	106.39	322.93	241.76	192.14	100.883	252.277	Aspartyl protease [Actinidia chinensis var. chinensis]
Achn146881	_	2.319	1.21364	2.46339e-11	1.36718e-09	yes	up	99.78	96.48	106.39	322.93	241.76	192.14	100.883	252.277	Aspartyl protease [Actinidia chinensis var. chinensis]
Achn156941	_	2.318	1.21257	0.00460228	0.0296483	yes	up	4.04	1.12	2.26	6.45	5.56	6.4	2.47333	6.13667	U-box domain-containing protein [Actinidia chinensis var. chinensis]
Achn228571	RecName: Full=Phosphoribulokinase, chloroplastic; Short=PRK; Short=PRKase; AltName: Full=Phosphopentokinase; Flags: Precursor	2.312	1.2092	0.000107192	0.00128616	yes	up	2.03	1.53	1.84	4.31	3.81	5.28	1.8	4.46667	Phosphoribulokinase [Actinidia chinensis var. chinensis]
Achn098411	RecName: Full=Urea-proton symporter DUR3; Short=AtDUR3; AltName: Full=High-affinity urea active transporter DUR3	2.309	1.20712	4.29152e-06	7.85847e-05	yes	up	3.09	2.01	3.13	5.24	7.4	7.69	2.74333	6.77667	Urea-proton symporter like [Actinidia chinensis var. chinensis]
Achn307811	RecName: Full=Transcription factor MYB82; AltName: Full=Myb-related protein 82; Short=AtMYB82	2.309	1.20697	0.00501343	0.0317362	yes	up	1.6	1.13	1.1	3.34	2.52	2.32	1.27667	2.72667	Transcription factor like [Actinidia chinensis var. chinensis]
Achn374911	_	2.308	1.20691	2.43335e-05	0.000362422	yes	up	16.6	36.82	20	76.12	60.41	46.85	24.4733	61.1267	Acylsugar acyltransferase [Actinidia chinensis var. chinensis]
Achn197231	RecName: Full=Probable glycerol-3-phosphate acyltransferase 8	2.305	1.20474	5.38549e-08	1.57552e-06	yes	up	34.9	63.09	50.34	136.99	124.46	107.88	49.4433	123.11	Glycerol-3-phosphate acyltransferase [Actinidia chinensis var. chinensis]
Achn114351	_	2.303	1.20375	3.80511e-05	0.000531513	yes	up	5.97	6.98	9.3	18.53	18.29	17.81	7.41667	18.21	MAGUK p55 subfamily member 4 like [Actinidia chinensis var. chinensis]
Achn232681	RecName: Full=3-ketoacyl-CoA synthase 4; Short=KCS-4; AltName: Full=Very long-chain fatty acid condensing enzyme 4; Short=VLCFA condensing enzyme 4	2.302	1.20319	0.000346146	0.00352089	yes	up	10.12	23.78	10.68	43.76	40.42	27.05	14.86	37.0767	PREDICTED: 3-ketoacyl-CoA synthase 4-like [Juglans regia]
Achn177921	_	2.302	1.20261	3.43439e-06	6.442e-05	yes	up	78.9	146.85	116.19	292.77	322.58	230.07	113.98	281.807	Protein of unknown function DUF538 protein [Actinidia chinensis var. chinensis]
Achn090941	_	2.302	1.20257	6.02711e-09	2.17338e-07	yes	up	2.09	2.36	2.46	6.04	5.55	5.31	2.30333	5.63333	Protein moonraker like [Actinidia chinensis var. chinensis]
Achn030761	RecName: Full=Anthocyanidin reductase; Short=AtANR; AltName: Full=Anthocyanin spotted testa; Short=ast; AltName: Full=Protein BANYULS	2.3	1.20184	1.07957e-12	7.64287e-11	yes	up	273.09	321.78	281.7	753.85	942.44	599.13	292.19	765.14	Anthocyanidin reductase [Actinidia chinensis var. chinensis]
Achn042951	RecName: Full=Probable indole-3-acetic acid-amido synthetase GH3.5; AltName: Full=Auxin-responsive GH3-like protein 5; Short=OsGH3-5	2.299	1.20082	0.000712505	0.00641897	yes	up	1.54	1.11	1.3	4.08	1.98	4.7	1.31667	3.58667	Jasmonic acid-amido synthetase [Actinidia chinensis var. chinensis]
Achn277741	RecName: Full=ABC transporter G family member 4; Short=ABC transporter ABCG.4; Short=AtABCG4; AltName: Full=White-brown complex homolog protein 4; Short=AtWBC4	2.298	1.20054	7.97024e-05	0.00100322	yes	up	2.6	3.05	2.55	6.48	5.46	5.86	2.73333	5.93333	ABC transporter G family member 10 like [Actinidia chinensis var. chinensis]
Achn099921	_	2.294	1.19789	0.000752479	0.00672215	yes	up	0.55	4.23	2.92	2.13	1.33	1.85	2.56667	1.77	------
Achn362931	RecName: Full=Protein E6	2.293	1.19714	2.12474e-12	1.41508e-10	yes	up	284.96	311.65	383.21	834.04	909	692.05	326.607	811.697	hypothetical protein CEY00_Acc20661 [Actinidia chinensis var. chinensis]
Achn211111	RecName: Full=Probable carboxylesterase 18; AltName: Full=AtCXE18	2.293	1.19705	0.00040742	0.00403131	yes	up	3.12	3.4	4.88	11.4	10.65	6.05	3.8	9.36667	Carboxylesterase [Actinidia chinensis var. chinensis]
Achn030381	_	2.29	1.19506	3.586e-05	0.00050615	yes	up	9.9	5.82	13.61	22.94	21.23	26.97	9.77667	23.7133	Toll-like receptor 7 [Actinidia chinensis var. chinensis]
Achn046601	RecName: Full=4-coumarate--CoA ligase 2; Short=4CL 2; AltName: Full=4-coumaroyl-CoA synthase 2; AltName: Full=Clone 4CL16	2.289	1.19479	8.41051e-11	4.30468e-09	yes	up	54.02	59.08	62.32	146.81	175.39	109.77	58.4733	143.99	4-coumarate--CoA ligase [Actinidia chinensis var. chinensis]
Achn368841	RecName: Full=Inactive leucine-rich repeat receptor-like protein kinase CORYNE; AltName: Full=Protein SUPPRESSOR OF OVEREXPRESSION OF LLP1 2; Flags: Precursor	2.289	1.19457	0.00476807	0.0304545	yes	up	1.64	1.52	1.52	3.54	5.33	2.65	1.56	3.84	Inactive leucine-rich repeat receptor-like protein kinase [Actinidia chinensis var. chinensis]
Achn270131	RecName: Full=Transcription factor bHLH25; AltName: Full=Basic helix-loop-helix protein 25; Short=AtbHLH25; Short=bHLH 25; AltName: Full=Transcription factor EN 2	2.288	1.19432	0.000726347	0.00652406	yes	up	1.7	2.2	2.73	5.45	6.95	3.38	2.21	5.26	Transcription factor bHLH25 like [Actinidia chinensis var. chinensis]
Achn208141	RecName: Full=Cyclic dof factor 3; AltName: Full=Dof zinc finger protein DOF3.3; Short=AtDOF3.3; AltName: Full=H-protein promoter-binding factor 2a	2.288	1.19422	0.00332214	0.0228709	yes	up	3.23	1.4	2.73	7.89	5.92	4.69	2.45333	6.16667	Cyclic dof factor like [Actinidia chinensis var. chinensis]
Achn014271	RecName: Full=Omega-hydroxypalmitate O-feruloyl transferase; AltName: Full=Omega-hydroxyacid hydroxycinnamoyltransferase; AltName: Full=Protein ALIPHATIC SUBERIN FE	2.287	1.19351	2.1446e-06	4.23163e-05	yes	up	8	5.45	9.54	22.47	18.05	15.91	7.66333	18.81	Omega-hydroxypalmitate O-feruloyl transferase [Actinidia chinensis var. chinensis]
Achn095901	RecName: Full=ATP sulfurylase 2; Flags: Precursor	2.283	1.19115	0.00189938	0.0144559	yes	up	4.98	2.94	6.69	8.15	10.96	8.68	4.87	9.26333	ATP sulfurylase [Actinidia chinensis var. chinensis]
Achn053761	_	2.281	1.18946	9.22957e-12	5.5569e-10	yes	up	4.58	4.46	5.55	11.72	11.18	12.31	4.86333	11.7367	Protein of unknown function DUF936, plant protein [Actinidia chinensis var. chinensis]
Achn357531	RecName: Full=2'-deoxymugineic-acid 2'-dioxygenase; AltName: Full=Protein iron deficiency-specific 3	2.28	1.18901	0.000375811	0.00377392	yes	up	2.53	2.86	3.38	5.66	8.25	7.49	2.92333	7.13333	Protein DOWNY MILDEW RESISTANCE like [Actinidia chinensis var. chinensis]
Achn310671	_	2.278	1.18798	0.00165453	0.0129393	yes	up	5.53	7.91	7.91	23.55	14.14	14.39	7.11667	17.36	RING-H2 finger protein [Actinidia chinensis var. chinensis]
Achn086151	_	2.277	1.18713	1.61303e-08	5.29943e-07	yes	up	82.04	46.42	84.52	173.71	154.53	183.44	70.9933	170.56	1-aminocyclopropane-1-carboxylate oxidase [Actinidia chinensis var. chinensis]
Achn157381	_	2.276	1.1867	0.000172154	0.00195351	yes	up	1.81	2.11	1.12	3.25	3.39	2.49	1.68	3.04333	uncharacterized protein LOC112007667 isoform X4 [Quercus suber]
Achn076081	RecName: Full=G2/mitotic-specific cyclin-1; AltName: Full=B-like cyclin; AltName: Full=CycMs1	2.276	1.1863	0.000292345	0.00305163	yes	up	3.08	5.67	8.31	15.97	13.48	12.39	5.68667	13.9467	G2/mitotic-specific cyclin-1 like [Actinidia chinensis var. chinensis]
Achn322331	_	2.275	1.18601	0.000135272	0.00157475	yes	up	2	1.61	2.6	6.06	5.1	4	2.07	5.05333	Heavy metal-associated isoprenylated plant protein [Actinidia chinensis var. chinensis]
Achn271921	RecName: Full=Basic 7S globulin; AltName: Full=SBg7S; Short=Bg; Contains: RecName: Full=Basic 7S globulin high kDa subunit; Contains: RecName: Full=Basic 7S globuli	2.273	1.18458	2.24572e-05	0.000337647	yes	up	3.18	4.36	3.24	10.9	8.17	7.35	3.59333	8.80667	Basic 7S globulin 2 like [Actinidia chinensis var. chinensis]
Achn324091	_	2.271	1.18352	0.00267509	0.0191292	yes	up	3.95	1.74	5.59	8.83	8.97	9.77	3.76	9.19	Protein EXORDIUM-like [Actinidia chinensis var. chinensis]
Achn385461	_	2.271	1.18334	6.07269e-10	2.66773e-08	yes	up	2.75	2.92	3.64	8.33	7.18	7.22	3.10333	7.57667	hypothetical protein CEY00_Acc13856 [Actinidia chinensis var. chinensis]
Achn180591	_	2.269	1.18237	7.23774e-06	0.000123247	yes	up	2.6	3.44	2.71	7.73	8.83	4.76	2.91667	7.10667	Receptor kinase-like protein Xa21, processed [Actinidia chinensis var. chinensis]
Achn280221	RecName: Full=Condensin complex subunit 2; AltName: Full=Chromosome-associated protein H; Short=AtCAP-H; AltName: Full=Non-SMC condensin I complex subunit H; AltNam	2.269	1.18224	3.04671e-06	5.771e-05	yes	up	1.96	3.11	3	7.68	6.26	5.97	2.69	6.63667	Condensin complex subunit like [Actinidia chinensis var. chinensis]
Achn142451	RecName: Full=Protein ENDOSPERM DEFECTIVE 1; AltName: Full=Protein EMBRYO DEFECTIVE 3116; AltName: Full=QWRF motif-containing protein 5	2.266	1.18043	0.000851844	0.00744549	yes	up	0.9	1.56	1.98	4.13	2.88	3.76	1.48	3.59	Protein ENDOSPERM DEFECTIVE like [Actinidia chinensis var. chinensis]
Achn211651	_	2.264	1.17908	0.00442145	0.0286958	yes	up	3.73	7.07	4.81	14.33	9.77	12.5	5.20333	12.2	DEAD-box ATP-dependent RNA helicase [Actinidia chinensis var. chinensis]
Achn309121	RecName: Full=U-box domain-containing protein 6; AltName: Full=Plant U-box protein 6	2.259	1.17563	0.00421754	0.0275848	yes	up	1.08	1.14	0.68	3.64	1.61	2.02	0.966667	2.42333	U-box domain-containing protein [Actinidia chinensis var. chinensis]
Achn220111	RecName: Full=Omega-hydroxypalmitate O-feruloyl transferase; AltName: Full=Omega-hydroxyacid hydroxycinnamoyltransferase; AltName: Full=Protein ALIPHATIC SUBERIN FE	2.258	1.17517	3.44745e-20	8.30251e-18	yes	up	66.97	71.82	59.38	156.89	169.64	154.61	66.0567	160.38	Spermidine coumaroyl-CoA acyltransferase [Actinidia chinensis var. chinensis]
Achn141181	RecName: Full=Rop guanine nucleotide exchange factor 5; Short=AtRopGEF5; AltName: Full=Rho of plants guanine nucleotide exchange factor 5	2.256	1.17376	5.4229e-06	9.66129e-05	yes	up	2.42	3.31	4.02	9.19	6.59	7.67	3.25	7.81667	Rop guanine nucleotide exchange factor like [Actinidia chinensis var. chinensis]
Achn370521	RecName: Full=Serine/threonine-protein kinase WNK1; Short=AtWNK1; AltName: Full=Protein kinase with no lysine 1	2.256	1.17371	2.65144e-08	8.34508e-07	yes	up	4.65	3.45	5.12	12.19	10.04	9.53	4.40667	10.5867	Serine/threonine-protein kinase [Actinidia chinensis var. chinensis]
Achn151631	_	2.253	1.17197	0.00495082	0.0314208	yes	up	2.19	3.57	3.21	5.46	7.76	8.48	2.99	7.23333	50S ribosomal protein like [Actinidia chinensis var. chinensis]
Achn232461	_	2.25	1.1699	0.00313945	0.0218155	yes	up	9.18	5.64	4.94	24.15	10.28	13.51	6.58667	15.98	Nucleoredoxin [Actinidia chinensis var. chinensis]
Achn168721	RecName: Full=Chalcone synthase 2; AltName: Full=Naringenin-chalcone synthase 2	2.249	1.16936	9.76306e-11	4.94998e-09	yes	up	517.14	581.28	492.65	1276.97	1567.13	1001.36	530.357	1281.82	Chalcone synthase [Actinidia chinensis var. chinensis]
Achn110491	_	2.248	1.16854	0.000361423	0.00365596	yes	up	1.78	1.89	3.21	4.95	5.66	5.94	2.29333	5.51667	Myb family transcription factor [Actinidia chinensis var. chinensis]
Achn254901	RecName: Full=RING-H2 finger protein ATL74	2.243	1.16531	0.00158775	0.012504	yes	up	1.83	2.08	1.79	3.49	4.64	3.78	1.9	3.97	Polyketide synthase [Actinidia chinensis var. chinensis]
Achn100021	_	2.242	1.16505	6.13252e-05	0.000801805	yes	up	3.04	3.59	4.31	9.56	6.28	10.48	3.64667	8.77333	Protein purity of essence like [Actinidia chinensis var. chinensis]
Achn263101	RecName: Full=Cyclin-A1-1; AltName: Full=G2/mitotic-specific cyclin-A1-1; Short=CycA1;1	2.242	1.16461	4.31298e-07	1.02497e-05	yes	up	3.55	4.49	4.94	13.07	8.96	9.32	4.32667	10.45	Cyclin-A1-1 like [Actinidia chinensis var. chinensis]
Achn257911	RecName: Full=Glycerol-3-phosphate acyltransferase 5; Short=AtGPAT5	2.241	1.164	8.9719e-08	2.50776e-06	yes	up	18.63	29.26	33.1	67.77	65.73	61.99	26.9967	65.1633	Glycerol-3-phosphate acyltransferase [Actinidia chinensis var. chinensis]
Achn353961	RecName: Full=Beta-fructofuranosidase, soluble isoenzyme I; AltName: Full=Invertase; AltName: Full=Saccharase; AltName: Full=Sucrose hydrolase; Flags: Precursor	2.234	1.15983	4.22379e-11	2.22952e-09	yes	up	5.11	5.41	5.1	11.57	13.78	12.2	5.20667	12.5167	vacuolar invertase [Actinidia chinensis]
Achn283151	_	2.233	1.15902	0.000491801	0.00472413	yes	up	1.3	3.07	2.35	5.58	5.82	4.64	2.24	5.34667	Protein zntA like [Actinidia chinensis var. chinensis]
Achn108581	RecName: Full=Floral homeotic protein APETALA 2	2.232	1.15835	4.95881e-10	2.22552e-08	yes	up	8.2	12.39	11.89	28.03	22.13	27.7	10.8267	25.9533	Ethylene-responsive transcription factor like isoform 2 [Actinidia chinensis var. chinensis]
Achn061081	_	2.232	1.15833	0.00770412	0.0444309	yes	up	0.68	0.46	0.62	1.47	1.06	1.64	0.586667	1.39	uncharacterized protein CEY00_Acc09867 isoform 2 [Actinidia chinensis var. chinensis]
Achn120611	_	2.231	1.15739	0.00261848	0.0188141	yes	up	1.48	0.83	0.69	2.69	1.75	2.35	1	2.26333	hypothetical protein CEY00_Acc22586 [Actinidia chinensis var. chinensis]
Achn098691	RecName: Full=Cytochrome P450 86B1	2.23	1.15727	6.34922e-07	1.45011e-05	yes	up	21.96	38.77	32.94	84.49	80.64	60.5	31.2233	75.21	Cytochrome P450 86B1 like [Actinidia chinensis var. chinensis]
Achn177541	RecName: Full=Heavy metal-associated isoprenylated plant protein 26; Short=AtHIPP26; AltName: Full=Farnesylated protein 6; Short=AtFP6; Flags: Precursor	2.228	1.15585	0.000517453	0.00491107	yes	up	5.8	9.59	12.37	26.58	15.75	24.58	9.25333	22.3033	Heavy metal-associated isoprenylated plant protein [Actinidia chinensis var. chinensis]
Achn112631	_	2.225	1.15386	0.00226421	0.0166819	yes	up	1.4	2.82	2.69	5.57	5.15	5.78	2.30333	5.5	Myosin heavy chain kinase [Actinidia chinensis var. chinensis]
Achn275361	RecName: Full=Long chain acyl-CoA synthetase 4	2.224	1.15319	2.22339e-06	4.3584e-05	yes	up	14.47	27.25	18.34	55.21	49.64	39.61	20.02	48.1533	Long chain acyl-CoA synthetase [Actinidia chinensis var. chinensis]
Achn332631	_	2.224	1.15304	8.5476e-06	0.000142758	yes	up	1.45	1.46	1.26	2.84	3.02	4.12	1.39	3.32667	LRR receptor-like serine/threonine-protein kinase [Actinidia chinensis var. chinensis]
Achn242211	RecName: Full=Transcription factor MYB12; AltName: Full=Myb-related protein 12; Short=AtMYB12	2.223	1.15249	8.33621e-10	3.56343e-08	yes	up	19.37	24.83	19.94	41.51	59.09	50.59	21.38	50.3967	Anthocyanin regulatory C1 protein [Actinidia chinensis var. chinensis]
Achn234911	RecName: Full=Scarecrow-like protein 6; Short=AtSCL6; AltName: Full=GRAS family protein 22; Short=AtGRAS-22; AltName: Full=SCL6-IV	2.221	1.15135	2.69912e-05	0.000395455	yes	up	5.93	3.41	7.2	11.52	12.84	14.94	5.51333	13.1	Scarecrow-like protein [Actinidia chinensis var. chinensis]
Achn289751	_	2.221	1.15113	9.99778e-05	0.00121255	yes	up	8.61	8.23	13.33	20.05	19.66	26.71	10.0567	22.14	Myb-related protein [Actinidia chinensis var. chinensis]
Achn170581	RecName: Full=Aluminum-activated malate transporter 4; Short=AtALMT4	2.22	1.15088	7.89788e-07	1.76495e-05	yes	up	3.4	3.03	3.76	8.68	9.34	6.23	3.39667	8.08333	Aluminum-activated malate transporter like [Actinidia chinensis var. chinensis]
Achn275091	_	2.22	1.15078	2.12845e-09	8.33246e-08	yes	up	2.47	2.83	3.11	7.53	6.18	6.15	2.80333	6.62	Midasin like [Actinidia chinensis var. chinensis]
Achn196431	RecName: Full=Mitotic spindle checkpoint protein MAD2	2.22	1.15071	8.94568e-05	0.00110482	yes	up	3.17	4.19	2.67	8.47	8.21	7.34	3.34333	8.00667	Mitotic spindle checkpoint protein [Actinidia chinensis var. chinensis]
Achn180461	RecName: Full=Probable inactive receptor kinase At3g08680; Flags: Precursor	2.219	1.14962	7.64588e-09	2.70646e-07	yes	up	14.8	21.59	18.24	44.53	47.98	35.12	18.21	42.5433	probable inactive receptor kinase At5g58300 [Durio zibethinus]
Achn365871	RecName: Full=Probable WRKY transcription factor 61; AltName: Full=WRKY DNA-binding protein 61	2.216	1.1477	0.000769336	0.0068441	yes	up	2.06	2.56	4.94	8.13	7.45	7.12	3.18667	7.56667	WRKY transcription factor 72 [Actinidia chinensis var. chinensis]
Achn061331	_	2.213	1.14618	6.18374e-08	1.78772e-06	yes	up	8.18	9.5	10.19	22.99	23.61	19.35	9.29	21.9833	Anthocyanin regulatory C1 protein [Actinidia chinensis var. chinensis]
Achn020891	_	2.213	1.14599	3.56982e-05	0.000504659	yes	up	19.87	12.2	14.01	38.89	24.09	46.45	15.36	36.4767	Protein of unknown function DUF597 protein, partial [Actinidia chinensis var. chinensis]
Achn146141	_	2.213	1.1459	1.5742e-10	7.73424e-09	yes	up	6.88	8.49	7.41	17.88	16.16	20.17	7.59333	18.07	Sugar transport protein [Actinidia chinensis var. chinensis]
Achn307041	_	2.212	1.14564	0.000175458	0.00198599	yes	up	1.18	1.92	1.66	3.92	3.73	2.98	1.58667	3.54333	Cell division control protein [Actinidia chinensis var. chinensis]
Achn011441	RecName: Full=ABC transporter G family member 8; Short=ABC transporter ABCG.8; Short=AtABCG8; AltName: Full=Probable white-brown complex homolog protein 8; Short=At	2.212	1.1456	3.1541e-05	0.000452529	yes	up	3.09	2.79	3.75	9.63	5.53	7.74	3.21	7.63333	ABC transporter G family member 8 like [Actinidia chinensis var. chinensis]
Achn386281	_	2.212	1.14538	8.70507e-10	3.70935e-08	yes	up	1.87	2.22	1.92	5.33	4.79	4.23	2.00333	4.78333	Condensin-2 complex subunit like [Actinidia chinensis var. chinensis]
Achn384271	RecName: Full=Probable LRR receptor-like serine/threonine-protein kinase At4g37250; Flags: Precursor	2.21	1.14393	1.5683e-14	1.57256e-12	yes	up	7.41	10.55	9.1	19.55	18.77	18.9	9.02	19.0733	LRR receptor-like serine/threonine-protein kinase [Actinidia chinensis var. chinensis]
Achn298351	RecName: Full=Interactor of constitutive active ROPs 1; AltName: Full=ROP-interactive partner 1	2.21	1.14388	3.92188e-08	1.18328e-06	yes	up	8.17	10.61	14.6	27.41	25.85	23.12	11.1267	25.46	Interactor of constitutive active ROPs like [Actinidia chinensis var. chinensis]
Achn267561	_	2.21	1.14383	0.00226965	0.0167174	yes	up	11.4	6.44	11.55	18.15	25.44	25.73	9.79667	23.1067	S-norcoclaurine synthase [Actinidia chinensis var. chinensis]
Achn154101	RecName: Full=Pentatricopeptide repeat-containing protein At2g32630	2.208	1.1426	0.00019346	0.00215301	yes	up	2.65	1.75	3.41	7.64	5.13	5.73	2.60333	6.16667	Pentatricopeptide repeat-containing protein [Actinidia chinensis var. chinensis]
Achn194551	_	2.207	1.14227	1.50826e-12	1.03254e-10	yes	up	363.83	438.64	411.17	918.18	1118.48	796.06	404.547	944.24	Flavonoid 3'-monooxygenase [Actinidia chinensis var. chinensis]
Achn149961	_	2.206	1.14153	3.91594e-06	7.25943e-05	yes	up	2.63	1.87	1.77	5.83	5.52	5.13	2.09	5.49333	Protein NUCLEAR FUSION DEFECTIVE like [Actinidia chinensis var. chinensis]
Achn305061	_	2.204	1.14034	6.14241e-06	0.000107514	yes	up	4.13	2.59	4.53	9.13	8.84	10.51	3.75	9.49333	Phosphatidylinositol 4-phosphate 5-kinase [Actinidia chinensis var. chinensis]
Achn143831	RecName: Full=Peroxidase 11; Short=Atperox P11; AltName: Full=ATP23a/ATP23b; Flags: Precursor	2.203	1.13963	2.37809e-05	0.000356159	yes	up	34.63	73.56	54.96	138.75	143.64	105.64	54.3833	129.343	Peroxidase [Actinidia chinensis var. chinensis]
Achn319021	RecName: Full=21 kDa protein; AltName: Full=1.2 protein; Flags: Precursor	2.201	1.13783	6.26033e-06	0.000109264	yes	up	14.49	24.84	14.33	49.96	35.55	42.12	17.8867	42.5433	Pentatricopeptide repeat-containing protein [Actinidia chinensis var. chinensis]
Achn129941	RecName: Full=Mitogen-activated protein kinase kinase kinase NPK1; AltName: Full=Nicotiana protein kinase 1	2.2	1.13775	1.35442e-05	0.000215026	yes	up	2.04	3.41	2.21	7.07	5.32	5.8	2.55333	6.06333	Mitogen-activated protein kinase kinase [Actinidia chinensis var. chinensis]
Achn363671	_	2.199	1.13711	0.00861311	0.0486095	yes	up	3.57	1.49	4.21	7.26	6.58	7.44	3.09	7.09333	Suppressor of tumorigenicity 7 protein-like [Actinidia chinensis var. chinensis]
Achn214061	RecName: Full=Peroxidase 4; Flags: Precursor	2.198	1.13617	6.35774e-06	0.000110637	yes	up	78.22	70.1	144.29	232.53	239.8	223.87	97.5367	232.067	Peroxidase [Actinidia chinensis var. chinensis]
Achn095441	RecName: Full=Cyclin-B2-3; AltName: Full=G2/mitotic-specific cyclin-B2-3; Short=CycB2;3	2.197	1.13538	0.00050873	0.00484876	yes	up	1.75	3.14	3.84	8.56	6.32	5.82	2.91	6.9	Cyclin-B2-4 like [Actinidia chinensis var. chinensis]
Achn006941	_	2.196	1.13463	2.15682e-06	4.24951e-05	yes	up	78.64	107.13	121.86	221.22	180.54	325.92	102.543	242.56	Aquaporin PIP2-5 like [Actinidia chinensis var. chinensis]
Achn035551	_	2.194	1.13371	0.000124374	0.00146431	yes	up	32.36	74.66	46.88	148.69	124.46	90.52	51.3	121.223	Non-specific lipid-transfer protein-like protein [Actinidia chinensis var. chinensis]
Achn296741	_	2.193	1.13306	3.97016e-05	0.000550577	yes	up	2.68	4.82	5.05	10.68	8.36	9.07	4.18333	9.37	Protein POLLENLESS 3-LIKE like [Actinidia chinensis var. chinensis]
Achn106271	_	2.193	1.133	5.37265e-05	0.000717763	yes	up	2.76	1.83	4.04	7.19	6.17	6.75	2.87667	6.70333	Protein SMAX1-LIKE like [Actinidia chinensis var. chinensis]
Achn381191	_	2.193	1.13279	1.02883e-05	0.000168697	yes	up	1.42	1.1	1.42	3.55	2.92	2.82	1.31333	3.09667	LRR receptor-like serine/threonine-protein kinase [Actinidia chinensis var. chinensis]
Achn091041	RecName: Full=GDSL esterase/lipase At2g23540; AltName: Full=Extracellular lipase At2g23540; Flags: Precursor	2.193	1.1327	2.88784e-05	0.000419912	yes	up	34.96	76.13	55.53	150.57	138.96	105.62	55.54	131.717	GDSL esterase/lipase [Actinidia chinensis var. chinensis]
Achn350561	RecName: Full=Inactive leucine-rich repeat receptor-like protein kinase CORYNE; AltName: Full=Protein SUPPRESSOR OF OVEREXPRESSION OF LLP1 2; Flags: Precursor	2.189	1.13057	5.93486e-05	0.000779741	yes	up	3.41	1.99	3.72	9.04	6.43	5.82	3.04	7.09667	Inactive leucine-rich repeat receptor-like protein kinase [Actinidia chinensis var. chinensis]
Achn176011	RecName: Full=Probable WRKY transcription factor 19; AltName: Full=WRKY DNA-binding protein 19	2.188	1.1296	9.4239e-09	3.23398e-07	yes	up	16.58	10.73	12.49	32.94	32.03	27.23	13.2667	30.7333	WRKY transcription factor [Actinidia chinensis var. chinensis]
Achn369761	RecName: Full=Chalcone synthase 1; AltName: Full=Naringenin-chalcone synthase 1	2.187	1.12889	3.69991e-11	1.97619e-09	yes	up	380.35	497.69	402.72	980.95	1166.08	866.16	426.92	1004.4	Chalcone synthase [Actinidia chinensis var. chinensis]
Achn119641	RecName: Full=Cytochrome P450 86A1; AltName: Full=CYPLXXXVI; AltName: Full=P450-dependent fatty acid omega-hydroxylase; AltName: Full=Protein HYDROXYLASE OF ROOT S	2.187	1.12885	8.53647e-05	0.00106304	yes	up	24.56	59.64	42.86	110.36	107.72	82.61	42.3533	100.23	Cytochrome P450 86A1 like [Actinidia chinensis var. chinensis]
Achn311961	_	2.186	1.12856	1.09372e-07	2.9829e-06	yes	up	48.13	41.98	56.15	149.45	114.15	86.14	48.7533	116.58	Xyloglucan endotransglucosylase/hydrolase protein [Actinidia chinensis var. chinensis]
Achn027931	_	2.186	1.12804	0.00128825	0.0105329	yes	up	11.19	11.98	14.37	37.18	24.69	25.83	12.5133	29.2333	Germinal-center associated nuclear protein [Actinidia chinensis var. chinensis]
Achn048521	RecName: Full=Putative methyltransferase DDB_G0268948	2.183	1.12616	7.47504e-07	1.6816e-05	yes	up	11.46	10.36	14.73	30.57	30.36	24.6	12.1833	28.51	Methyltransferase [Actinidia chinensis var. chinensis]
Achn142101	RecName: Full=Probable receptor protein kinase TMK1; Flags: Precursor	2.181	1.12524	5.39952e-09	1.97079e-07	yes	up	4.28	3.35	4.77	11.51	9.42	8.39	4.13333	9.77333	Receptor-like kinase [Actinidia chinensis var. chinensis]
Achn155841	_	2.178	1.12268	0.00192534	0.0146247	yes	up	8.54	5.74	5.53	11.81	10.96	23.48	6.60333	15.4167	Auxin-binding protein like [Actinidia chinensis var. chinensis]
Achn362541	_	2.173	1.11981	0.000159018	0.00181823	yes	up	1.92	2.8	3.21	8.2	5.47	4.92	2.64333	6.19667	hypothetical protein CEY00_Acc24333 [Actinidia chinensis var. chinensis]
Achn350821	RecName: Full=U-box domain-containing protein 6; AltName: Full=Plant U-box protein 6	2.171	1.11842	1.33008e-05	0.000211784	yes	up	14.49	24.26	12.23	41.1	33.08	45.07	16.9933	39.75	U-box domain-containing protein [Actinidia chinensis var. chinensis]
Achn212741	RecName: Full=Serine carboxypeptidase 3; AltName: Full=Serine carboxypeptidase III; Flags: Precursor	2.171	1.11817	0.00520267	0.0327114	yes	up	0.73	0.97	1.38	2.46	2.47	2.22	1.02667	2.38333	serine carboxypeptidase-like isoform X1 [Olea europaea var. sylvestris]
Achn148821	RecName: Full=Transcription repressor MYB5; AltName: Full=AtM2; AltName: Full=Myb-related protein 5; Short=AtMYB5	2.17	1.11792	7.35401e-05	0.000936815	yes	up	5.35	5.86	5.19	16.52	11.65	11.35	5.46667	13.1733	Transcription repressor like [Actinidia chinensis var. chinensis]
Achn066581	RecName: Full=Probable pectate lyase 12; Flags: Precursor	2.17	1.11754	2.43081e-06	4.71699e-05	yes	up	7.02	6.91	11.81	19.39	21.05	19.58	8.58	20.0067	Pectate lyase [Actinidia chinensis var. chinensis]
Achn329431	_	2.169	1.11705	0.000105805	0.00127122	yes	up	29.58	46.37	65.73	118.09	89.82	122.04	47.2267	109.983	Non-specific lipid-transfer protein-like protein [Actinidia chinensis var. chinensis]
Achn236101	_	2.168	1.11619	1.43886e-06	2.96715e-05	yes	up	8.51	13.5	11.64	30.99	22.43	25.02	11.2167	26.1467	Crescerin-1 like [Actinidia chinensis var. chinensis]
Achn315931	_	2.167	1.11598	1.57601e-05	0.00024629	yes	up	13.68	16.1	14.92	58.51	156.31	103.52	14.9	106.113	PREDICTED: alpha-mannosidase [Juglans regia]
Achn148881	RecName: Full=Dirigent protein 20; Short=AtDIR20; Flags: Precursor	2.167	1.1157	1.82979e-08	5.9321e-07	yes	up	50.33	58.86	39.45	121.73	121.5	103.08	49.5467	115.437	Dirigent protein [Actinidia chinensis var. chinensis]
Achn201561	_	2.161	1.11146	1.14311e-05	0.000185476	yes	up	2.58	2.34	2.42	5.46	5.64	5.96	2.44667	5.68667	Naringenin,2-oxoglutarate 3-dioxygenase [Actinidia chinensis var. chinensis]
Achn073151	RecName: Full=Protein CHROMOSOME TRANSMISSION FIDELITY 7; AltName: Full=Cohesion establishment factor CTF7; AltName: Full=Protein ESTABLISHMENT OF COHESION 1	2.16	1.11088	0.00661238	0.0392767	yes	up	0.8	1.75	1.05	3.2	2.16	3.05	1.2	2.80333	Protein CHROMOSOME TRANSMISSION FIDELITY like [Actinidia chinensis var. chinensis]
Achn127741	RecName: Full=Leucine-rich repeat receptor-like protein kinase PXL2; AltName: Full=Protein PHLOEM INTERCALATED WITH XYLEM-LIKE 2; Flags: Precursor	2.16	1.11086	9.14018e-08	2.54425e-06	yes	up	2.38	1.78	2.31	5.74	5	4.29	2.15667	5.01	MDIS1-interacting receptor like kinase [Actinidia chinensis var. chinensis]
Achn015231	RecName: Full=Kinesin-like protein KIN12B; AltName: Full=Phragmoplast-associated kinesin-related protein 1-like protein; Short=AtPAKRP1L	2.16	1.11081	2.22659e-13	1.84226e-11	yes	up	3.65	3.87	3.85	9.94	8.45	8.06	3.79	8.81667	Kinesin-like protein [Actinidia chinensis var. chinensis]
Achn047241	RecName: Full=Transcription factor MYB39; AltName: Full=Myb-related protein 39; Short=AtMYB39	2.16	1.11071	0.000796606	0.00704487	yes	up	3	4.17	2.61	8.64	7.83	6.3	3.26	7.59	Transcription factor like [Actinidia chinensis var. chinensis]
Achn265361	_	2.159	1.11065	0.0073439	0.0428574	yes	up	12.67	41.1	31.66	75.46	58.47	65.95	28.4767	66.6267	COPII coat assembly protein like [Actinidia chinensis var. chinensis]
Achn203401	_	2.158	1.10947	0.00533062	0.0333062	yes	up	3.49	4.54	5.54	10.58	13.52	7.23	4.52333	10.4433	Helicase [Actinidia chinensis var. chinensis]
Achn356281	RecName: Full=Probable 6-phosphogluconolactonase 1; Short=6PGL 1	2.157	1.10931	9.00385e-12	5.43313e-10	yes	up	14.4	16.24	14.43	33.37	35.02	30.07	15.0233	32.82	6-phosphogluconolactonase [Actinidia chinensis var. chinensis]
Achn315621	RecName: Full=Protein WEAK CHLOROPLAST MOVEMENT UNDER BLUE LIGHT 1; Short=Protein WEB1	2.156	1.10805	0.000278759	0.00292681	yes	up	1.7	0.99	2.15	4.03	3.11	4.02	1.61333	3.72	Protein WEAK CHLOROPLAST MOVEMENT UNDER BLUE LIGHT 1 like [Actinidia chinensis var. chinensis]
Achn207571	_	2.155	1.10789	2.65278e-05	0.000389724	yes	up	3.09	4.32	5.01	9.89	7.69	11.03	4.14	9.53667	Protein POLLENLESS 3-LIKE like [Actinidia chinensis var. chinensis]
Achn355971	_	2.155	1.10761	7.4024e-06	0.000125734	yes	up	2.47	3.41	2.92	6.35	6.06	6.87	2.93333	6.42667	E3 ubiquitin-protein like [Actinidia chinensis var. chinensis]
Achn383691	RecName: Full=Probable LRR receptor-like serine/threonine-protein kinase At4g36180; Flags: Precursor	2.155	1.10749	0.00602154	0.0365644	yes	up	2.63	1.95	1.13	4.8	3	5.11	1.90333	4.30333	LRR receptor-like serine/threonine-protein kinase [Actinidia chinensis var. chinensis]
Achn346971	_	2.154	1.10673	4.54261e-07	1.07292e-05	yes	up	2	2	3	4.43	4.49	5.59	2.33333	4.83667	Kinesin-like protein [Actinidia chinensis var. chinensis]
Achn194351	RecName: Full=Proline-rich protein 4; Short=AtPRP4; Flags: Precursor	2.153	1.10631	0.00100744	0.008564	yes	up	38.36	24.13	70.44	85.12	114.86	105.03	44.31	101.67	TBC1 domain family member 5 B like [Actinidia chinensis var. chinensis]
Achn112731	RecName: Full=Serine carboxypeptidase-like 40; Flags: Precursor	2.153	1.10613	7.01197e-08	2.00779e-06	yes	up	11.37	12.92	15.31	32.65	35.47	23.6	13.2	30.5733	Serine carboxypeptidase-like [Actinidia chinensis var. chinensis]
Achn135641	RecName: Full=Beta-galactosidase 3; Short=Lactase 3; Flags: Precursor	2.152	1.10587	4.03745e-10	1.83646e-08	yes	up	49.07	61.21	56.89	162.3	120.88	105.55	55.7233	129.577	Beta-galactosidase [Actinidia chinensis var. chinensis]
Achn044411	RecName: Full=Chromatin assembly factor 1 subunit FAS1; Short=CAF-1 subunit FAS1; AltName: Full=CAF-1 p150 homolog; AltName: Full=Protein FASCIATA 1	2.152	1.10551	8.71959e-07	1.92466e-05	yes	up	1.46	1.65	1.64	3.95	3.89	3.14	1.58333	3.66	Chromatin assembly factor 1 subunit like [Actinidia chinensis var. chinensis]
Achn280541	RecName: Full=Wall-associated receptor kinase-like 14; Flags: Precursor	2.151	1.10499	1.32952e-08	4.43826e-07	yes	up	7.08	6.37	5.47	16.67	14.36	11.98	6.30667	14.3367	Wall-associated receptor kinase-like [Actinidia chinensis var. chinensis]
Achn134391	RecName: Full=Protein BREAST CANCER SUSCEPTIBILITY 1 homolog; Short=AtBRCA1	2.15	1.10467	1.2096e-07	3.27246e-06	yes	up	3.39	4.06	4.67	11.42	8.65	7.96	4.04	9.34333	Protein BREAST CANCER SUSCEPTIBILITY like [Actinidia chinensis var. chinensis]
Achn048301	RecName: Full=Magnesium-transporting ATPase, P-type 1; AltName: Full=Mg(2+) transport ATPase, P-type 1	2.149	1.10388	1.26421e-10	6.29358e-09	yes	up	4.64	3.79	4.81	10.43	11.11	9.56	4.41333	10.3667	Magnesium-transporting ATPase, P-type like [Actinidia chinensis var. chinensis]
Achn006471	RecName: Full=DNA repair and recombination protein RAD54; Short=OsRad54	2.149	1.10342	0.00039004	0.00388499	yes	up	0.94	0.88	1.46	3.07	2.33	2.18	1.09333	2.52667	hypothetical protein TanjilG_22994 [Lupinus angustifolius]
Achn254881	RecName: Full=Transcription repressor OFP1; AltName: Full=Ovate family protein 1; Short=AtOFP1	2.148	1.10308	1.57226e-05	0.00024599	yes	up	10.64	7.18	11.43	18.66	24.5	24.07	9.75	22.41	Transcription repressor like [Actinidia chinensis var. chinensis]
Achn363931	RecName: Full=Cysteine proteinase RD21a; Short=RD21; Flags: Precursor	2.148	1.10272	1.08028e-07	2.94922e-06	yes	up	32.13	39.41	31.71	86.09	101.17	58.92	34.4167	82.06	Cysteine proteinase [Actinidia chinensis var. chinensis]
Achn081781	_	2.145	1.101	0.000304514	0.00315425	yes	up	4.18	7.81	7.33	17.16	15.74	11.71	6.44	14.87	Dof zinc finger protein like [Actinidia chinensis var. chinensis]
Achn251011	_	2.142	1.09886	0.00165374	0.0129369	yes	up	1.96	1.28	2.89	4.32	4.63	2.79	2.04333	3.91333	Mitochondrial import inner membrane translocase subunit Tim21 like [Actinidia chinensis var. chinensis]
Achn128721	_	2.142	1.09865	3.00202e-05	0.000433709	yes	up	4.38	2.75	5.82	9.81	10.27	9.61	4.31667	9.89667	inactive leucine-rich repeat receptor-like protein kinase [Actinidia chinensis var. chinensis]
Achn096111	RecName: Full=Extensin-2; Short=AtExt2; AltName: Full=Cell wall hydroxyproline-rich glycoprotein 1; Short=HRGP1; Flags: Precursor	2.141	1.09857	2.09882e-07	5.34025e-06	yes	up	42.57	53.01	43.33	120.14	126.44	73.87	46.3033	106.817	Glycoprotein gp2precursor [Actinidia chinensis var. chinensis]
Achn000961	RecName: Full=Amino acid permease 3; AltName: Full=Amino acid transporter AAP3	2.14	1.0978	2.65045e-06	5.10646e-05	yes	up	3.83	2.46	3.83	7.91	6.89	8.22	3.37333	7.67333	Amino acid permease [Actinidia chinensis var. chinensis]
Achn029851	RecName: Full=Serine/threonine-protein kinase CTR1	2.138	1.09635	9.25361e-07	2.01853e-05	yes	up	4.48	5.38	5.22	10.31	9.27	15.14	5.02667	11.5733	Serine/threonine-protein kinase isoform 1 [Actinidia chinensis var. chinensis]
Achn062851	_	2.134	1.09381	0.00210508	0.0157112	yes	up	1.09	1.03	1.2	3.23	2.82	1.96	1.10667	2.67	Coiled-coil domain-containing protein [Actinidia chinensis var. chinensis]
Achn308811	_	2.134	1.09375	0.00832074	0.0473618	yes	up	2.88	2.04	3.82	6.99	5.35	12.5	2.91333	8.28	Protein RESTRICTED TEV MOVEMENT like [Actinidia chinensis var. chinensis]
Achn298991	RecName: Full=Lecithin-cholesterol acyltransferase-like 1	2.132	1.09217	5.82011e-06	0.000102538	yes	up	4.99	6.25	4.09	11.71	11.1	12.41	5.11	11.74	Lecithin-cholesterol acyltransferase-like [Actinidia chinensis var. chinensis]
Achn179291	RecName: Full=F-box/kelch-repeat protein At5g26960	2.132	1.09201	6.90943e-05	0.00089001	yes	up	3.44	5.21	4.78	10.77	8.83	11.29	4.47667	10.2967	F-box/kelch-repeat protein [Actinidia chinensis var. chinensis]
Achn389771	RecName: Full=Cysteine-rich receptor-like protein kinase 42; Short=Cysteine-rich RLK42; Flags: Precursor	2.129	1.08984	5.21043e-07	1.21365e-05	yes	up	2.02	1.87	1.8	4.88	3.97	4.26	1.89667	4.37	cysteine-rich receptor-like protein kinase 42 isoform X3 [Rosa chinensis]
Achn347861	RecName: Full=Apoptosis inhibitor 1; AltName: Full=IAP-1	2.128	1.08956	0.0034521	0.0235576	yes	up	4.48	2.15	2.92	11.89	3.94	5.56	3.18333	7.13	E3 ubiquitin-protein like [Actinidia chinensis var. chinensis]
Achn017691	_	2.126	1.08798	0.00297501	0.0208705	yes	up	0.75	1.13	0.9	2.16	2.51	1.68	0.926667	2.11667	Protein LONGIFOLIA like [Actinidia chinensis var. chinensis]
Achn022811	_	2.116	1.08152	0.00149621	0.0119365	yes	up	26.38	15.96	50.89	64.34	63.37	83.65	31.0767	70.4533	Lon protease [Actinidia chinensis var. chinensis]
Achn227491	_	2.115	1.08068	2.69338e-06	5.18178e-05	yes	up	3.83	5.78	6.11	14.05	10.51	11.27	5.24	11.9433	hypothetical protein CEY00_Acc23737 [Actinidia chinensis var. chinensis]
Achn004401	RecName: Full=Calcium homeostasis endoplasmic reticulum protein; AltName: Full=SR-related CTD-associated factor 6	2.115	1.08041	0.00533703	0.0333308	yes	up	5.23	7.21	5.86	16.15	5.39	20.23	6.1	13.9233	Calcium homeostasis endoplasmic reticulum protein [Actinidia chinensis var. chinensis]
Achn384451	_	2.114	1.08024	0.000745759	0.00667176	yes	up	1.43	2.14	2.61	5.66	3.97	4.3	2.06	4.64333	E2F transcription factor-like [Actinidia chinensis var. chinensis]
Achn224461	RecName: Full=GDSL esterase/lipase At5g37690; AltName: Full=Extracellular lipase At5g37690; Flags: Precursor	2.114	1.08017	0.000226101	0.00245023	yes	up	13.31	28.83	16.71	51.08	49.56	33.99	19.6167	44.8767	GDSL esterase/lipase [Actinidia chinensis var. chinensis]
Achn181611	RecName: Full=Rop guanine nucleotide exchange factor 14; Short=AtRopGEF14; AltName: Full=Rho of plants guanine nucleotide exchange factor 14	2.114	1.07969	0.0013765	0.011133	yes	up	1.26	1.84	1.98	2.68	4.1	4.73	1.69333	3.83667	Rop guanine nucleotide exchange factor 14 [Capsicum chinense]
Achn200891	_	2.113	1.07956	0.00157017	0.0123909	yes	up	4.18	2.4	5.3	10.42	8.53	7.93	3.96	8.96	hypothetical protein CEY00_Acc10396 [Actinidia chinensis var. chinensis]
Achn056651	RecName: Full=Kinesin KP1; AltName: Full=Kinesin-like protein 1; Short=AtKP1	2.113	1.07898	1.13398e-06	2.41915e-05	yes	up	2.57	3.6	3.71	8.51	7.59	6.38	3.29333	7.49333	Kinesin-like protein [Actinidia chinensis var. chinensis]
Achn205791	RecName: Full=Vesicle-associated protein 1-2; AltName: Full=Plant VAP homolog 12; Short=AtPVA12; AltName: Full=VAMP-associated protein 1-2; Contains: RecName: Full	2.112	1.0789	0.00407532	0.0268434	yes	up	1.31	1.14	1.26	2.97	2.6	2.94	1.23667	2.83667	Vesicle-associated protein 1-1, N-terminally processed like [Actinidia chinensis var. chinensis]
Achn326451	RecName: Full=Protein STRUBBELIG-RECEPTOR FAMILY 8; AltName: Full=Leucine-rich repeat receptor kinase-like protein SRF8; Flags: Precursor	2.111	1.07822	9.77464e-06	0.000161353	yes	up	37.13	53.65	37.14	135.94	83.26	73.49	42.64	97.5633	Protein STRUBBELIG-RECEPTOR FAMILY 8 [Dichanthelium oligosanthes]
Achn279371	RecName: Full=Transcription repressor MYB5; AltName: Full=AtM2; AltName: Full=Myb-related protein 5; Short=AtMYB5	2.111	1.07767	1.78187e-10	8.62879e-09	yes	up	8.61	10.27	8.98	20.83	21.46	18.33	9.28667	20.2067	Transcription repressor like [Actinidia chinensis var. chinensis]
Achn289891	_	2.109	1.07661	0.00509587	0.0321748	yes	up	4.15	5.24	4.45	9.27	14.93	7.14	4.61333	10.4467	BOI-related E3 ubiquitin-protein ligase [Actinidia chinensis var. chinensis]
Achn017961	RecName: Full=Phragmoplast orienting kinesin 2; AltName: Full=Kinesin POK2	2.107	1.07518	1.66122e-07	4.30847e-06	yes	up	2.15	1.81	1.87	5.41	4.14	3.69	1.94333	4.41333	Kinesin-like protein [Actinidia chinensis var. chinensis]
Achn281101	_	2.107	1.07506	2.45597e-05	0.000364985	yes	up	47.68	97.24	80.61	192.08	178.64	141.77	75.1767	170.83	hypothetical protein CEY00_Acc27340 [Actinidia chinensis var. chinensis]
Achn055801	_	2.107	1.07491	6.75992e-06	0.000116164	yes	up	10.63	5.83	11.07	22.83	19.08	20.3	9.17667	20.7367	Protein SUPPRESSOR OF like [Actinidia chinensis var. chinensis]
Achn258771	RecName: Full=CSC1-like protein At4g02900	2.105	1.07353	0.000135969	0.00158149	yes	up	1.35	1.17	1.68	3.17	2.6	3.76	1.4	3.17667	CSC1-like protein At4g02900 isoform X2 [Hevea brasiliensis]
Achn162661	_	2.102	1.07191	7.4811e-05	0.000950036	yes	up	1.36	1.55	2.05	3.9	3.84	3.44	1.65333	3.72667	Protein POLLENLESS like [Actinidia chinensis var. chinensis]
Achn138471	_	2.102	1.07144	3.01126e-06	5.71187e-05	yes	up	1.76	2.14	2.56	5.21	4.8	4.59	2.15333	4.86667	Protein QUIRKY like [Actinidia chinensis var. chinensis]
Achn191801	RecName: Full=Isocitrate dehydrogenase	2.101	1.07126	5.04547e-12	3.17229e-10	yes	up	22.54	19.76	28.7	57.29	52.33	52.73	23.6667	54.1167	Isocitrate dehydrogenase NADP-dependent [Actinidia chinensis var. chinensis]
Achn247221	RecName: Full=F-box protein At1g10780	2.101	1.07082	0.000476712	0.004617	yes	up	2.03	1.46	1.74	4.71	3.22	3.95	1.74333	3.96	F-box protein [Actinidia chinensis var. chinensis]
Achn214371	RecName: Full=Omega-3 fatty acid desaturase, chloroplastic; Flags: Precursor	2.1	1.07034	0.000309044	0.00319504	yes	up	8.67	8.72	18.98	26.43	25.93	30.49	12.1233	27.6167	Omega-3 fatty acid desaturase [Actinidia chinensis var. chinensis]
Achn156881	RecName: Full=Putative Myb family transcription factor At1g14600	2.099	1.06977	0.0084382	0.0478252	yes	up	0.93	1.58	1.78	4.57	3.69	2.29	1.43	3.51667	Myb family transcription factor [Actinidia chinensis var. chinensis]
Achn214701	RecName: Full=Probable serine/threonine-protein kinase roco4; AltName: Full=Ras of complex proteins and C-terminal of roc 4	2.099	1.06939	0.00361944	0.0244129	yes	up	0.56	0.77	0.48	1.66	1.07	1.35	0.603333	1.36	Serine/threonine-protein kinase [Actinidia chinensis var. chinensis]
Achn072481	_	2.098	1.06927	0.000482265	0.00465673	yes	up	1.82	2.43	2.68	5.91	5.16	4.54	2.31	5.20333	Rho GTPase-activating protein [Actinidia chinensis var. chinensis]
Achn070291	RecName: Full=Probable pectate lyase 8; Flags: Precursor	2.098	1.06897	6.0365e-05	0.000791169	yes	up	3.42	4.09	5.46	9.19	10.97	9.02	4.32333	9.72667	Pectate lyase [Actinidia chinensis var. chinensis]
Achn388961	_	2.098	1.06896	2.7535e-12	1.79831e-10	yes	up	4.65	3.79	4.23	9.93	9.05	9.84	4.22333	9.60667	Cell wall protein [Actinidia chinensis var. chinensis]
Achn375971	_	2.098	1.06872	5.53095e-05	0.000734876	yes	up	2.67	2.88	2.07	6.54	6.2	4.75	2.54	5.83	two pore potassium channel c [Citrus clementina]
Achn094601	_	2.096	1.06761	0.00359506	0.0242828	yes	up	7.22	4.76	10.79	20.15	16.28	14.47	7.59	16.9667	Centrosomal protein [Actinidia chinensis var. chinensis]
Achn113761	_	2.091	1.06415	0.000637207	0.00583217	yes	up	1.49	1.44	1.49	3.67	3.16	3.11	1.47333	3.31333	DUF21 domain-containing protein [Actinidia chinensis var. chinensis]
Achn122421	RecName: Full=Protein ALTERED XYLOGLUCAN 4; AltName: Full=Protein trichome birefringence-like 27	2.089	1.06285	6.23863e-13	4.67429e-11	yes	up	10.77	11.09	10.56	24.59	24.21	24.77	10.8067	24.5233	Protein ALTERED XYLOGLUCAN like [Actinidia chinensis var. chinensis]
Achn376481	_	2.087	1.06176	6.1795e-10	2.70274e-08	yes	up	19.86	29.36	25.23	44.13	53.68	55.2	24.8167	51.0033	Leucoanthocyanidin reductase [Actinidia chinensis var. chinensis]
Achn094051	RecName: Full=Probable mitochondrial adenine nucleotide transporter BTL3; AltName: Full=Adenine nucleotide transporter BT1-like protein 3	2.087	1.06149	0.000286292	0.00299773	yes	up	2.12	3.05	3.16	7.79	3.74	7.4	2.77667	6.31	Mitochondrial adenine nucleotide transporter like [Actinidia chinensis var. chinensis]
Achn063851	_	2.086	1.06101	0.00106802	0.00898274	yes	up	4.71	2.28	7.28	11.35	12.36	10.08	4.75667	11.2633	Myb-related protein [Actinidia chinensis var. chinensis]
Achn240761	_	2.086	1.06042	1.08052e-06	2.32602e-05	yes	up	3.91	2.91	4.69	8.72	8.34	8.68	3.83667	8.58	Swi5-dependent recombination DNA repair protein [Actinidia chinensis var. chinensis]
Achn162921	RecName: Full=Probable S-adenosylmethionine-dependent methyltransferase At5g37970	2.085	1.05995	8.27691e-07	1.8405e-05	yes	up	51.12	37.55	63.19	93.16	132.33	95.02	50.62	106.837	S-adenosylmethionine-dependent methyltransferase [Actinidia chinensis var. chinensis]
Achn117901	RecName: Full=Metal transporter Nramp3; Short=AtNramp3	2.083	1.05889	1.64063e-05	0.000254765	yes	up	7.98	4.59	6.23	14.12	16.61	11.25	6.26667	13.9933	Metal transporter Nramp3 like [Actinidia chinensis var. chinensis]
Achn035421	_	2.081	1.05714	0.000208258	0.0022844	yes	up	43.73	91.89	62.88	169.93	159.75	115.78	66.1667	148.487	hypothetical protein CEY00_Acc19546 [Actinidia chinensis var. chinensis]
Achn026131	RecName: Full=Allene oxide synthase, chloroplastic; AltName: Full=Cytochrome P450 74A; AltName: Full=Hydroperoxide dehydrase; Flags: Precursor	2.08	1.05688	0.0010518	0.00886844	yes	up	4.46	11.04	9.65	17.46	17.25	21.83	8.38333	18.8467	Allene oxide synthase [Actinidia chinensis var. chinensis]
Achn270911	RecName: Full=Serine carboxypeptidase-like 45; Flags: Precursor	2.08	1.05671	7.86484e-06	0.000132641	yes	up	14.1	26.84	21.74	49.47	46.24	44.9	20.8933	46.87	Serine carboxypeptidase-like [Actinidia chinensis var. chinensis]
Achn181721	RecName: Full=Homeobox protein ATH1	2.079	1.05623	0.00690336	0.0407806	yes	up	1.48	0.8	0.99	1.73	2.41	3	1.09	2.38	Homeobox protein [Actinidia chinensis var. chinensis]
Achn069771	RecName: Full=Gamma-glutamyltranspeptidase 3; AltName: Full=Gamma-glutamyltransferase 3; AltName: Full=Gamma-glutamyltranspeptidase 4; AltName: Full=Glutathione hy	2.079	1.05608	7.66261e-09	2.70883e-07	yes	up	4.36	5.56	4.56	10.87	11.03	10.49	4.82667	10.7967	Gamma-glutamyltranspeptidase [Actinidia chinensis var. chinensis]
Achn069791	RecName: Full=NAC domain-containing protein 8; Short=ANAC008	2.079	1.056	0.000250364	0.00267343	yes	up	2.05	2.06	3.38	5.38	6.47	4.83	2.49667	5.56	NAC domain-containing protein, partial [Actinidia chinensis var. chinensis]
Achn136031	RecName: Full=Myb-related protein 308	2.079	1.05578	6.77372e-08	1.94784e-06	yes	up	37.55	34.73	38.19	74.91	110.5	69.9	36.8233	85.1033	Myb-related protein [Actinidia chinensis var. chinensis]
Achn305731	RecName: Full=Probable aldo-keto reductase 3	2.077	1.05448	0.000518091	0.00491539	yes	up	4.13	2.35	4.19	6.67	7.25	9.82	3.55667	7.91333	Aldo/keto reductase [Corchorus olitorius]
Achn171591	_	2.077	1.0544	4.75858e-05	0.000644991	yes	up	7.84	10.47	14.08	23.59	20.86	28.22	10.7967	24.2233	Protein Smaug 1 like [Actinidia chinensis var. chinensis]
Achn214821	_	2.077	1.05423	0.00470284	0.0301189	yes	up	60.06	133.53	88.75	247.6	236.96	154.22	94.1133	212.927	A disintegrin and metalloproteinase with thrombospondin motifs 7 like [Actinidia chinensis var. chinensis]
Achn349961	_	2.076	1.05401	8.57451e-06	0.000142942	yes	up	1.97	2.83	2.61	5.61	5.27	4.85	2.47	5.24333	Sister chromatid cohesion protein [Actinidia chinensis var. chinensis]
Achn061801	RecName: Full=Kinesin-4; AltName: Full=Kinesin-like protein D	2.076	1.05399	1.34279e-08	4.47701e-07	yes	up	3.14	3.22	3.75	9.09	6.87	6.68	3.37	7.54667	Kinesin-like protein [Actinidia chinensis var. chinensis]
Achn163211	RecName: Full=4-coumarate--CoA ligase 2; Short=4CL 2; AltName: Full=4-coumaroyl-CoA synthase 2	2.076	1.05396	0.000160753	0.00183573	yes	up	4.65	8.93	5.82	18.02	13.27	12.22	6.46667	14.5033	4-coumarate--CoA ligase 2-like [Dorcoceras hygrometricum]
Achn237291	RecName: Full=NAC domain-containing protein 78; Short=ANAC078	2.076	1.05374	7.25888e-08	2.07409e-06	yes	up	12.48	12.8	12.08	32.06	20.36	32.27	12.4533	28.23	NAC domain-containing protein [Actinidia chinensis var. chinensis]
Achn206981	RecName: Full=Probable prolyl 4-hydroxylase 10; Flags: Precursor	2.075	1.05305	1.29725e-11	7.52488e-10	yes	up	28.62	33.08	37.24	76.68	77	69.03	32.98	74.2367	Prolyl 4-hydroxylase [Actinidia chinensis var. chinensis]
Achn066831	RecName: Full=ABC transporter G family member 20; Short=ABC transporter ABCG.20; Short=AtABCG20; AltName: Full=Probable white-brown complex homolog protein 20; Sho	2.073	1.05197	0.00867085	0.0488673	yes	up	7.17	13.17	7.8	19.85	20.42	22.7	9.38	20.99	ABC transporter G family member 20 like [Actinidia chinensis var. chinensis]
Achn064531	RecName: Full=Cellulose synthase-like protein D5; Short=AtCslD5	2.072	1.05093	4.61842e-12	2.91739e-10	yes	up	7.37	8.69	9.68	20.87	18.32	18.22	8.58	19.1367	Cellulose synthase-like protein [Actinidia chinensis var. chinensis]
Achn294101	RecName: Full=Transcription repressor MYB6; AltName: Full=Myb-related protein 6; Short=AtMYB6	2.07	1.04961	9.6647e-07	2.10231e-05	yes	up	14.93	17.14	16.9	42.98	32.86	33.01	16.3233	36.2833	Myb-related protein [Actinidia chinensis var. chinensis]
Achn363391	RecName: Full=Rop guanine nucleotide exchange factor 1; Short=AtRopGEF1; AltName: Full=Kinase partner protein-like; Short=KPP-like; AltName: Full=Rho of plants gua	2.07	1.04943	1.26865e-07	3.41511e-06	yes	up	6.46	4.41	4.94	13.09	11.21	10.91	5.27	11.7367	Rop guanine nucleotide exchange factor like [Actinidia chinensis var. chinensis]
Achn156521	RecName: Full=Albumin-2; AltName: Full=PA2	2.068	1.04856	0.00438644	0.0285029	yes	up	3.33	3.43	3.31	8.63	3.89	10.38	3.35667	7.63333	Albumin-2 like [Actinidia chinensis var. chinensis]
Achn267231	_	2.068	1.04797	1.71172e-11	9.78185e-10	yes	up	18.57	17.82	22.7	46.34	41.21	42.02	19.6967	43.19	Nucleoredoxin [Actinidia chinensis var. chinensis]
Achn253911	_	2.067	1.04747	1.60079e-07	4.18392e-06	yes	up	50.69	73.12	69.76	132.41	158.31	138.61	64.5233	143.11	Mitogen-activated protein kinase [Actinidia chinensis var. chinensis]
Achn200591	RecName: Full=Glucomannan 4-beta-mannosyltransferase 2; AltName: Full=Cellulose synthase-like protein A2; Short=AtCslA2; AltName: Full=Glucomannan synthase; AltNam	2.067	1.04726	3.57396e-08	1.08804e-06	yes	up	55.12	73.7	71.52	188.02	143.89	125.72	66.78	152.543	Glucomannan 4-beta-mannosyltransferase [Actinidia chinensis var. chinensis]
Achn124851	_	2.066	1.04658	0.00598237	0.0364085	yes	up	18.59	11.63	28.71	50.57	25.58	54.34	19.6433	43.4967	Protein of unknown function DUF4228, plant protein [Actinidia chinensis var. chinensis]
Achn110351	RecName: Full=Protein XRI1; AltName: Full=Protein X-RAY INDUCED 1	2.065	1.0463	0.0055825	0.0345439	yes	up	4.21	3.31	2.17	6.05	6.87	3.35	3.23	5.42333	hypothetical protein CEY00_Acc08119 [Actinidia chinensis var. chinensis]
Achn223241	_	2.065	1.04592	1.6209e-10	7.92038e-09	yes	up	3.04	2.97	2.86	7.15	6.11	6.13	2.95667	6.46333	Mucin-21 like [Actinidia chinensis var. chinensis]
Achn111861	RecName: Full=Anthocyanidin reductase; Short=AtANR; AltName: Full=Anthocyanin spotted testa; Short=ast; AltName: Full=Protein BANYULS	2.064	1.04572	3.27916e-09	1.24576e-07	yes	up	174.82	239.42	195.04	418.22	522.23	411.95	203.093	450.8	Anthocyanidin reductase [Actinidia chinensis var. chinensis]
Achn289211	_	2.064	1.04553	3.47309e-08	1.06454e-06	yes	up	3.19	2.58	3.13	6.71	7.57	5.46	2.96667	6.58	Receptor-like protein kinase BRI1-like [Actinidia chinensis var. chinensis]
Achn352491	RecName: Full=Protein BREAST CANCER SUSCEPTIBILITY 1 homolog; Short=AtBRCA1	2.063	1.04505	0.00243787	0.0177385	yes	up	1.55	1.81	3.45	5.81	4.56	4.45	2.27	4.94	BRCA1-associated RING domain protein [Actinidia chinensis var. chinensis]
Achn228391	RecName: Full=NifU-like protein 3, chloroplastic; Short=AtCNfu3; Short=AtCnfU-IVa; Flags: Precursor	2.063	1.04487	0.00270552	0.01931	yes	up	2.22	2.05	7.19	8.56	7.96	9.4	3.82	8.64	NifU-like protein [Actinidia chinensis var. chinensis]
Achn109041	_	2.063	1.04441	8.72435e-08	2.44363e-06	yes	up	1005.03	1125.76	926.91	2241.79	2834.37	1699.64	1019.23	2258.6	Chalcone synthase [Actinidia chinensis var. chinensis]
Achn348461	_	2.062	1.04419	0.000458604	0.00445763	yes	up	23.61	58.25	45.16	101.35	125.76	76.4	42.34	101.17	------
Achn374561	_	2.061	1.04365	0.000766959	0.0068252	yes	up	26.49	50.97	30.47	77.21	95.36	66.63	35.9767	79.7333	Flap endonuclease [Actinidia chinensis var. chinensis]
Achn135311	RecName: Full=Dihydroflavonol-4-reductase; Short=DFR; AltName: Full=Dihydrokaempferol 4-reductase	2.06	1.04266	1.4283e-12	9.85237e-11	yes	up	224.31	280.16	232.09	523.32	602.81	506.03	245.52	544.053	bifunctional dihydroflavonol 4-reductase/flavanone 4-reductase-like [Arachis duranensis]
Achn023561	RecName: Full=Magnesium-chelatase subunit ChlH, chloroplastic; Short=Mg-chelatase subunit H; AltName: Full=Mg-protoporphyrin IX chelatase subunit ChlH; Flags: Prec	2.059	1.04214	1.04389e-05	0.000170958	yes	up	5.63	3.48	4.92	10.79	8.35	12.18	4.67667	10.44	Magnesium-chelatase subunit H [Cajanus cajan]
Achn239681	_	2.059	1.04165	0.000877074	0.0076191	yes	up	8.48	9.99	7.55	27.15	20.26	10.32	8.67333	19.2433	protein of unknown function DUF4283 protein [Actinidia chinensis var. chinensis]
Achn108901	RecName: Full=Phenylalanine ammonia-lyase 2; Short=PAL-2	2.057	1.04071	6.03343e-10	2.65481e-08	yes	up	143.66	103.29	127.11	275.59	320.21	229.78	124.687	275.193	Phenylalanine ammonia-lyase [Actinidia chinensis var. chinensis]
Achn271781	_	2.055	1.03939	0.000241384	0.00258984	yes	up	44.53	62.24	44.53	136.77	107.14	91.54	50.4333	111.817	Histone-lysine N-methyltransferase [Actinidia chinensis var. chinensis]
Achn361041	_	2.055	1.03918	0.000986337	0.00840849	yes	up	1.9	3.84	3.34	5.46	5.62	4.22	3.02667	5.1	Endonuclease [Actinidia chinensis var. chinensis]
Achn171311	_	2.055	1.0389	0.00012727	0.0014945	yes	up	21.03	47.31	43.1	88.86	84.17	74.53	37.1467	82.52	------
Achn050481	_	2.054	1.03864	0.00205764	0.0154254	yes	up	1.44	1.62	1.74	4.46	3.54	2.86	1.6	3.62	Protein IQ-DOMAIN like [Actinidia chinensis var. chinensis]
Achn009001	_	2.053	1.03777	0.000118415	0.00140211	yes	up	6.98	10.74	8.39	22.06	16.87	18.73	8.70333	19.22	hypothetical protein CEY00_Acc18985 [Actinidia chinensis var. chinensis]
Achn067071	_	2.053	1.0374	0.00481144	0.0306806	yes	up	7.08	11.51	18.59	34.23	24.72	22.93	12.3933	27.2933	Dirigent protein [Actinidia chinensis var. chinensis]
Achn160311	RecName: Full=BTB/POZ domain-containing protein NPY1; AltName: Full=Protein ENHANCER OF PINOID; AltName: Full=Protein MACCHI-BOU 4; AltName: Full=Protein NAKED PINS	2.052	1.03724	3.89704e-05	0.000542474	yes	up	8.84	6.7	13.19	25.47	20.46	17.45	9.57667	21.1267	BTB/POZ domain-containing protein [Actinidia chinensis var. chinensis]
Achn073541	_	2.052	1.03696	4.49412e-09	1.6674e-07	yes	up	16.3	22.47	22.87	47.66	43.58	44.9	20.5467	45.38	Aspartyl protease precursor [Actinidia chinensis var. chinensis]
Achn383411	_	2.05	1.03597	0.000201476	0.00222448	yes	up	1.06	1.54	1	3.14	2.51	2.32	1.2	2.65667	PREDICTED: uncharacterized protein LOC104880667 isoform X1 [Vitis vinifera]
Achn030141	_	2.05	1.03565	0.00462026	0.0297375	yes	up	1.99	2.56	2.74	4.1	3.9	8.1	2.43	5.36667	Protein ACCELERATED CELL DEATH like [Actinidia chinensis var. chinensis]
Achn223601	RecName: Full=Kinesin-4; AltName: Full=Kinesin-like protein D	2.05	1.03546	3.91439e-06	7.25943e-05	yes	up	2.15	1.8	2.27	5.21	4.02	4.57	2.07333	4.6	Kinesin-like protein [Actinidia chinensis var. chinensis]
Achn320571	_	2.05	1.03542	4.47384e-12	2.8327e-10	yes	up	24.45	25.26	24.31	57.56	58.53	46.91	24.6733	54.3333	Phytoene synthase [Actinidia chinensis var. chinensis]
Achn317541	RecName: Full=UDP-glycosyltransferase 85A2	2.049	1.03474	0.00216216	0.0160417	yes	up	1.51	2.09	2.96	4.9	4.79	4.69	2.18667	4.79333	7-deoxyloganetin glucosyltransferase [Actinidia chinensis var. chinensis]
Achn317621	RecName: Full=Cysteine-rich receptor-like protein kinase 18; Short=Cysteine-rich RLK18; Flags: Precursor	2.047	1.03374	5.45912e-05	0.000727874	yes	up	4.63	3.63	6.95	11.6	11.86	9.96	5.07	11.14	Protein STRUBBELIG-RECEPTOR FAMILY 8 like [Actinidia chinensis var. chinensis]
Achn036871	RecName: Full=Tubulin beta-8 chain; AltName: Full=Beta-8-tubulin	2.047	1.0337	1.05533e-08	3.58959e-07	yes	up	61.35	83.49	87.85	201.35	162.37	150.35	77.5633	171.357	tubulin beta-5 chain [Quercus suber]
Achn080021	RecName: Full=Histone H2A.4	2.047	1.03327	0.00627877	0.037702	yes	up	10.48	13.72	20.29	30.34	35.33	31.29	14.83	32.32	Histone H2A.3 like [Actinidia chinensis var. chinensis]
Achn198951	RecName: Full=Homeobox-leucine zipper protein GLABRA 2; AltName: Full=HD-ZIP protein ATHB-10; AltName: Full=Homeobox-leucine zipper protein ATHB-10	2.047	1.03319	1.52739e-07	4.01544e-06	yes	up	16.33	14.11	12.36	33.8	36.84	23.58	14.2667	31.4067	Homeobox-leucine zipper protein like [Actinidia chinensis var. chinensis]
Achn192961	_	2.046	1.0331	4.36029e-06	7.97357e-05	yes	up	9.02	3.81	5.65	15.16	13.76	14.66	6.16	14.5267	Protein PIN-LIKES like [Actinidia chinensis var. chinensis]
Achn380671	RecName: Full=Cytochrome P450 86A1; AltName: Full=CYPLXXXVI; AltName: Full=P450-dependent fatty acid omega-hydroxylase; AltName: Full=Protein HYDROXYLASE OF ROOT S	2.046	1.03273	0.000179055	0.00202077	yes	up	22.03	48.94	36.4	87.54	86.7	63.28	35.79	79.1733	Cytochrome P450 86A1 like [Actinidia chinensis var. chinensis]
Achn334771	RecName: Full=Pachytene checkpoint protein 2 homolog	2.046	1.03251	4.10616e-05	0.000566859	yes	up	1.95	2.47	2.46	5.21	4.8	5.15	2.29333	5.05333	Pachytene checkpoint protein [Actinidia chinensis var. chinensis]
Achn164301	RecName: Full=ATPase 10, plasma membrane-type; AltName: Full=Proton pump 10	2.045	1.03223	1.00279e-12	7.15561e-11	yes	up	10.72	9.21	11.77	22.91	21.58	25.16	10.5667	23.2167	ATPase [Actinidia chinensis var. chinensis]
Achn218701	RecName: Full=Probable sucrose-phosphate synthase 4; AltName: Full=Sucrose phosphate synthase 4F; Short=AtSPS4F; AltName: Full=UDP-glucose-fructose-phosphate gluc	2.044	1.03171	3.62613e-09	1.36412e-07	yes	up	8.75	8.34	8.88	23.59	15.17	18.53	8.65667	19.0967	Sucrose-phosphate synthase [Actinidia chinensis var. chinensis]
Achn384321	RecName: Full=Cysteine proteinase RD21a; Short=RD21; Flags: Precursor	2.043	1.03101	2.36144e-08	7.51568e-07	yes	up	130.82	157.35	134.29	302.42	381	245.42	140.82	309.613	Cysteine proteinase [Actinidia chinensis var. chinensis]
Achn123621	RecName: Full=Linoleate 13S-lipoxygenase 2-1, chloroplastic; AltName: Full=Lipoxygenase 2-1; Flags: Precursor	2.043	1.03086	0.000448158	0.00436753	yes	up	6.9	14.69	8.55	19.55	26.73	18.62	10.0467	21.6333	Linoleate 13S-lipoxygenase [Actinidia chinensis var. chinensis]
Achn389101	_	2.043	1.03074	6.41139e-05	0.000834223	yes	up	20.88	12.92	22.69	36.71	32.49	54.63	18.83	41.2767	2-isopropylmalate synthase [Actinidia chinensis var. chinensis]
Achn093031	RecName: Full=SPX domain-containing membrane protein At4g22990	2.043	1.03072	2.99625e-09	1.14311e-07	yes	up	5.63	6.33	7.77	15.27	14.94	13.62	6.57667	14.61	SPX domain-containing membrane protein [Actinidia chinensis var. chinensis]
Achn298871	RecName: Full=Cytochrome b5; Short=CYTB5	2.043	1.03055	1.29612e-07	3.47516e-06	yes	up	269.26	325.63	329	612.84	843.54	558.64	307.963	671.673	cytochrome b5 [Camellia sinensis var. sinensis]
Achn287611	RecName: Full=Probable inactive receptor kinase At5g58300; Flags: Precursor	2.041	1.02946	0.00432356	0.0281704	yes	up	1.62	3.36	1.42	5.15	4.98	3.99	2.13333	4.70667	probable inactive receptor kinase At5g58300 [Durio zibethinus]
Achn241811	RecName: Full=Histone H3.2; AltName: Full=Histone H3.1	2.041	1.02925	0.000676466	0.00614147	yes	up	24.81	26.06	46.32	64.95	66.95	80.35	32.3967	70.75	uncharacterized protein LOC110629262 [Manihot esculenta]
Achn104701	_	2.041	1.02922	1.00547e-05	0.000165369	yes	up	6.9	11.36	10.81	24.01	21.18	18.8	9.69	21.33	3-ketoacyl-CoA synthase [Actinidia chinensis var. chinensis]
Achn345891	RecName: Full=Ankyrin repeat-containing protein At3g12360	2.041	1.02897	0.00558638	0.03456	yes	up	0.95	2.03	1.88	3.98	2.76	4.45	1.62	3.73	protein ACCELERATED CELL DEATH 6-like [Lactuca sativa]
Achn181431	RecName: Full=GDSL esterase/lipase At5g45960; AltName: Full=Extracellular lipase At5g45960; Flags: Precursor	2.04	1.02864	0.00430546	0.0280781	yes	up	12.62	31.95	16.26	57.28	50.62	28.86	20.2767	45.5867	GDSL esterase/lipase [Actinidia chinensis var. chinensis]
Achn009151	RecName: Full=Reticulon-like protein B17; Short=AtRTNLB17	2.036	1.02584	0.00273746	0.0195079	yes	up	1.8	3.95	4.04	7.5	6.31	7.67	3.26333	7.16	Reticulon-like protein [Actinidia chinensis var. chinensis]
Achn224121	_	2.036	1.02563	1.49491e-07	3.94157e-06	yes	up	3.33	4.04	3.87	9.98	7.66	7.04	3.74667	8.22667	Condensin complex subunit 3 like [Actinidia chinensis var. chinensis]
Achn185261	RecName: Full=DNA (cytosine-5)-methyltransferase 1; AltName: Full=Chromomethylase 1; AltName: Full=DNA cytosine methyltransferase MET2a; AltName: Full=Zea methyltra	2.036	1.02559	9.52544e-05	0.00116469	yes	up	3.15	4.88	6.26	10.57	8.96	11.78	4.76333	10.4367	DNA (cytosine-5)-methyltransferase [Actinidia chinensis var. chinensis]
Achn142281	RecName: Full=Protein FAF-like, chloroplastic; Flags: Precursor	2.033	1.02326	0.000299613	0.00311424	yes	up	6.15	9.63	6.89	19.88	10.07	20.73	7.55667	16.8933	Protein FAF-like [Actinidia chinensis var. chinensis]
Achn373461	RecName: Full=Leucine-rich repeat receptor-like serine/threonine-protein kinase BAM3; AltName: Full=Protein BARELY ANY MERISTEM 3; Flags: Precursor	2.032	1.0226	3.16203e-05	0.000452944	yes	up	1.64	2.81	2.66	5.38	5.23	4.94	2.37	5.18333	Leucine-rich repeat receptor-like serine/threonine-protein kinase [Actinidia chinensis var. chinensis]
Achn224351	_	2.032	1.02255	8.6733e-05	0.00107809	yes	up	27.68	53.7	39.34	105.51	94.28	66.99	40.24	88.9267	------
Achn224011	RecName: Full=Uncharacterized protein At4g06598	2.031	1.02207	1.93497e-07	4.94243e-06	yes	up	5.08	3.95	4.3	10.64	8.99	9.52	4.44333	9.71667	Basic-leucine zipper domain protein [Actinidia chinensis var. chinensis]
Achn142421	_	2.029	1.02095	0.000184223	0.00206785	yes	up	9.76	8.92	12.71	27.19	14.85	26.32	10.4633	22.7867	UDP-glycosyltransferase [Actinidia chinensis var. chinensis]
Achn126711	_	2.029	1.02053	0.000346363	0.00352146	yes	up	3.39	4.79	4.25	12.75	7.72	6.78	4.14333	9.08333	Serine/arginine repetitive matrix protein [Actinidia chinensis var. chinensis]
Achn298931	_	2.027	1.01939	4.42613e-07	1.04909e-05	yes	up	9.88	6.03	7.81	18.95	17.37	15.34	7.90667	17.22	Tetratricopeptide repeat protein like [Actinidia chinensis var. chinensis]
Achn239211	_	2.024	1.01754	0.000302888	0.00314223	yes	up	1.53	1.43	1.88	3.94	3.23	3.34	1.61333	3.50333	------
Achn282481	_	2.024	1.01716	0.00139182	0.0112333	yes	up	4.81	11.42	7.3	16.25	20.77	14.19	7.84333	17.07	NAC domain-containing protein [Actinidia chinensis var. chinensis]
Achn343931	RecName: Full=Lysine histidine transporter-like 8; AltName: Full=Amino acid transporter-like protein 1	2.023	1.01615	1.28945e-07	3.46418e-06	yes	up	32.33	26.4	33.76	65.88	79.11	49.77	30.83	64.92	Lysine histidine transporter-like [Actinidia chinensis var. chinensis]
Achn001271	RecName: Full=Putative glycerol-3-phosphate transporter 4; Short=G-3-P transporter 4; AltName: Full=Glycerol-3-phosphate permease 4; Short=AtG3Pp4; Short=G-3-P pe	2.022	1.01604	3.48605e-08	1.0655e-06	yes	up	8.02	8.41	5.89	17.74	16.9	15.3	7.44	16.6467	Glycerol-3-phosphate transporter 4 like [Actinidia chinensis var. chinensis]
Achn182071	RecName: Full=Carboxy-terminal domain RNA polymerase II polypeptide A small phosphatase 1; AltName: Full=Golli-interacting protein; Short=GIP; AltName: Full=Nuclea	2.021	1.01541	0.00600232	0.036513	yes	up	3.21	2.73	4.1	8.41	8.01	5.29	3.34667	7.23667	Carboxy-terminal domain RNA polymerase II polypeptide A small phosphatase [Actinidia chinensis var. chinensis]
Achn084291	RecName: Full=Replication protein A 32 kDa subunit A; Short=AtRPA32A; Short=RP-A p32 A; AltName: Full=DNA replication protein A2 subunit A; AltName: Full=Protein S	2.021	1.01522	0.00154705	0.0122371	yes	up	4.13	9.66	6.81	16.95	12.49	15.54	6.86667	14.9933	Replication protein A subunit A like [Actinidia chinensis var. chinensis]
Achn107831	_	2.021	1.01512	1.76585e-06	3.55952e-05	yes	up	8.21	7.17	10.39	19.96	16.05	16.64	8.59	17.55	Protein SODIUM POTASSIUM ROOT DEFECTIVE 2 like [Actinidia chinensis var. chinensis]
Achn088831	_	2.021	1.01502	1.22987e-06	2.58964e-05	yes	up	3.86	4.82	5.42	12.06	10.21	8.79	4.7	10.3533	Protein WVD2-like [Actinidia chinensis var. chinensis]
Achn094651	RecName: Full=GDSL esterase/lipase EXL3; AltName: Full=Family II extracellular lipase 3; Short=Family II lipase EXL3; Flags: Precursor	2.021	1.01492	0.000544284	0.00511711	yes	up	12.54	30.22	20.49	52.25	46.29	39.78	21.0833	46.1067	GDSL esterase/lipase [Actinidia chinensis var. chinensis]
Achn162041	RecName: Full=Anthocyanidin 5,3-O-glucosyltransferase; AltName: Full=UDP-glucose: anthocyanidin 5,3-O-glucosyltransferase	2.019	1.0139	0.000299548	0.00311424	yes	up	3.12	3.92	2.99	5.93	7.76	8.05	3.34333	7.24667	UDP-glycosyltransferase [Actinidia chinensis var. chinensis]
Achn073941	_	2.019	1.01335	4.22697e-09	1.57696e-07	yes	up	15.79	23.36	16.91	41.73	41.08	41.78	18.6867	41.53	Endoglucanase [Actinidia chinensis var. chinensis]
Achn098261	RecName: Full=ABC transporter G family member 14; Short=ABC transporter ABCG.14; Short=AtABCG14; AltName: Full=White-brown complex homolog protein 14; Short=AtWBC1	2.016	1.01132	0.000667799	0.00607096	yes	up	1.6	1.78	1.92	3.9	2.52	4.74	1.76667	3.72	ABC transporter G family member 14 like [Actinidia chinensis var. chinensis]
Achn192771	_	2.015	1.01097	0.0070882	0.0416355	yes	up	3.36	3.92	2.2	4.74	20.38	10.03	3.16	11.7167	Protein PLASTID MOVEMENT IMPAIRED 2 like [Actinidia chinensis var. chinensis]
Achn258901	RecName: Full=Histone H2AX	2.012	1.00895	5.28767e-10	2.34966e-08	yes	up	5.31	6.98	6.2	14.49	10.07	10.17	6.16333	11.5767	PREDICTED: TMV resistance protein N-like [Nelumbo nucifera]
Achn228581	RecName: Full=4-coumarate--CoA ligase-like 6; AltName: Full=4-coumarate--CoA ligase isoform 7; Short=At4CL7	2.012	1.00853	0.00595517	0.0362839	yes	up	0.96	1.05	0.96	2.01	1.8	2.34	0.99	2.05	4-coumarate--CoA ligase-like [Actinidia chinensis var. chinensis]
Achn228511	_	2.011	1.00777	0.00028574	0.00299427	yes	up	3.42	2.95	5.79	7.98	10.41	7.81	4.05333	8.73333	Protein SMAX1-LIKE like [Actinidia chinensis var. chinensis]
Achn173981	_	2.011	1.00762	0.000208922	0.00228982	yes	up	2.96	2.2	3.33	6.83	6.17	5.54	2.83	6.18	Glycosyltransferase 7, partial [Actinidia chinensis var. chinensis]
Achn301311	RecName: Full=ATPase 2, plasma membrane-type; AltName: Full=Proton pump 2	2.01	1.00692	1.50462e-15	1.78001e-13	yes	up	25.42	29.41	31.18	61.73	62	62.11	28.67	61.9467	PREDICTED: ATPase 10, plasma membrane-type [Vitis vinifera]
Achn154031	RecName: Full=Probable pectate lyase 12; Flags: Precursor	2.009	1.00644	3.70522e-16	4.99705e-14	yes	up	44.75	46.67	53.29	107.76	96.78	107.45	48.2367	103.997	Pectate lyase [Actinidia chinensis var. chinensis]
Achn139631	RecName: Full=Interactor of constitutive active ROPs 1; AltName: Full=ROP-interactive partner 1	2.007	1.00506	2.43193e-05	0.000362411	yes	up	3.77	4.01	3.61	10.24	6.45	7.8	3.79667	8.16333	Interactor of constitutive active ROPs like [Actinidia chinensis var. chinensis]
Achn092411	_	2.006	1.00451	4.6701e-08	1.38425e-06	yes	up	7.5	8.15	7.89	18.56	18.32	13.97	7.84667	16.95	Solute carrier family 35 member like [Actinidia chinensis var. chinensis]
Achn309561	_	2.004	1.00305	1.54922e-06	3.1729e-05	yes	up	33.52	20.05	35.88	53.05	57.22	70.33	29.8167	60.2	Protein transport protein [Actinidia chinensis var. chinensis]
Achn331651	_	2.003	1.00252	6.81344e-07	1.54826e-05	yes	up	1.99	1.36	1.66	3.78	3.6	3.4	1.67	3.59333	Protein kinase C-like [Actinidia chinensis var. chinensis]
Achn199791	_	2.003	1.0023	4.99721e-05	0.000674319	yes	up	3.84	5.41	4.92	13.43	8.49	8.87	4.72333	10.2633	Cyclin-A1-1 like [Actinidia chinensis var. chinensis]
Achn311451	_	2.002	1.00162	2.00204e-15	2.31765e-13	yes	up	23.34	25.98	25.97	54.44	57.25	50.42	25.0967	54.0367	CBL-interacting serine/threonine-protein kinase [Actinidia chinensis var. chinensis]
Achn033101	_	0.5	-1.00008	9.66627e-16	1.19054e-13	yes	down	87.59	73.09	79.32	40.01	48.04	41.22	80	43.09	T-complex protein 11-like protein [Actinidia chinensis var. chinensis]
Achn349131	_	0.5	-1.00036	0.000142456	0.00164913	yes	down	623.39	934.06	736.18	413.56	260.72	563.56	764.543	412.613	Protein EXORDIUM-like [Actinidia chinensis var. chinensis]
Achn279521	RecName: Full=YTH domain-containing family protein 1; AltName: Full=Dermatomyositis associated with cancer putative autoantigen 1; Short=DACA-1	0.499	-1.00179	5.8185e-10	2.57161e-08	yes	down	365.85	254.78	288.42	146.44	181.95	158.37	303.017	162.253	YTH domain-containing family protein [Actinidia chinensis var. chinensis]
Achn209361	RecName: Full=Thioredoxin-like protein CITRX, chloroplastic; AltName: Full=Cf-9-interacting thioredoxin; Short=AtCiTrx; AltName: Full=Thioredoxin TRXP; Flags: Prec	0.499	-1.00182	5.51348e-05	0.000733309	yes	down	26.23	22.89	15.46	13.28	10.98	11.33	21.5267	11.8633	Trihelix transcription factor [Actinidia chinensis var. chinensis]
Achn065931	_	0.499	-1.00218	2.201e-11	1.23683e-09	yes	down	57.28	48.59	64.16	30.29	31.49	29.69	56.6767	30.49	hypothetical protein CEY00_Acc15466 [Actinidia chinensis var. chinensis]
Achn087081	RecName: Full=Mitochondrial uncoupling protein 4; Short=AtPUMP4; AltName: Full=Mitochondrial dicarboxylate carrier 2	0.499	-1.00226	9.66999e-17	1.44104e-14	yes	down	1044.43	943.46	1121	537.69	604.74	522.62	1036.3	555.017	Mitochondrial uncoupling protein [Actinidia chinensis var. chinensis]
Achn011841	_	0.499	-1.00227	6.47392e-14	5.89936e-12	yes	down	791.18	963.37	948.64	477.94	509.93	462.52	901.063	483.463	Late embryogenesis abundant protein [Actinidia chinensis var. chinensis]
Achn116201	_	0.499	-1.00249	0.00749342	0.0434947	yes	down	5.79	2.42	4.09	3.33	2.24	2.55	4.1	2.70667	Ribonuclease [Actinidia chinensis var. chinensis]
Achn135961	RecName: Full=Probable mitochondrial chaperone BCS1-B; AltName: Full=BCS1-like protein 2	0.499	-1.00258	9.91855e-09	3.38221e-07	yes	down	203.25	183.48	253.32	103.92	134.64	104.25	213.35	114.27	AAA-ATPase [Actinidia chinensis var. chinensis]
Achn224621	RecName: Full=Serine hydroxymethyltransferase 7; Short=AtSHMT7; AltName: Full=Glycine hydroxymethyltransferase 7; AltName: Full=Serine methylase 7	0.499	-1.00358	2.46575e-24	1.12726e-21	yes	down	70.86	67.51	74.74	38.34	36.99	38.93	71.0367	38.0867	Serine hydroxymethyltransferase [Actinidia chinensis var. chinensis]
Achn194931	RecName: Full=Probable protein phosphatase 2C 49; Short=AtPP2C49	0.499	-1.00372	1.76283e-14	1.74812e-12	yes	down	359.21	347.36	354.61	168.06	207.2	158.2	353.727	177.82	Protein like [Actinidia chinensis var. chinensis]
Achn125441	RecName: Full=ABC transporter A family member 1; Short=ABC transporter ABCA.1; Short=AtABCA1; AltName: Full=ABC one homolog protein 1; Short=AtAOH1	0.499	-1.00385	0.000362086	0.00366063	yes	down	16.85	22.7	15.64	11.26	6.23	12.15	18.3967	9.88	ABC transporter A family member 1 like [Actinidia chinensis var. chinensis]
Achn188081	RecName: Full=Scarecrow-like protein 8; Short=AtSCL8; AltName: Full=GRAS family protein 30; Short=AtGRAS-30	0.499	-1.00389	1.88395e-14	1.84115e-12	yes	down	230.88	241.1	237.41	122.55	144.4	113.25	236.463	126.733	Scarecrow-like protein [Actinidia chinensis var. chinensis]
Achn183771	RecName: Full=Sphinganine C(4)-monooxygenase 1; AltName: Full=Sphingoid C4-hydroxylase 1; AltName: Full=Sphingoid base hydroxylase 1	0.499	-1.00391	8.21231e-05	0.0010298	yes	down	59.62	67.93	49.16	21.44	36.23	36.8	58.9033	31.49	Sphinganine C4-monooxygenase [Actinidia chinensis var. chinensis]
Achn077581	RecName: Full=Putative glycosyltransferase 3; Short=AtGT3	0.498	-1.00634	3.86207e-10	1.77163e-08	yes	down	89.19	95.04	105.22	56	62.15	45.73	96.4833	54.6267	Xyloglucan 6-xylosyltransferase [Actinidia chinensis var. chinensis]
Achn075701	RecName: Full=Barley B recombinant-like protein D; Short=BBR-like protein D; AltName: Full=GAGA-binding transcriptional activator BBR-D	0.498	-1.00636	7.67025e-07	1.71835e-05	yes	down	31.85	49.03	32.9	21.48	22.54	17.71	37.9267	20.5767	Protein BASIC like, partial [Actinidia chinensis var. chinensis]
Achn055461	RecName: Full=Zinc finger CCCH domain-containing protein 66; Short=AtC3H66	0.498	-1.00659	7.87264e-13	5.75471e-11	yes	down	1075.88	1082.92	962.52	541.35	647.45	490.09	1040.44	559.63	Zinc finger CCCH domain-containing protein [Actinidia chinensis var. chinensis]
Achn243401	_	0.497	-1.0074	4.02138e-08	1.20924e-06	yes	down	24.51	30.57	28.89	15.44	15.27	15.6	27.99	15.4367	Protein of unknown function DUF538 protein [Actinidia chinensis var. chinensis]
Achn042561	RecName: Full=Probable protein phosphatase 2C 58; Short=AtPP2C58	0.497	-1.00791	3.83479e-08	1.1609e-06	yes	down	39.4	51.82	38.98	20.96	24.18	24.53	43.4	23.2233	Protein like [Actinidia chinensis var. chinensis]
Achn278631	RecName: Full=Probable protein ABIL1; AltName: Full=Abl interactor-like protein 1	0.497	-1.00863	0.00039313	0.00391143	yes	down	5.82	5.68	4.13	3.01	3.11	2.47	5.21	2.86333	hypothetical protein CEY00_Acc15950 [Actinidia chinensis var. chinensis]
Achn191641	RecName: Full=Probable LRR receptor-like serine/threonine-protein kinase At1g56130; Flags: Precursor	0.497	-1.0093	0.000864332	0.00753511	yes	down	7.28	5.03	3.89	3.28	2.08	3.17	5.4	2.84333	Cysteine-rich receptor-like protein kinase [Actinidia chinensis var. chinensis]
Achn164361	RecName: Full=Pectinesterase 3; Short=PE 3; AltName: Full=Pectin methylesterase 3; Flags: Precursor	0.496	-1.01106	5.54765e-08	1.61769e-06	yes	down	84.87	64.16	86.64	37.44	51.07	37.23	78.5567	41.9133	Pectinesterase [Actinidia chinensis var. chinensis]
Achn039361	RecName: Full=Short-chain dehydrogenase reductase 2a; Short=AtSDR2a	0.496	-1.01131	0.00353174	0.0239833	yes	down	23.25	21.49	31.32	7.39	12.46	19.22	25.3533	13.0233	Short-chain dehydrogenase reductase [Actinidia chinensis var. chinensis]
Achn200301	RecName: Full=NAC domain-containing protein 90; Short=ANAC090	0.496	-1.01179	0.000386158	0.00385537	yes	down	21.09	30.91	24.07	11.83	19.3	7.45	25.3567	12.86	NAC domain-containing protein [Actinidia chinensis var. chinensis]
Achn002221	RecName: Full=Probable anion transporter 3, chloroplastic; AltName: Full=Phosphate transporter PHT4;2; Flags: Precursor	0.496	-1.01204	0.000888044	0.00769952	yes	down	5.06	3.84	3.66	2.17	2.65	1.9	4.18667	2.24	Anion transporter 3 like [Actinidia chinensis var. chinensis]
Achn277031	RecName: Full=Probable receptor-like protein kinase At2g42960	0.496	-1.01209	1.64399e-09	6.5987e-08	yes	down	20.68	15.14	17.76	10.84	9.37	8.34	17.86	9.51667	hypothetical protein B456_007G308900 [Gossypium raimondii]
Achn331111	RecName: Full=17.4 kDa class III heat shock protein; AltName: Full=17.4 kDa heat shock protein 2; Short=AtHsp17.4B	0.496	-1.01209	0.000504671	0.00481651	yes	down	10.55	6.57	7.47	3.03	4.87	3.91	8.19667	3.93667	Alpha crystallin/Hsp20 domain protein [Actinidia chinensis var. chinensis]
Achn062471	RecName: Full=Ethylene-responsive transcription factor 2; Short=NsERF2; AltName: Full=Ethylene-responsive element-binding factor 2; Short=EREBP-2	0.496	-1.0128	2.14417e-09	8.38183e-08	yes	down	278.11	316.13	223.1	131.73	149.39	153.98	272.447	145.033	ethylene response factor 12 [Actinidia deliciosa]
Achn016661	_	0.495	-1.01367	0.000923832	0.00797392	yes	down	6.71	9.9	3.84	4.01	3.14	3.17	6.81667	3.44	structural maintenance of chromosomes protein 2, partial [Rhododendron x pulchrum]
Achn170411	RecName: Full=NAC domain-containing protein 8; Short=ANAC008	0.495	-1.01392	4.24669e-09	1.58213e-07	yes	down	28	38.4	30.73	18.53	17	16.23	32.3767	17.2533	NAC domain-containing protein, partial [Actinidia chinensis var. chinensis]
Achn369371	RecName: Full=Protein PHR1-LIKE 1; AltName: Full=Myb-like transcription factor 1	0.495	-1.01395	1.9e-05	0.000291186	yes	down	20.29	21.58	14.1	8.14	11.79	10.14	18.6567	10.0233	Myb family transcription factor [Actinidia chinensis var. chinensis]
Achn054921	RecName: Full=Wound-induced protein 1	0.495	-1.01396	6.45913e-12	3.99592e-10	yes	down	90.78	80.93	104.84	42.99	51.1	50.26	92.1833	48.1167	Protein PLANT CADMIUM RESISTANCE like [Actinidia chinensis var. chinensis]
Achn383281	RecName: Full=17.3 kDa class II heat shock protein; AltName: Full=Hsp17.3; AltName: Full=Hsp20.2	0.495	-1.01589	2.20786e-08	7.05599e-07	yes	down	121.34	108.3	122.78	68.41	64.91	52.93	117.473	62.0833	HSP20-like chaperone protein [Actinidia chinensis var. chinensis]
Achn167071	RecName: Full=Ethylene-responsive transcription factor RAP2-7; AltName: Full=Protein RELATED TO APETALA2 7; AltName: Full=Protein TARGET OF EAT 1	0.494	-1.01663	0.000260651	0.00276576	yes	down	12.92	8.35	11.15	3.9	7.22	5.69	10.8067	5.60333	Floral homeotic protein like [Actinidia chinensis var. chinensis]
Achn160601	_	0.494	-1.01727	0.00219431	0.0162379	yes	down	3.47	1.73	2.4	1.27	2.04	1.34	2.53333	1.55	Histone acetyltransferase [Actinidia chinensis var. chinensis]
Achn250211	_	0.494	-1.0185	0.00470326	0.0301189	yes	down	43.48	31.64	56.14	12.91	21.54	34.65	43.7533	23.0333	Late embryogenesis abundant protein [Actinidia chinensis var. chinensis]
Achn244091	_	0.493	-1.01892	1.4909e-09	6.07462e-08	yes	down	61.08	51.69	69.51	30.54	36.77	28.62	60.76	31.9767	Histone deacetylase complex subunit like [Actinidia chinensis var. chinensis]
Achn049261	_	0.493	-1.01989	0.000101493	0.00122651	yes	down	134.48	64.01	78.62	55.98	52.36	38.55	92.37	48.9633	Protein WALLS ARE THIN like [Actinidia chinensis var. chinensis]
Achn299431	RecName: Full=Zinc finger protein ZAT10; AltName: Full=Salt-tolerance zinc finger	0.492	-1.02227	1.25187e-17	2.07158e-15	yes	down	771.32	866.94	850.67	445.41	449.47	419.79	829.643	438.223	Zinc finger protein [Actinidia chinensis var. chinensis]
Achn032091	_	0.492	-1.02248	2.29548e-11	1.28457e-09	yes	down	51.35	34.58	45.62	19.51	24.35	25.36	43.85	23.0733	Syntaxin-61 like [Actinidia chinensis var. chinensis]
Achn352111	RecName: Full=Peroxisome biogenesis protein 16; AltName: Full=Peroxin-16; Short=AtPEX16; Short=AtPex16p; AltName: Full=Protein SHRUNKEN SEED 1	0.492	-1.02326	3.10689e-14	2.95078e-12	yes	down	186.99	177.15	151.08	92.77	78.46	78.45	171.74	83.2267	Peroxisome biogenesis protein [Actinidia chinensis var. chinensis]
Achn036831	RecName: Full=17.3 kDa class II heat shock protein; AltName: Full=Hsp17.3; AltName: Full=Hsp20.2	0.492	-1.02339	1.54465e-10	7.61679e-09	yes	down	19.92	18.47	19.85	11.15	10.78	8.9	19.4133	10.2767	HSP20-like chaperone protein [Actinidia chinensis var. chinensis]
Achn377881	RecName: Full=Two-component response regulator ARR1	0.492	-1.0234	1.59053e-05	0.000247877	yes	down	18.58	28.94	14.18	9.68	9.82	11.23	20.5667	10.2433	Two-component response regulator like [Actinidia chinensis var. chinensis]
Achn037111	RecName: Full=Dehydration-responsive element-binding protein 2A; Short=OsDREB2A	0.492	-1.02373	1.23945e-05	0.000198998	yes	down	10.9	9.68	11.48	4.71	5.96	7.35	10.6867	6.00667	Dehydration-responsive element-binding protein like [Actinidia chinensis var. chinensis]
Achn387441	_	0.492	-1.02423	2.19081e-05	0.000330496	yes	down	27.57	16.59	20.61	8.73	12.22	10.89	21.59	10.6133	Choline kinase [Actinidia chinensis var. chinensis]
Achn044801	RecName: Full=TNF receptor-associated factor family protein DDB_G0290931	0.492	-1.02458	8.97995e-05	0.00110803	yes	down	49.83	26.71	38.88	15.25	27.36	18.08	38.4733	20.23	Trihelix transcription factor [Actinidia chinensis var. chinensis]
Achn275661	RecName: Full=WRKY transcription factor 22; AltName: Full=WRKY DNA-binding protein 22	0.491	-1.02486	0.000382471	0.00382798	yes	down	10.48	10.9	9.14	5.98	5.31	3.9	10.1733	5.06333	WRKY transcription factor [Actinidia chinensis var. chinensis]
Achn159061	RecName: Full=Transcription factor MYB44; AltName: Full=Myb-related protein 44; Short=AtMYB44; AltName: Full=Myb-related protein R1; Short=AtMYBR1	0.491	-1.025	4.90201e-11	2.56741e-09	yes	down	517.11	537.23	633.11	273	336.56	277.86	562.483	295.807	Transcription factor like [Actinidia chinensis var. chinensis]
Achn260991	_	0.491	-1.02531	0.00355582	0.0241044	yes	down	12.38	30.54	17.02	8.83	10.88	12.09	19.98	10.6	Disease resistance protein [Actinidia chinensis var. chinensis]
Achn280421	RecName: Full=Nucleobase-ascorbate transporter 3; Short=AtNAT3	0.491	-1.02542	5.42094e-13	4.11884e-11	yes	down	52.22	48.18	50.77	24.87	24.25	30.92	50.39	26.68	nucleobase-ascorbate transporter 3 isoform X2 [Arachis ipaensis]
Achn139181	_	0.491	-1.02705	0.00582908	0.0357255	yes	down	18.36	10.43	11	5.65	4.77	11.57	13.2633	7.33	Myb family transcription factor EFM like [Actinidia chinensis var. chinensis]
Achn244431	RecName: Full=COBRA-like protein 4; Flags: Precursor	0.49	-1.02833	5.96227e-05	0.000782199	yes	down	12.72	11.12	10.65	8.55	5.35	4.4	11.4967	6.1	hypothetical protein TRIUR3_34464 [Triticum urartu]
Achn373371	RecName: Full=Probable disease resistance protein RF45	0.49	-1.02843	0.0042051	0.0275168	yes	down	2.96	3.32	2.81	1.96	1.29	1.54	3.03	1.59667	Disease resistance RPP8-like protein [Actinidia chinensis var. chinensis]
Achn015121	RecName: Full=Isoflavone reductase-like protein; AltName: Full=Pollen allergen Ole e 12.01; AltName: Allergen=Ole e 12.01	0.49	-1.02903	2.99457e-08	9.32707e-07	yes	down	1114.53	815.71	774.42	556.6	490.52	375.33	901.553	474.15	Isoflavone reductase-like protein [Actinidia chinensis var. chinensis]
Achn009601	_	0.49	-1.0304	0.00258875	0.0186502	yes	down	6.17	6.43	7.11	3.92	4.74	2.73	6.57	3.79667	Anthranilate synthase alpha subunit 1 like [Actinidia chinensis var. chinensis]
Achn351681	RecName: Full=Protein IQ-DOMAIN 1	0.489	-1.03078	0.000210608	0.00230549	yes	down	19.15	20.96	29.64	11.82	12.91	12.06	23.25	12.2633	Protein IQ-DOMAIN like [Actinidia chinensis var. chinensis]
Achn267681	RecName: Full=Caffeic acid 3-O-methyltransferase 1; Short=CAOMT-1; Short=COMT-1; AltName: Full=S-adenosysl-L-methionine:caffeic acid 3-O-methyltransferase 1	0.489	-1.03094	2.82182e-07	7.0215e-06	yes	down	1038.38	894.94	737.64	544.82	522.81	337.64	890.32	468.423	hypothetical protein CQW23_08014 [Capsicum baccatum]
Achn349491	RecName: Full=Uncharacterized membrane protein YuiD	0.489	-1.03134	3.37233e-10	1.56831e-08	yes	down	35.83	41.6	33.8	23.04	25.19	17.23	37.0767	21.82	Acid phosphatase/vanadium-dependent haloperoxidase-related protein [Actinidia chinensis var. chinensis]
Achn138201	RecName: Full=Diacylglycerol kinase 1; Short=AtDGK1; Short=DAG kinase 1; AltName: Full=Diglyceride kinase 1; Short=DGK 1	0.489	-1.03245	7.22391e-22	2.23966e-19	yes	down	27.31	26.56	25.16	15.25	13.27	14.55	26.3433	14.3567	Diacylglycerol kinase [Actinidia chinensis var. chinensis]
Achn366901	RecName: Full=Probable carboxylesterase 11; AltName: Full=AtCXE11	0.489	-1.03264	2.62808e-09	1.01703e-07	yes	down	18.76	21.04	22.58	10.36	12.53	9.91	20.7933	10.9333	Carboxylesterase [Actinidia chinensis var. chinensis]
Achn171151	_	0.488	-1.03449	0.00800928	0.0458867	yes	down	4.67	3.7	3.49	3.36	1.41	1.75	3.95333	2.17333	hypothetical protein CEY00_Acc10498 [Actinidia chinensis var. chinensis]
Achn000681	RecName: Full=Mitogen-activated protein kinase kinase kinase YODA; AltName: Full=YODA MAPKK kinase	0.488	-1.03556	6.11752e-10	2.68306e-08	yes	down	65.15	87.91	63.24	36.2	39.21	38.63	72.1	38.0133	5' exonuclease [Actinidia chinensis var. chinensis]
Achn224101	RecName: Full=Aspartic proteinase PCS1; AltName: Full=Aspartic protease 38; Short=AtASP38; AltName: Full=Protein EMBRYO DEFECTIVE 24; AltName: Full=Protein PROMOTI	0.488	-1.03632	6.80239e-08	1.95192e-06	yes	down	188.26	176.83	221.41	87.37	129.27	89.79	195.5	102.143	Aspartic proteinase [Actinidia chinensis var. chinensis]
Achn039711	_	0.487	-1.03701	2.46613e-06	4.77866e-05	yes	down	55.05	78.47	74.59	31.6	31	49.58	69.37	37.3933	BTB/POZ and TAZ domain-containing protein [Actinidia chinensis var. chinensis]
Achn345331	_	0.487	-1.03726	8.74376e-15	9.07098e-13	yes	down	392.49	414.62	410.34	193.41	240.55	215.08	405.817	216.347	CBS domain-containing protein [Actinidia chinensis var. chinensis]
Achn214911	RecName: Full=Serine/arginine-rich splicing factor SC35; Short=At-SC35; Short=AtSC35; AltName: Full=SC35-like splicing factor	0.487	-1.03785	4.77282e-13	3.66773e-11	yes	down	28.08	23.57	25.08	12.85	12.68	14.6	25.5767	13.3767	Serine/arginine-rich splicing factor like [Actinidia chinensis var. chinensis]
Achn114731	RecName: Full=Mitochondrial arginine transporter BAC2; AltName: Full=Mitochondrial basic amino acid carrier 2; Short=AtMBAC2	0.487	-1.03798	0.00409893	0.0269399	yes	down	7.07	5.38	5.43	3.15	3.98	2.25	5.96	3.12667	Mitochondrial arginine transporter like [Actinidia chinensis var. chinensis]
Achn140461	RecName: Full=E3 ubiquitin protein ligase RIN2; AltName: Full=AMF receptor-like protein 1A; AltName: Full=RPM1-interacting protein 2	0.486	-1.03998	1.52812e-16	2.20417e-14	yes	down	48.09	53.18	48.64	19.37	22.69	19.79	49.97	20.6167	Trehalose-phosphate phosphatase [Actinidia chinensis var. chinensis]
Achn278411	RecName: Full=Uncharacterized protein At1g01500	0.486	-1.04093	7.46387e-10	3.22117e-08	yes	down	52.74	49.16	53.03	22.85	30.48	27.52	51.6433	26.95	Uncharacterized protein CEY00_Acc15958 [Actinidia chinensis var. chinensis]
Achn136851	_	0.486	-1.0412	2.85444e-07	7.06487e-06	yes	down	5.57	5.03	4.56	2.32	2.8	2.75	5.05333	2.62333	Disease resistance protein [Actinidia chinensis var. chinensis]
Achn139141	_	0.486	-1.04122	0.000128342	0.00150446	yes	down	16.64	29.51	17.29	10.64	12.31	11.42	21.1467	11.4567	Serine/threonine-protein kinase [Actinidia chinensis var. chinensis]
Achn344941	_	0.486	-1.04234	1.18289e-06	2.50243e-05	yes	down	63.06	111.39	78.43	44.77	50.16	43.08	84.2933	46.0033	Vacuolar protein sorting-associated protein [Actinidia chinensis var. chinensis]
Achn248981	_	0.485	-1.04273	0.00034529	0.00351719	yes	down	9.06	12.97	7.16	6.85	3.77	4.72	9.73	5.11333	Myosin-4 like [Actinidia chinensis var. chinensis]
Achn036191	RecName: Full=Laccase-4; AltName: Full=Benzenediol:oxygen oxidoreductase 4; AltName: Full=Diphenol oxidase 4; AltName: Full=Protein IRREGULAR XYLEM 12; AltName: Ful	0.485	-1.04291	0.000245107	0.00262144	yes	down	34.16	25.7	22.2	16.29	18.16	8.27	27.3533	14.24	Laccase-4 like [Actinidia chinensis var. chinensis]
Achn009241	RecName: Full=Ethylene-responsive transcription factor 4; AltName: Full=Ethylene-responsive element-binding factor 3; Short=EREBP-3; AltName: Full=Ethylene-responsi	0.485	-1.04343	5.99875e-23	2.24728e-20	yes	down	602.06	614.44	614.19	283.94	313.78	317.76	610.23	305.16	Ethylene-responsive transcription factor 4 like [Actinidia chinensis var. chinensis]
Achn129441	RecName: Full=CUGBP Elav-like family member 3; Short=CELF-3; AltName: Full=Bruno-like protein 1; AltName: Full=CUG-BP- and ETR-3-like factor 3; AltName: Full=ELAV	0.485	-1.0438	9.65384e-06	0.00015975	yes	down	10.71	16.47	11.68	6.82	7.35	6.16	12.9533	6.77667	RNA-binding protein [Actinidia chinensis var. chinensis]
Achn215141	RecName: Full=Probable ubiquitin-like-specific protease 2B	0.485	-1.0441	0.00196092	0.0148406	yes	down	1.94	2.27	1.49	0.98	1.17	1.05	1.9	1.06667	hypothetical protein VITISV_029751 [Vitis vinifera]
Achn297301	_	0.485	-1.04486	9.01005e-05	0.00111124	yes	down	18.31	14.18	13.24	11.14	8.21	5.05	15.2433	8.13333	Protein KINESIN LIGHT CHAIN-RELATED like [Actinidia chinensis var. chinensis]
Achn325531	RecName: Full=Probable protein phosphatase 2C 13; Short=AtPP2C13	0.484	-1.04758	6.0015e-08	1.7425e-06	yes	down	47.56	69.03	66.2	30.11	34.88	30.21	60.93	31.7333	Protein like [Actinidia chinensis var. chinensis]
Achn157931	RecName: Full=BAG family molecular chaperone regulator 1; AltName: Full=Bcl-2-associated athanogene 1	0.483	-1.04844	8.182e-05	0.00102696	yes	down	40.42	72.95	42.82	28.84	31	21.68	52.0633	27.1733	BAG family molecular chaperone regulator like [Actinidia chinensis var. chinensis]
Achn294711	_	0.483	-1.04904	1.95455e-12	1.31144e-10	yes	down	25.83	29.91	25.96	11.95	11.5	23.53	27.2333	15.66	TMV resistance protein like [Actinidia chinensis var. chinensis]
Achn052621	_	0.483	-1.04954	0.00064528	0.00590005	yes	down	511.75	176.78	295.92	146.33	193.4	165.85	328.15	168.527	Aquaporin TIP4-1 like [Actinidia chinensis var. chinensis]
Achn237761	_	0.483	-1.04975	8.30985e-05	0.00103966	yes	down	8.39	10.38	4.69	4.42	3.82	6.43	7.82	4.89	Protein tweety-2 like [Actinidia chinensis var. chinensis]
Achn025141	_	0.483	-1.04978	4.76802e-10	2.15063e-08	yes	down	56.56	50.57	52.7	25.4	33.17	24.33	53.2767	27.6333	hypothetical protein CEY00_Acc29004 [Actinidia chinensis var. chinensis]
Achn306971	_	0.483	-1.05058	0.000211674	0.00231316	yes	down	60.62	100.48	69.81	47.11	21.14	46.14	76.97	38.13	hypothetical protein CEY00_Acc03980 [Actinidia chinensis var. chinensis]
Achn102581	RecName: Full=Probable receptor-like protein kinase At5g18500	0.483	-1.05068	2.732e-08	8.5786e-07	yes	down	32.07	32.48	26.56	10.74	12.13	9.13	30.37	10.6667	Receptor-like protein kinase [Actinidia chinensis var. chinensis]
Achn287161	RecName: Full=Probable receptor-like protein kinase At5g15080	0.483	-1.05086	0.000482585	0.00465708	yes	down	10.81	22.19	13.55	6.25	8.42	6.22	15.5167	6.96333	Receptor-like protein kinase [Actinidia chinensis var. chinensis]
Achn180141	RecName: Full=Protein SCARECROW; Short=AtSCR; AltName: Full=GRAS family protein 20; Short=AtGRAS-20; AltName: Full=Protein SHOOT GRAVITROPISM 1	0.482	-1.05157	0.000858803	0.0074966	yes	down	4.01	3.25	4.03	2.8	1.6	1.45	3.76333	1.95	Protein SCARECROW like [Actinidia chinensis var. chinensis]
Achn288481	_	0.482	-1.0527	1.5679e-10	7.71733e-09	yes	down	46.71	44.06	48.49	23.58	29.88	23.44	46.42	25.6333	GATA transcription factor [Actinidia chinensis var. chinensis]
Achn188841	RecName: Full=Putative glucose-6-phosphate 1-epimerase; AltName: Full=Putative D-hexose-6-phosphate mutarotase; AltName: Full=Putative apospory-associated protein C	0.482	-1.05402	3.65949e-05	0.000513834	yes	down	12.74	7.87	8.65	4.16	5.84	5.31	9.75333	5.10333	Glucose-6-phosphate 1-epimerase [Actinidia chinensis var. chinensis]
Achn180551	_	0.482	-1.05412	8.86651e-12	5.36225e-10	yes	down	40.06	34.81	37.76	15	18.17	20.72	37.5433	17.9633	Oxysterol-binding protein-related protein like [Actinidia chinensis var. chinensis]
Achn231871	_	0.481	-1.05481	1.04455e-13	9.268e-12	yes	down	141.19	109.5	110.31	58.15	62.02	66.2	120.333	62.1233	La-related protein like [Actinidia chinensis var. chinensis]
Achn287871	_	0.481	-1.05591	1.10464e-07	3.00963e-06	yes	down	253.8	399.89	280.93	159.99	180.17	144.45	311.54	161.537	Ubiquinone/menaquinone biosynthesis C-methyltransferase [Actinidia chinensis var. chinensis]
Achn076371	_	0.481	-1.05593	8.28698e-09	2.8954e-07	yes	down	543.46	622.82	601.16	293.99	382.92	238.43	589.147	305.113	Splicing factor, arginine/serine-rich 7 [Actinidia chinensis var. chinensis]
Achn089711	_	0.48	-1.05782	5.04418e-10	2.2526e-08	yes	down	37.87	34.61	43.5	17.27	23.75	18.98	38.66	20	MACPF domain-containing protein [Actinidia chinensis var. chinensis]
Achn262831	RecName: Full=Oxysterol-binding protein-related protein 1C; AltName: Full=OSBP-related protein 1C	0.48	-1.05815	3.81906e-08	1.15874e-06	yes	down	13.87	11.36	15.7	6.77	6.85	8.2	13.6433	7.27333	Oxysterol-binding protein-related protein like [Actinidia chinensis var. chinensis]
Achn127371	RecName: Full=Vesicle-associated membrane protein 722; Short=AtVAMP722; AltName: Full=Synaptobrevin-related protein 1	0.48	-1.05888	1.63486e-15	1.91727e-13	yes	down	228.06	252.85	207.44	118.29	117.58	119.22	229.45	118.363	Vesicle-associated membrane protein [Actinidia chinensis var. chinensis]
Achn061901	RecName: Full=Probable glutathione S-transferase; AltName: Full=Auxin-induced protein PCNT107	0.479	-1.06067	3.94271e-16	5.26469e-14	yes	down	198.29	207.61	213.27	98.1	117.19	101.42	206.39	105.57	Glutathione S-transferase [Actinidia chinensis var. chinensis]
Achn067151	_	0.479	-1.06123	6.43249e-05	0.000836162	yes	down	53.66	68.69	54.87	20.25	25.71	43.91	59.0733	29.9567	Arginine decarboxylase [Actinidia chinensis var. chinensis]
Achn094581	RecName: Full=Thaumatin-like protein 1; Flags: Precursor	0.479	-1.06169	0.000948086	0.00813641	yes	down	15.11	8.98	9.12	7.01	3.75	7	11.07	5.92	Pathogenesis-related protein like [Actinidia chinensis var. chinensis]
Achn211561	RecName: Full=Nuclear pore complex protein Nup96 homolog; Short=AtNUP96; AltName: Full=Nucleoporin 96; AltName: Full=Nucleoporin PRECOCIOUS; AltName: Full=Nucleopo	0.479	-1.06237	1.58342e-06	3.23068e-05	yes	down	7.5	6.02	5.38	2.74	3.25	3.94	6.3	3.31	Nuclear pore complex protein like [Actinidia chinensis var. chinensis]
Achn089531	_	0.479	-1.06328	6.70588e-05	0.000867519	yes	down	36.26	51.39	44.94	26.64	19.03	22.48	44.1967	22.7167	Auxin-responsive protein [Actinidia chinensis var. chinensis]
Achn046371	_	0.478	-1.0635	9.6124e-10	4.05752e-08	yes	down	13.5	16.38	15.71	6.02	8.42	8.07	15.1967	7.50333	hypothetical protein CEY00_Acc15552 [Actinidia chinensis var. chinensis]
Achn004431	RecName: Full=CSC1-like protein ERD4; AltName: Full=Protein EARLY-RESPONSIVE TO DEHYDRATION STRESS 4	0.478	-1.06368	5.84351e-11	3.05459e-09	yes	down	313.38	328.47	286.66	165.94	179.98	122.23	309.503	156.05	CSC1-like protein [Actinidia chinensis var. chinensis]
Achn284751	RecName: Full=DELLA protein GAI; AltName: Full=GhGAI; AltName: Full=Gibberellic acid-insensitive mutant protein	0.478	-1.06372	3.85417e-08	1.16545e-06	yes	down	55.74	36.14	54.45	22.77	24.64	27.61	48.7767	25.0067	DELLA protein [Actinidia chinensis var. chinensis]
Achn113131	RecName: Full=F-box/kelch-repeat protein At1g15670	0.478	-1.06435	0.00249882	0.0181087	yes	down	5.02	6.66	4.28	2.45	2.82	2.96	5.32	2.74333	F-box/kelch-repeat protein [Actinidia chinensis var. chinensis]
Achn025221	_	0.478	-1.06463	6.3353e-06	0.000110389	yes	down	4.31	4.13	5.42	2.08	2.4	2.98	4.62	2.48667	Wall-associated receptor kinase-like [Actinidia chinensis var. chinensis]
Achn203961	RecName: Full=Chorismate synthase 1, chloroplastic; AltName: Full=5-enolpyruvylshikimate-3-phosphate phospholyase 1; Flags: Precursor	0.478	-1.06536	0.00067812	0.00615235	yes	down	16.35	14.51	11.92	5.68	4.99	11	14.26	7.22333	hypothetical protein GOBAR_DD18633 [Gossypium barbadense]
Achn331621	_	0.478	-1.06611	5.02083e-12	3.16418e-10	yes	down	31.76	33.7	28.57	17.25	14.08	16.99	31.3433	16.1067	Ankyrin repeat-containing protein [Actinidia chinensis var. chinensis]
Achn163811	RecName: Full=Probable ADP-ribosylation factor GTPase-activating protein AGD5; Short=ARF GAP AGD5; AltName: Full=Protein ARF-GAP DOMAIN 5; Short=AtAGD5; AltName: Fu	0.477	-1.06659	4.71571e-20	1.10606e-17	yes	down	51.23	55.96	50.25	27.19	26.5	27.19	52.48	26.96	ADP-ribosylation factor GTPase-activating protein [Actinidia chinensis var. chinensis]
Achn003021	RecName: Full=Probable receptor-like protein kinase At5g47070	0.477	-1.06669	1.63426e-07	4.25491e-06	yes	down	33.44	48.53	38.27	19.81	27.58	21.39	40.08	22.9267	Receptor-like protein kinase, partial [Actinidia chinensis var. chinensis]
Achn183631	RecName: Full=DnaJ homolog subfamily B member 1; AltName: Full=DnaJ protein homolog 1; AltName: Full=Heat shock 40 kDa protein 1; Short=HSP40; Short=Heat shock prot	0.477	-1.06679	1.16348e-11	6.83716e-10	yes	down	71.47	85.99	78.25	43.34	42.49	35.27	78.57	40.3667	DnaJ subfamily B member like [Actinidia chinensis var. chinensis]
Achn251121	RecName: Full=Probable protein phosphatase 2C 49; Short=AtPP2C49	0.476	-1.07027	9.655e-10	4.06913e-08	yes	down	189.56	192.98	218.5	90.25	126.85	90.08	200.347	102.393	Protein like [Actinidia chinensis var. chinensis]
Achn365561	RecName: Full=Zinc finger protein CONSTANS-LIKE 2	0.476	-1.07111	1.55045e-09	6.26051e-08	yes	down	16.27	20.84	19.49	8.45	10.14	8.82	18.8667	9.13667	Methyltransferase-like protein [Actinidia chinensis var. chinensis]
Achn070391	RecName: Full=ABC transporter C family member 5; Short=ABC transporter ABCC.5; Short=AtABCC5; AltName: Full=ATP-energized glutathione S-conjugate pump 5; AltName: F	0.476	-1.07189	6.6317e-16	8.5587e-14	yes	down	17.48	19.37	18.83	9.15	10.53	8.82	18.56	9.5	hypothetical protein DCAR_000468 [Daucus carota subsp. sativus]
Achn284241	RecName: Full=Probable helicase MAGATAMA 3; AltName: Full=SEN1-like protein	0.476	-1.07224	8.39178e-15	8.76119e-13	yes	down	22.96	27.35	22.42	12.47	13.06	11.67	24.2433	12.4	unnamed protein product, partial [Vitis vinifera]
Achn390621	RecName: Full=Ninja-family protein AFP3; AltName: Full=ABI five-binding protein 3; Short=ABI5-binding protein 3	0.475	-1.07282	0.00154663	0.0122371	yes	down	26.26	17.7	30.27	6.88	14.31	16.49	24.7433	12.56	Ninja-family protein [Actinidia chinensis var. chinensis]
Achn030261	_	0.475	-1.07384	2.22078e-05	0.000334269	yes	down	8.76	7.27	10.26	3.62	4.37	5.5	8.76333	4.49667	Pre-mRNA-splicing factor like [Actinidia chinensis var. chinensis]
Achn204061	RecName: Full=Probable receptor-like protein kinase At5g15080	0.475	-1.07395	2.50447e-12	1.64764e-10	yes	down	21.06	21.71	23.58	10.19	11.95	11.73	22.1167	11.29	unnamed protein product [Coffea canephora]
Achn347091	_	0.475	-1.07461	4.80863e-08	1.42063e-06	yes	down	25.38	33.45	33.45	13.78	15.98	18.15	30.76	15.97	Ribonucleoside-diphosphate reductase subunit alpha like [Actinidia chinensis var. chinensis]
Achn264831	RecName: Full=Putative disease resistance protein At3g14460	0.475	-1.07461	0.00136616	0.0110659	yes	down	3.38	3.3	4.27	1.22	2.01	2.33	3.65	1.85333	Disease resistance RPP13-like protein [Actinidia chinensis var. chinensis]
Achn041881	_	0.475	-1.07479	2.53946e-09	9.84151e-08	yes	down	48.53	54.9	40.51	18.91	22.99	22.18	47.98	21.36	GEM-like protein [Actinidia chinensis var. chinensis]
Achn024071	RecName: Full=Protein DEHYDRATION-INDUCED 19 homolog 4; Short=AtDi19-4	0.475	-1.07519	2.52571e-13	2.04582e-11	yes	down	43.1	36.56	39.44	19.71	21.24	19.74	39.7	20.23	Protein DEHYDRATION-INDUCED 19 like [Actinidia chinensis var. chinensis]
Achn074671	_	0.474	-1.07561	1.01391e-11	6.03711e-10	yes	down	53.18	64.03	57.32	29.23	34	25.91	58.1767	29.7133	ADP-ribosyl cyclase/cyclic ADP-ribose hydrolase [Actinidia chinensis var. chinensis]
Achn342071	RecName: Full=Probable leucine-rich repeat receptor-like protein kinase At5g49770; Flags: Precursor	0.474	-1.07619	6.83285e-05	0.000881137	yes	down	21.12	11.25	16.63	9.39	9.97	5.58	16.3333	8.31333	Extracellular matrix protein slit [Handroanthus impetiginosus]
Achn379011	RecName: Full=Protein YLS3; AltName: Full=Protein YELLOW-LEAF-SPECIFIC GENE 3; AltName: Full=Xylogen-like protein 9; Short=AtXYLP9; Flags: Precursor	0.474	-1.07659	3.12202e-07	7.66943e-06	yes	down	86.49	47.63	71.75	36.13	31.22	28.59	68.6233	31.98	hypothetical protein CEY00_Acc17128 [Actinidia chinensis var. chinensis]
Achn193321	RecName: Full=S-adenosylmethionine decarboxylase proenzyme; Short=AdoMetDC; Short=SAMDC; Contains: RecName: Full=S-adenosylmethionine decarboxylase alpha chain; Cont	0.474	-1.07701	7.12962e-13	5.2543e-11	yes	down	44.89	42.04	53.09	22.02	25.84	22.34	46.6733	23.4	S-adenosylmethionine decarboxylase beta chain like [Actinidia chinensis var. chinensis]
Achn272991	RecName: Full=Zinc finger A20 and AN1 domain-containing stress-associated protein 6; Short=AtSAP6	0.474	-1.07819	6.4965e-06	0.000112616	yes	down	106.98	170.58	115.91	65.27	60.43	87.97	131.157	71.2233	Zinc finger A20 and AN1 domain-containing stress-associated protein [Actinidia chinensis var. chinensis]
Achn326331	RecName: Full=Cytochrome P450 77A3	0.473	-1.07873	1.5832e-06	3.23068e-05	yes	down	20.61	12.56	16.88	9.91	9.53	9.82	16.6833	9.75333	Cytochrome P450 77A3 like [Actinidia chinensis var. chinensis]
Achn006291	_	0.473	-1.08006	9.90363e-06	0.000163183	yes	down	40.31	71.63	41.56	28.42	30.59	24.2	51.1667	27.7367	Meiosis arrest female protein [Actinidia chinensis var. chinensis]
Achn287511	RecName: Full=Calcium-binding protein CAST	0.473	-1.08088	5.51692e-07	1.27623e-05	yes	down	227.6	379.1	255.19	144.81	136.68	157.95	287.297	146.48	Calcium-binding protein [Actinidia chinensis var. chinensis]
Achn051271	_	0.472	-1.08203	2.9031e-08	9.08415e-07	yes	down	9.47	9.45	8.92	4.43	4.64	4.06	9.28	4.37667	Beta-glucuronosyltransferase [Actinidia chinensis var. chinensis]
Achn290871	RecName: Full=U-box domain-containing protein 28; AltName: Full=Plant U-box protein 28	0.472	-1.08324	2.98641e-17	4.62944e-15	yes	down	315.39	386.17	367.9	180.42	175.29	187.46	356.487	181.057	U-box domain-containing protein [Actinidia chinensis var. chinensis]
Achn254691	RecName: Full=BEL1-like homeodomain protein 2; Short=BEL1-like protein 2; AltName: Full=Protein SAWTOOTH 1	0.472	-1.08416	9.22482e-05	0.0011341	yes	down	22.32	12.35	11.25	9.39	8.2	5.95	15.3067	7.84667	BEL1-like homeodomain protein [Actinidia chinensis var. chinensis]
Achn102761	RecName: Full=Poly(A) polymerase gamma; Short=PAP-gamma; AltName: Full=Neo-poly(A) polymerase; Short=Neo-PAP; AltName: Full=Polynucleotide adenylyltransferase gam	0.472	-1.08453	8.04867e-16	1.01447e-13	yes	down	42.44	42	40.63	19.61	23.77	20.06	41.69	21.1467	Nuclear poly(A) polymerase 3 (PAP(III)) like [Actinidia chinensis var. chinensis]
Achn027361	RecName: Full=Metacaspase-1; Short=AtMC1; AltName: Full=Metacaspase 1b; Short=AtMCP1b; AltName: Full=Protein LSD ONE LIKE 3	0.471	-1.08564	1.2917e-08	4.32807e-07	yes	down	25.69	30.05	23.65	14.76	10.71	14.83	26.4633	13.4333	Metacaspase-1 like [Actinidia chinensis var. chinensis]
Achn358731	RecName: Full=Vacuolar protein sorting-associated protein 26A; AltName: Full=Vesicle protein sorting 26A	0.471	-1.08642	2.48988e-10	1.18656e-08	yes	down	378.54	524.3	369	227.32	231.52	203.45	423.947	220.763	Molybdate-anion transporter like [Actinidia chinensis var. chinensis]
Achn113531	RecName: Full=Auxin-responsive protein IAA1; AltName: Full=Indoleacetic acid-induced protein 1	0.471	-1.08727	6.26265e-06	0.000109264	yes	down	99.55	68.69	72.79	49.01	45.36	27.35	80.3433	40.5733	Auxin-responsive protein [Actinidia chinensis var. chinensis]
Achn326651	RecName: Full=Vacuolar protein sorting-associated protein 2 homolog 1; Short=AtVPS2-1; AltName: Full=Charged multivesicular body protein 2 homolog 1; AltName: Full	0.471	-1.08727	1.24879e-16	1.82073e-14	yes	down	107.61	99.09	103.22	48.3	56.63	46.29	103.307	50.4067	Omega-amidase [Actinidia chinensis var. chinensis]
Achn168231	RecName: Full=Nuclear transcription factor Y subunit A-8; Short=AtNF-YA-8	0.471	-1.08742	0.000232935	0.00251017	yes	down	36.48	51.67	32.49	22.51	26.81	14.79	40.2133	21.37	Nuclear transcription factor Y subunit A-3 like [Actinidia chinensis var. chinensis]
Achn340881	RecName: Full=Actin-depolymerizing factor 5; Short=ADF-5; Short=AtADF5	0.47	-1.08778	0.00541156	0.0336871	yes	down	6.19	6.97	8.36	3.66	3.22	6.87	7.17333	4.58333	Actin-depolymerizing factor 5 like [Actinidia chinensis var. chinensis]
Achn082701	RecName: Full=Sodium/hydrogen exchanger 2; AltName: Full=Na(+)/H(+) exchanger 2; Short=NHE-2	0.47	-1.08801	7.59235e-13	5.5649e-11	yes	down	18.43	17.9	17.4	9.92	10.19	7.7	17.91	9.27	Sodium/hydrogen exchanger 2 like [Actinidia chinensis var. chinensis]
Achn227541	_	0.47	-1.08841	1.76533e-10	8.56409e-09	yes	down	111.5	77.58	72.01	44.16	35.83	33.12	87.03	37.7033	Glucose-induced degradation protein like [Actinidia chinensis var. chinensis]
Achn152281	RecName: Full=Putative aconitate hydratase, cytoplasmic; Short=Aconitase; AltName: Full=Citrate hydro-lyase	0.47	-1.08888	2.11847e-22	7.05451e-20	yes	down	428.89	448.82	462.48	235.29	232.46	208.36	446.73	225.37	PREDICTED: putative aconitate hydratase, cytoplasmic [Elaeis guineensis]
Achn053171	_	0.47	-1.08949	1.50429e-08	4.97245e-07	yes	down	72.76	106.29	75.43	38.35	45.81	44.59	84.8267	42.9167	glycogen synthase kinase-3 homolog MsK-3 [Carica papaya]
Achn320661	_	0.47	-1.09039	6.07468e-13	4.56413e-11	yes	down	420.52	453.87	392.08	210.19	274.23	208.34	422.157	230.92	Pre-mRNA-splicing factor like [Actinidia chinensis var. chinensis]
Achn040581	_	0.469	-1.09081	4.76714e-09	1.75902e-07	yes	down	445.57	601.41	445.5	281.96	274.11	199.81	497.493	251.96	Kinesin-like protein [Actinidia chinensis var. chinensis]
Achn188151	_	0.469	-1.0925	0.000205496	0.00225969	yes	down	437.6	877.52	432.34	297.85	337.39	248.05	582.487	294.43	Heavy metal-associated isoprenylated plant protein, partial [Actinidia chinensis var. chinensis]
Achn114371	_	0.469	-1.09279	9.38398e-09	3.22438e-07	yes	down	68.28	81.47	91.65	32.8	41.56	31.23	80.4667	35.1967	hypothetical protein CEY00_Acc26872 [Actinidia chinensis var. chinensis]
Achn010031	RecName: Full=Ras-related protein RABH1b; Short=AtRABH1b; AltName: Full=Ras-related protein Rab6A; Short=AtRab6A	0.469	-1.09301	8.7417e-09	3.02683e-07	yes	down	49.76	62.55	46.26	29.78	26.02	25.36	52.8567	27.0533	Ras-related protein RABH1b [Actinidia chinensis var. chinensis]
Achn000841	RecName: Full=Aspartic proteinase nepenthesin-1; AltName: Full=Nepenthesin-I; Flags: Precursor	0.467	-1.09759	4.65029e-09	1.72297e-07	yes	down	140.44	107.85	100.67	69.46	59.91	45.92	116.32	58.43	Aspartic proteinase [Actinidia chinensis var. chinensis]
Achn079501	_	0.467	-1.09911	1.45531e-08	4.82237e-07	yes	down	83.23	68.23	87.9	40.56	42.02	36.91	79.7867	39.83	Chaperone protein dnaJ 11 like [Actinidia chinensis var. chinensis]
Achn068971	_	0.467	-1.09941	7.52108e-08	2.13768e-06	yes	down	20.25	32.74	25.43	13.25	12.65	13.04	26.14	12.98	------
Achn001151	_	0.467	-1.0997	0.000347852	0.00353527	yes	down	19.87	14.55	9.23	4.89	9.46	5.27	14.55	6.54	Monoacylglycerol lipase [Actinidia chinensis var. chinensis]
Achn030391	RecName: Full=CBL-interacting serine/threonine-protein kinase 4; AltName: Full=SNF1-related kinase 3.3; AltName: Full=SOS2-like protein kinase PKS9	0.467	-1.09998	7.40284e-05	0.000940984	yes	down	39.58	63.39	43.96	24.75	32.16	16.71	48.9767	24.54	CBL-interacting serine/threonine-protein kinase [Actinidia chinensis var. chinensis]
Achn131671	_	0.466	-1.10062	0.00129862	0.0106016	yes	down	88.32	31.68	41	31.99	39.67	31.94	53.6667	34.5333	Ethylene-responsive transcription factor [Actinidia chinensis var. chinensis]
Achn201941	RecName: Full=Probable alpha-mannosidase I MNS5	0.465	-1.10488	6.70869e-06	0.000115558	yes	down	32.23	52.1	30.76	18.42	23.1	21.94	38.3633	21.1533	Calmodulin-binding protein 60 A like [Actinidia chinensis var. chinensis]
Achn078621	RecName: Full=Pantoate--beta-alanine ligase; AltName: Full=Pantoate-activating enzyme; AltName: Full=Pantothenate synthetase; Flags: Precursor	0.465	-1.10491	0.00277328	0.0197475	yes	down	9.84	7.6	8.43	3.84	4.32	8.03	8.62333	5.39667	Pantoate--beta-alanine ligase [Actinidia chinensis var. chinensis]
Achn140961	RecName: Full=Nematode resistance protein-like HSPRO2; AltName: Full=AKINbetagamma-interacting protein 2; AltName: Full=Ortholog of sugar beet HS1 PRO-1 protein 2;	0.465	-1.10507	1.46447e-26	8.58723e-24	yes	down	951.01	1006.83	1048.4	506.24	523.62	472.87	1002.08	500.91	Nematode resistance protein like [Actinidia chinensis var. chinensis]
Achn087201	RecName: Full=Uncharacterized protein At1g04910	0.465	-1.10591	0.00189449	0.014431	yes	down	18.65	5.79	10.09	5.54	6.42	5.17	11.51	5.71	GDP-fucose protein O-fucosyltransferase protein [Actinidia chinensis var. chinensis]
Achn012661	_	0.464	-1.10703	3.99127e-09	1.49731e-07	yes	down	77.43	80.84	75.69	36.41	46.89	35.1	77.9867	39.4667	Eukaryotic peptide chain release factor GTP-binding subunit like [Actinidia chinensis var. chinensis]
Achn020841	_	0.464	-1.10735	3.60664e-07	8.70141e-06	yes	down	137.31	225.9	193.62	82.11	89.66	106.55	185.61	92.7733	Eukaryotic translation initiation factor 3 subunit A like [Actinidia chinensis var. chinensis]
Achn250711	RecName: Full=Inactive rhomboid protein 1; Short=iRhom1; AltName: Full=Rhomboid family member 1	0.464	-1.10742	3.29965e-07	8.07637e-06	yes	down	20.5	26.25	21.04	12.5	13.98	9.8	22.5967	12.0933	RHOMBOID-like protein [Actinidia chinensis var. chinensis]
Achn003341	RecName: Full=Germin-like protein subfamily 3 member 2; Flags: Precursor	0.464	-1.10771	0.00409272	0.026912	yes	down	15.33	8.13	13.25	7.64	6.13	4.43	12.2367	6.06667	Germin-like protein subfamily 3 member [Actinidia chinensis var. chinensis]
Achn044431	RecName: Full=Rho GTPase-activating protein 4; AltName: Full=Rho-type GTPase-activating protein 4	0.464	-1.10841	0.000127397	0.00149533	yes	down	7.5	5.02	5.03	3.69	2.98	2.09	5.85	2.92	Rho GTPase-activating protein [Actinidia chinensis var. chinensis]
Achn043101	RecName: Full=Cyclin-U1-1; Short=CycU1;1; AltName: Full=Cyclin-P2.1; Short=CycP2;1	0.464	-1.10847	0.000227168	0.00245982	yes	down	24.5	15.82	21.76	12.19	8.2	10.39	20.6933	10.26	Cyclin-U1-1 like [Actinidia chinensis var. chinensis]
Achn291611	RecName: Full=3-ketoacyl-CoA synthase 11; Short=KCS-11; AltName: Full=Very long-chain fatty acid condensing enzyme 11; Short=VLCFA condensing enzyme 11	0.463	-1.10959	7.83143e-11	4.02357e-09	yes	down	71.51	59.8	78.56	31.9	41.52	30.96	69.9567	34.7933	3-ketoacyl-CoA synthase [Actinidia chinensis var. chinensis]
Achn100611	RecName: Full=Auxin-responsive protein IAA1; AltName: Full=Indoleacetic acid-induced protein 1	0.463	-1.10959	2.04746e-09	8.08581e-08	yes	down	52.32	37.27	49.24	22.24	21.33	25.95	46.2767	23.1733	Auxin-responsive protein [Actinidia chinensis var. chinensis]
Achn155371	RecName: Full=Probable serine/threonine-protein kinase WNK11; Short=AtWNK11; AltName: Full=Protein kinase with no lysine 11	0.463	-1.10975	2.98077e-14	2.841e-12	yes	down	48.26	54.9	49.17	37.86	38.33	35.83	50.7767	37.34	Serine/threonine-protein kinase [Actinidia chinensis var. chinensis]
Achn273831	_	0.463	-1.11007	0.00195319	0.0147987	yes	down	3.26	2.29	2	0.95	1.51	1.17	2.51667	1.21	Cellulose synthase-like protein [Actinidia chinensis var. chinensis]
Achn340251	RecName: Full=Probable serine/threonine-protein kinase Cx32, chloroplastic; Flags: Precursor	0.463	-1.11023	1.30109e-07	3.48502e-06	yes	down	70.31	60.33	84.74	30.62	45.82	31.01	71.7933	35.8167	Serine/threonine-protein kinase [Actinidia chinensis var. chinensis]
Achn301921	RecName: Full=Adenine nucleotide transporter BT1, chloroplastic/mitochondrial; AltName: Full=Protein BRITTLE 1 homolog; Short=AtBT1; AltName: Full=Protein EMBRYO DE	0.463	-1.1105	7.3016e-05	0.00093251	yes	down	28.56	55.04	27.85	14.79	21.11	20.04	37.15	18.6467	Adenine nucleotide transporter like [Actinidia chinensis var. chinensis]
Achn059531	_	0.463	-1.11073	1.00589e-06	2.17926e-05	yes	down	310.59	277.82	397.1	160.63	206.2	120.47	328.503	162.433	Calcium-binding protein CML10 [Actinidia chinensis var. chinensis]
Achn184101	RecName: Full=Histone H3.v1	0.463	-1.11128	5.08314e-08	1.49337e-06	yes	down	20.4	16.05	26.83	10.39	9.66	11.41	21.0933	10.4867	PHD and RING finger domain-containing protein [Actinidia chinensis var. chinensis]
Achn221401	_	0.463	-1.11199	9.65768e-12	5.78882e-10	yes	down	38.71	33.36	44.46	17.02	21.65	18.48	38.8433	19.05	Vacuolar cation/proton exchanger like [Actinidia chinensis var. chinensis]
Achn322031	_	0.462	-1.11255	2.52928e-06	4.87999e-05	yes	down	30.26	48.49	28.68	22.31	15.16	19.05	35.81	18.84	------
Achn350781	RecName: Full=F-box protein At1g67340	0.462	-1.11315	3.29229e-09	1.24899e-07	yes	down	21.91	24.02	23.24	12.97	12.77	8.71	23.0567	11.4833	F-box protein [Actinidia chinensis var. chinensis]
Achn261701	RecName: Full=Zinc finger protein ZAT10; AltName: Full=Salt-tolerance zinc finger	0.462	-1.11398	0.000425355	0.00418116	yes	down	18.84	17.43	32.31	10.42	12.59	10.92	22.86	11.31	Zinc finger protein [Actinidia chinensis var. chinensis]
Achn267631	_	0.462	-1.11491	2.1663e-05	0.000327348	yes	down	32.04	23.79	42.86	13.34	19.99	26.12	32.8967	19.8167	J domain-containing protein [Actinidia chinensis var. chinensis]
Achn359721	RecName: Full=ABC transporter I family member 19; Short=ABC transporter ABCI.19; Short=AtABCI19; AltName: Full=GCN-related protein 2; AltName: Full=Non-intrinsic	0.462	-1.11541	1.22469e-17	2.0391e-15	yes	down	82.49	91.04	99.14	56.42	49.85	50.17	90.89	52.1467	ABC transporter family protein [Camellia sinensis]
Achn145961	_	0.462	-1.11555	2.01352e-11	1.13859e-09	yes	down	42.65	51.41	45.48	22.61	21.55	25.1	46.5133	23.0867	Heat stress transcription factor C-1 like [Actinidia chinensis var. chinensis]
Achn366721	RecName: Full=Phospholipid-transporting ATPase 1; Short=AtALA1; AltName: Full=Aminophospholipid flippase 1	0.461	-1.11583	4.92822e-08	1.45278e-06	yes	down	16.24	21	13.91	7.99	10.56	7.62	17.05	8.72333	PREDICTED: phospholipid-transporting ATPase 1 [Theobroma cacao]
Achn060341	RecName: Full=Uncharacterized membrane protein At1g06890	0.461	-1.11588	2.85759e-07	7.06487e-06	yes	down	28.85	19.51	19.14	13.28	9.71	10.48	22.5	11.1567	Triose-phosphate transporter domain protein [Actinidia chinensis var. chinensis]
Achn176371	_	0.461	-1.11588	2.05776e-08	6.60761e-07	yes	down	27.52	20.64	20.6	10.26	12.31	11.31	22.92	11.2933	Uncharacterized protein TCM_002409 [Theobroma cacao]
Achn324461	_	0.461	-1.11649	0.00204203	0.0153212	yes	down	6.59	18.12	7.58	4.61	5.23	4.95	10.7633	4.93	Squamosa promoter-binding-like protein [Actinidia chinensis var. chinensis]
Achn221411	_	0.461	-1.11671	3.58092e-23	1.39983e-20	yes	down	108.74	99.41	100.23	48.66	51.13	54.6	102.793	51.4633	Vacuolar cation/proton exchanger like [Actinidia chinensis var. chinensis]
Achn091191	_	0.461	-1.11739	1.35519e-06	2.81398e-05	yes	down	8.61	12.89	8.78	5.32	4.05	5.48	10.0933	4.95	PREDICTED: CLK4-associating serine/arginine rich protein isoform X2 [Daucus carota subsp. sativus]
Achn186761	_	0.461	-1.11819	1.04247e-07	2.85758e-06	yes	down	12.79	12.71	11.8	5.28	8.44	5.51	12.4333	6.41	Elongation factor G like [Actinidia chinensis var. chinensis]
Achn308841	RecName: Full=F-box/kelch-repeat protein SKIP30; AltName: Full=SKP1-interacting partner 30	0.461	-1.11856	4.73944e-08	1.40326e-06	yes	down	25.5	36.16	26.56	11.4	15.78	14.32	29.4067	13.8333	F-box/kelch-repeat protein [Actinidia chinensis var. chinensis]
Achn042671	RecName: Full=YTH domain-containing family protein 1; AltName: Full=Dermatomyositis associated with cancer putative autoantigen 1; Short=DACA-1	0.46	-1.11931	1.7211e-12	1.17045e-10	yes	down	919.84	647.34	759.4	351.67	434.3	361.2	775.527	382.39	YTH domain-containing family protein [Actinidia chinensis var. chinensis]
Achn046091	_	0.46	-1.11977	4.35868e-07	1.03401e-05	yes	down	12	11.82	9.36	5.7	6.59	4.58	11.06	5.62333	WRKY transcription factor [Actinidia chinensis var. chinensis]
Achn320711	_	0.459	-1.12208	1.04521e-12	7.41907e-11	yes	down	16.32	18.34	15.15	7.9	8.39	8.76	16.6033	8.35	hypothetical protein CEY00_Acc08855 [Actinidia chinensis var. chinensis]
Achn010211	RecName: Full=Non-specific phospholipase C4	0.459	-1.12418	0.00216661	0.0160637	yes	down	28.85	58.25	42.43	13.34	14.09	32.72	43.1767	20.05	Non-specific phospholipase [Actinidia chinensis var. chinensis]
Achn180011	RecName: Full=Receptor-like protein kinase FERONIA; AltName: Full=Protein SIRENE; Flags: Precursor	0.458	-1.1253	2.33477e-13	1.91999e-11	yes	down	43.77	44.05	44.25	22.7	26.56	18.3	44.0233	22.52	Receptor-like protein kinase [Actinidia chinensis var. chinensis]
Achn279221	RecName: Full=Probable protein phosphatase 2C 58; Short=AtPP2C58	0.458	-1.12533	2.12175e-09	8.31832e-08	yes	down	85.65	117.35	90.45	51.5	37.74	52.66	97.8167	47.3	Protein like [Actinidia chinensis var. chinensis]
Achn301091	RecName: Full=Secoisolariciresinol dehydrogenase	0.458	-1.12538	0.0035371	0.0240136	yes	down	3.63	3.32	6.88	3.24	3.01	1.72	4.61	2.65667	Secoisolariciresinol dehydrogenase [Actinidia chinensis var. chinensis]
Achn283121	RecName: Full=Hydroquinone glucosyltransferase; AltName: Full=Arbutin synthase	0.458	-1.12555	0.000112406	0.00133799	yes	down	39.48	18.06	32.88	12.84	18.62	12.81	30.14	14.7567	Hydroquinone glucosyltransferase [Actinidia chinensis var. chinensis]
Achn158301	_	0.458	-1.1256	0.000689119	0.00622916	yes	down	10.86	8.47	12.44	5.5	5.45	4.89	10.59	5.28	Late embryogenesis abundant protein [Actinidia chinensis var. chinensis]
Achn166291	RecName: Full=Chorismate synthase, chloroplastic; AltName: Full=5-enolpyruvylshikimate-3-phosphate phospholyase; AltName: Full=Protein EMBRYO DEFECTIVE 1144; Flags:	0.458	-1.12732	2.87424e-05	0.000418386	yes	down	4.91	4.74	5.28	2.31	2.4	2.63	4.97667	2.44667	chorismate synthase 1, chloroplastic-like [Olea europaea var. sylvestris]
Achn351181	RecName: Full=Ankyrin repeat-containing protein At5g02620	0.458	-1.12797	8.65309e-07	1.91311e-05	yes	down	92.87	149.63	83.79	46.83	55.47	60.98	108.763	54.4267	Ankyrin repeat-containing protein [Actinidia chinensis var. chinensis]
Achn035591	_	0.457	-1.13008	3.48136e-12	2.24111e-10	yes	down	286.83	323.07	372.9	168.93	136.31	177.09	327.6	160.777	hypothetical protein CEY00_Acc31197 [Actinidia chinensis var. chinensis]
Achn382671	RecName: Full=Calcium-dependent protein kinase 4; Short=CDPK 4; Short=StCDPK4	0.457	-1.13026	0.00667637	0.0395958	yes	down	2.31	1.54	1.43	0.77	0.92	0.91	1.76	0.866667	Calcium-dependent protein kinase [Actinidia chinensis var. chinensis]
Achn156741	RecName: Full=MACPF domain-containing protein CAD1; AltName: Full=Protein CONSTITUTIVELY ACTIVATED CELL DEATH 1; Short=Protein CAD1	0.456	-1.13175	1.42888e-15	1.69785e-13	yes	down	54.46	55.84	59.28	21.85	28.01	24.51	56.5267	24.79	MACPF domain-containing protein [Actinidia chinensis var. chinensis]
Achn017241	RecName: Full=4-coumarate--CoA ligase 2; Short=4CL 2; AltName: Full=4-coumaroyl-CoA synthase 2	0.456	-1.1322	2.19349e-07	5.56062e-06	yes	down	384.74	255.58	248.09	170.08	161.94	107.84	296.137	146.62	4-coumarate--CoA ligase [Actinidia chinensis var. chinensis]
Achn140081	RecName: Full=Gibberellin 2-beta-dioxygenase 1; AltName: Full=GA 2-oxidase 1; AltName: Full=Gibberellin 2-beta-hydroxylase 1; AltName: Full=Gibberellin 2-oxidase 1;	0.456	-1.13296	0.00295449	0.0207626	yes	down	27.28	39.09	19.63	12.85	6.23	22.48	28.6667	13.8533	Gibberellin 2-beta-dioxygenase [Actinidia chinensis var. chinensis]
Achn105481	RecName: Full=U-box domain-containing protein 4; AltName: Full=Plant U-box protein 4	0.456	-1.13395	6.60383e-12	4.0483e-10	yes	down	378.55	357.98	445.86	186.53	236.19	160.49	394.13	194.403	U-box domain-containing protein [Actinidia chinensis var. chinensis]
Achn109971	_	0.456	-1.13409	2.14852e-05	0.000324844	yes	down	26.53	17.8	21.59	7.94	13.13	11.13	21.9733	10.7333	Temperature-induced lipocalin-1 like [Actinidia chinensis var. chinensis]
Achn014281	RecName: Full=Cyclin-T1-4; Short=CycT1;4	0.456	-1.13428	6.39205e-14	5.8445e-12	yes	down	24.86	27.75	28.83	13.46	15.41	13.09	27.1467	13.9867	Cyclin-T1-4 like [Actinidia chinensis var. chinensis]
Achn049881	RecName: Full=Transcription factor MYB1R1; AltName: Full=Myb-related protein R1; Short=StMYB1R-1	0.455	-1.13462	4.61563e-15	4.97989e-13	yes	down	94.2	122.53	113.5	52.3	55.83	54.86	110.077	54.33	Transcription factor MYB1R1 like [Actinidia chinensis var. chinensis]
Achn272181	_	0.455	-1.13465	1.26555e-05	0.000202466	yes	down	6.6	5.36	3.72	2.32	2.11	3.02	5.22667	2.48333	Glutamate receptor 3.2 like [Actinidia chinensis var. chinensis]
Achn132221	_	0.455	-1.13598	0.000617046	0.00568428	yes	down	6.48	4.34	5.97	1.84	3.79	2.44	5.59667	2.69	Aspartyl protease [Actinidia chinensis var. chinensis]
Achn269341	RecName: Full=Vacuolar-sorting receptor 6; Short=AtVSR6; AltName: Full=BP80-like protein d; Short=AtBP80d; AltName: Full=Epidermal growth factor receptor-like prot	0.455	-1.1367	1.93111e-06	3.83962e-05	yes	down	42.73	27.16	24.49	18.31	16.15	11.7	31.46	15.3867	Vacuolar-sorting receptor 6 like [Actinidia chinensis var. chinensis]
Achn300591	RecName: Full=Ubiquitin-conjugating enzyme E2 10; AltName: Full=Ubiquitin carrier protein 10/12; AltName: Full=Ubiquitin-conjugating enzyme E2-17 kDa 10/12; AltName:	0.454	-1.13879	1.58279e-08	5.21276e-07	yes	down	284.44	442.4	280.63	166.89	164.79	162.36	335.823	164.68	Ubiquitin-conjugating enzyme, E2 [Cynara cardunculus var. scolymus]
Achn277901	RecName: Full=Kinesin-like protein KIFC3	0.454	-1.13895	3.45477e-07	8.40265e-06	yes	down	4.14	3.05	3.68	1.8	1.53	1.95	3.62333	1.76	Kinesin-like protein [Actinidia chinensis var. chinensis]
Achn283281	RecName: Full=PI-PLC X domain-containing protein At5g67130; Flags: Precursor	0.454	-1.1392	0.000354019	0.00358849	yes	down	5.84	8.31	6.03	4.66	2.26	3	6.72667	3.30667	PI-PLC X domain-containing protein [Actinidia chinensis var. chinensis]
Achn144051	RecName: Full=Glutathione S-transferase U17; Short=AtGSTU17; AltName: Full=GST class-tau member 17; AltName: Full=Glutathione S-transferase 30; AltName: Full=Prote	0.454	-1.13941	1.74385e-07	4.50113e-06	yes	down	114.16	76.19	129	57.24	54.57	38.39	106.45	50.0667	Glutathione S-transferase like [Actinidia chinensis var. chinensis]
Achn227481	_	0.454	-1.14012	6.47279e-09	2.31553e-07	yes	down	107.25	148.67	148.95	58.5	76.65	56.58	134.957	63.91	Alpha-amylase [Actinidia chinensis var. chinensis]
Achn355981	RecName: Full=Suppressor protein SRP40	0.454	-1.14074	2.45547e-09	9.52968e-08	yes	down	55.69	81.01	80.22	32.8	33.89	38.9	72.3067	35.1967	Protein of unknown function DUF4228, plant protein [Actinidia chinensis var. chinensis]
Achn104901	_	0.453	-1.14088	2.52533e-17	4.03051e-15	yes	down	71.91	73.04	81.72	29.94	38.9	30.21	75.5567	33.0167	Protein like [Actinidia chinensis var. chinensis]
Achn266831	RecName: Full=F-box protein At1g78280	0.453	-1.14119	7.68155e-22	2.35448e-19	yes	down	24.82	22.6	23.4	10.89	11.52	12.11	23.6067	11.5067	F-box protein [Actinidia chinensis var. chinensis]
Achn065001	RecName: Full=Beta-D-xylosidase 1; Short=AtBXL1; AltName: Full=Alpha-L-arabinofuranosidase; Flags: Precursor	0.453	-1.1413	1.21913e-09	5.00511e-08	yes	down	30.1	19.54	22.07	13.04	11.3	10.35	23.9033	11.5633	Beta-D-xylosidase [Actinidia chinensis var. chinensis]
Achn324661	RecName: Full=Zinc finger protein CONSTANS-LIKE 5	0.453	-1.14226	0.00860124	0.0485765	yes	down	17.07	8.52	18.68	3.58	10.38	7.7	14.7567	7.22	Zinc finger protein like [Actinidia chinensis var. chinensis]
Achn000011	RecName: Full=UDP-glycosyltransferase 85A5	0.453	-1.1423	1.13748e-07	3.08664e-06	yes	down	25.37	28.41	17.92	12.62	10.88	11.45	23.9	11.65	7-deoxyloganetin glucosyltransferase, partial [Actinidia chinensis var. chinensis]
Achn201591	_	0.453	-1.1437	0.00532386	0.0332793	yes	down	6	1.74	3.84	1.88	1.85	1.57	3.86	1.76667	Mesocentin like [Actinidia chinensis var. chinensis]
Achn068011	RecName: Full=TGACG-sequence-specific DNA-binding protein TGA-2.1; Short=TGA2.1	0.452	-1.14411	2.33143e-05	0.000349559	yes	down	11.79	9.06	10.79	5.41	6.89	3.47	10.5467	5.25667	Transcription factor like [Actinidia chinensis var. chinensis]
Achn055111	_	0.452	-1.14559	6.05423e-14	5.5734e-12	yes	down	123.58	113.53	111.71	54.43	66.26	48.95	116.273	56.5467	Esterase [Actinidia chinensis var. chinensis]
Achn017281	RecName: Full=Respiratory burst oxidase homolog protein C; AltName: Full=NADPH oxidase RBOHC; AltName: Full=StRBOHC	0.452	-1.14586	8.92724e-07	1.96407e-05	yes	down	23.21	14.7	12.32	7.62	7.99	8.7	16.7433	8.10333	Respiratory burst oxidase protein like [Actinidia chinensis var. chinensis]
Achn368931	RecName: Full=Beta-amyrin 28-oxidase; AltName: Full=Cytochrome P450 CYP716A52v2	0.452	-1.14641	6.80497e-05	0.000878231	yes	down	48.67	105.29	53.29	33.18	31.45	38.9	69.0833	34.51	Beta-amyrin 28-oxidase [Actinidia chinensis var. chinensis]
Achn149861	RecName: Full=Zinc finger A20 and AN1 domain-containing stress-associated protein 5; Short=AtSAP5	0.452	-1.14646	1.40852e-07	3.73203e-06	yes	down	232.71	295.79	202.49	109.27	138.24	106.79	243.663	118.1	Zinc finger A20 and AN1 domain-containing stress-associated protein [Actinidia chinensis var. chinensis]
Achn016321	_	0.452	-1.14697	5.45805e-06	9.71108e-05	yes	down	20.75	13.35	14.99	5.85	7.13	6.11	16.3633	6.36333	------
Achn311081	_	0.451	-1.14725	1.7091e-06	3.45833e-05	yes	down	104.01	83.89	135.22	45.08	61.99	48.62	107.707	51.8967	VQ motif-containing protein [Actinidia chinensis var. chinensis]
Achn162631	_	0.451	-1.14848	9.2475e-10	3.91574e-08	yes	down	62.8	75.8	71.82	28.67	41.7	31.62	70.14	33.9967	UPF0589 protein like [Actinidia chinensis var. chinensis]
Achn102351	_	0.451	-1.14851	0.00187073	0.014287	yes	down	54.37	91.81	53.24	24.33	21.83	51.24	66.4733	32.4667	------
Achn390491	RecName: Full=Cytochrome P450 CYP749A22; AltName: Full=Cytochrome P450 CYP749A20	0.451	-1.14889	9.36919e-09	3.22438e-07	yes	down	16	20.13	22.96	10.22	9.44	7.49	19.6967	9.05	Cytochrome P450 CYP749A22 like [Actinidia chinensis var. chinensis]
Achn193081	RecName: Full=Probable serine/threonine-protein kinase At1g18390; Flags: Precursor	0.451	-1.14994	0.000275544	0.00289982	yes	down	7.71	16.75	9.12	4.33	5.86	6.13	11.1933	5.44	Leaf rust 10 disease-resistance locus receptor-like protein kinase [Actinidia chinensis var. chinensis]
Achn316341	_	0.45	-1.15043	3.08589e-09	1.17399e-07	yes	down	253.39	351	325.65	138.52	173.98	136.96	310.013	149.82	Cortactin-binding protein like [Actinidia chinensis var. chinensis]
Achn120401	_	0.45	-1.15078	0.000479004	0.00463509	yes	down	3.72	3.54	2.63	1.47	1.81	1.4	3.29667	1.56	Caffeoylshikimate esterase [Actinidia chinensis var. chinensis]
Achn047061	_	0.45	-1.1508	3.27888e-05	0.000467201	yes	down	2.9	2.6	3.06	1.1	1.32	1.71	2.85333	1.37667	------
Achn077671	RecName: Full=Desumoylating isopeptidase 1; Short=DeSI-1; AltName: Full=PPPDE peptidase domain-containing protein 2; AltName: Full=Protein FAM152B	0.45	-1.15139	2.71897e-12	1.78007e-10	yes	down	44.25	55.04	54	25.7	26.97	23.91	51.0967	25.5267	Desumoylating isopeptidase, partial [Actinidia chinensis var. chinensis]
Achn082061	RecName: Full=Pyridoxal biosynthesis protein PDX2; AltName: Full=Probable glutamine amidotransferase; Short=AtPDX2; AltName: Full=Protein EMBRYO DEFECTIVE 2407	0.45	-1.15207	5.17666e-06	9.29008e-05	yes	down	15.73	10.06	13.75	6.57	5.64	6.85	13.18	6.35333	Pyridoxal 5'-phosphate synthase [Actinidia chinensis var. chinensis]
Achn151461	_	0.45	-1.15322	0.000596635	0.00552645	yes	down	10.78	23.1	15.58	5.19	5.75	10.52	16.4867	7.15333	Peroxisomal membrane protein, partial [Actinidia chinensis var. chinensis]
Achn025281	_	0.449	-1.15562	0.00303305	0.0212087	yes	down	15.26	20.55	22.27	8.56	11.41	7.98	19.36	9.31667	Protein of unknown function DUF4228, plant protein [Actinidia chinensis var. chinensis]
Achn182641	RecName: Full=Protein NRT1/ PTR FAMILY 4.3; Short=AtNPF4.3; AltName: Full=Nitrate transporter 1.14	0.449	-1.15593	0.000151527	0.00174738	yes	down	36	16.6	24.99	9.13	15.76	12.25	25.8633	12.38	Protein NRT1/ PTR FAMILY 4.3 like, partial [Actinidia chinensis var. chinensis]
Achn322221	RecName: Full=Beta-amylase 3, chloroplastic; AltName: Full=1,4-alpha-D-glucan maltohydrolase; AltName: Full=Beta-amylase 8; AltName: Full=Chloroplast beta-amylase;	0.449	-1.15593	0.00825138	0.0470837	yes	down	14.48	37.66	11.85	15.43	7.22	8.69	21.33	10.4467	beta-amylase [Actinidia chinensis]
Achn071471	RecName: Full=SNF1-related protein kinase regulatory subunit beta-2; Short=AKIN subunit beta-2; Short=AKINB2; Short=AKINbeta2	0.449	-1.1563	2.4906e-05	0.000369115	yes	down	17.6	13.25	12.07	8.77	7.27	5.63	14.3067	7.22333	SNF1-related protein kinase regulatory subunit beta-2 like [Actinidia chinensis var. chinensis]
Achn170471	_	0.448	-1.15801	0.00267191	0.0191115	yes	down	3.99	2.68	3.88	1.02	1.67	2.05	3.51667	1.58	Myb family transcription factor EFM like [Actinidia chinensis var. chinensis]
Achn051751	RecName: Full=Probable serine/threonine-protein kinase Cx32, chloroplastic; Flags: Precursor	0.447	-1.16105	3.19518e-13	2.54981e-11	yes	down	194.84	223.27	241.26	80.2	109.24	86.13	219.79	91.8567	Serine/threonine-protein kinase [Actinidia chinensis var. chinensis]
Achn197411	_	0.446	-1.16493	7.6162e-15	8.02468e-13	yes	down	152.62	137.28	159.94	58.68	74.55	58.38	149.947	63.87	NAC domain-containing protein [Actinidia chinensis var. chinensis]
Achn066041	_	0.446	-1.16637	6.29393e-15	6.71013e-13	yes	down	27.36	26.06	22.57	12.94	13.72	10.33	25.33	12.33	Calmodulin-binding protein 60 E like [Actinidia chinensis var. chinensis]
Achn216531	RecName: Full=NADP-dependent malic enzyme 4, chloroplastic; Short=AtNADP-ME4; Short=NADP-malic enzyme 4; Flags: Precursor	0.446	-1.16641	2.43974e-05	0.000362973	yes	down	6.87	8.27	5.23	2.51	3.11	4.14	6.79	3.25333	NADP-dependent malic enzyme like [Actinidia chinensis var. chinensis]
Achn159201	RecName: Full=Zinc finger protein AZF3; AltName: Full=Zinc-finger protein 3	0.445	-1.16779	5.73999e-13	4.32471e-11	yes	down	791.77	1121.8	820.99	423.35	421.42	449.63	911.52	431.467	Zinc finger protein [Actinidia chinensis var. chinensis]
Achn138321	RecName: Full=Thioredoxin-like 1-1, chloroplastic; AltName: Full=Lilium-type thioredoxin 1-1	0.445	-1.16813	0.000476374	0.004617	yes	down	4.46	5.58	5.7	2.04	1.8	3.68	5.24667	2.50667	Thioredoxin-like [Actinidia chinensis var. chinensis]
Achn264461	RecName: Full=L-type lectin-domain containing receptor kinase IV.2; Short=Arabidopsis thaliana lectin-receptor kinase a4; Short=AthlecRK-a4; Short=LecRK-IV.2; AltN	0.445	-1.16946	0.000741882	0.00664369	yes	down	5.92	4.57	5.53	1.71	3.59	2.4	5.34	2.56667	Legume lectin domain protein [Actinidia chinensis var. chinensis]
Achn144091	RecName: Full=Glutathione S-transferase U17; Short=AtGSTU17; AltName: Full=GST class-tau member 17; AltName: Full=Glutathione S-transferase 30; AltName: Full=Prote	0.445	-1.16949	1.9616e-08	6.32141e-07	yes	down	40.56	32.98	42.6	21.86	15.92	17.72	38.7133	18.5	Glutathione S-transferase like [Actinidia chinensis var. chinensis]
Achn117541	_	0.445	-1.16961	3.19803e-14	3.0161e-12	yes	down	477.73	524.04	530.17	220.41	262.65	252.25	510.647	245.103	Homeotic protein like [Actinidia chinensis var. chinensis]
Achn172521	RecName: Full=Zinc finger protein ZAT12; AltName: Full=Protein RESPONSIVE TO HIGH LIGHT 41	0.444	-1.17005	4.72293e-07	1.11162e-05	yes	down	155.57	250.86	187.56	85.27	106.1	92.59	197.997	94.6533	Zinc finger protein [Actinidia chinensis var. chinensis]
Achn211641	_	0.444	-1.17019	8.46662e-11	4.32519e-09	yes	down	17.71	16.75	16.6	7.87	8.27	8.83	17.02	8.32333	TVP38/TMEM64 family membrane protein like [Actinidia chinensis var. chinensis]
Achn146171	_	0.444	-1.17084	4.64512e-05	0.00063088	yes	down	39.99	69.42	47.14	15.74	25.7	30.24	52.1833	23.8933	Dehydration-responsive element-binding protein, partial [Actinidia chinensis var. chinensis]
Achn357951	_	0.444	-1.17121	3.74646e-08	1.13927e-06	yes	down	77.18	111.58	93.6	50.92	62.91	62.33	94.12	58.72	RING-H2 finger protein [Actinidia chinensis var. chinensis]
Achn273501	_	0.444	-1.17145	9.13161e-07	1.99925e-05	yes	down	27.57	36.01	35.09	14.04	21.03	12.05	32.89	15.7067	GDP-fucose protein O-fucosyltransferase protein [Actinidia chinensis var. chinensis]
Achn097701	_	0.444	-1.1715	3.45924e-15	3.79293e-13	yes	down	45.62	56.35	49.47	22.98	26.29	23.04	50.48	24.1033	Polyketide synthase [Actinidia chinensis var. chinensis]
Achn158351	_	0.444	-1.17192	1.72271e-12	1.17045e-10	yes	down	325.3	344.71	251.44	135.66	157.87	145.48	307.15	146.337	Hybrid signal transduction histidine kinase [Actinidia chinensis var. chinensis]
Achn080041	RecName: Full=Organic cation/carnitine transporter 4; Short=AtOCT4	0.444	-1.17203	0.00298508	0.0209242	yes	down	2.73	2.32	3.95	1.46	1.8	1.03	3	1.43	Organic cation/carnitine transporter like [Actinidia chinensis var. chinensis]
Achn278691	RecName: Full=Common plant regulatory factor 1; Short=CPRF-1	0.444	-1.1721	5.50387e-06	9.76046e-05	yes	down	56.83	29.45	42.01	21.23	26.74	18.14	42.7633	22.0367	Common plant regulatory factor 1 like [Actinidia chinensis var. chinensis]
Achn339761	RecName: Full=S-adenosylmethionine decarboxylase proenzyme; Short=AdoMetDC; Short=SAMDC; Contains: RecName: Full=S-adenosylmethionine decarboxylase alpha chain; Cont	0.444	-1.17269	6.45617e-13	4.79731e-11	yes	down	99.59	89.45	86.58	47.59	39.61	44.03	91.8733	43.7433	S-adenosylmethionine decarboxylase beta chain like [Actinidia chinensis var. chinensis]
Achn206221	_	0.443	-1.17332	0.000190325	0.00212309	yes	down	11.21	27.67	14.62	8.16	7.61	9.87	17.8333	8.54667	Tricalbin-3 like [Actinidia chinensis var. chinensis]
Achn290401	RecName: Full=Fructose-1,6-bisphosphatase, cytosolic; Short=FBPase; AltName: Full=D-fructose-1,6-bisphosphate 1-phosphohydrolase	0.443	-1.17428	1.46449e-05	0.000230734	yes	down	9.81	6.26	7.89	3.88	3.27	2.91	7.98667	3.35333	Fructose-1,6-bisphosphatase [Actinidia chinensis var. chinensis]
Achn108411	RecName: Full=Transcription factor MYB48; AltName: Full=Myb-related protein 48; Short=AtMYB48	0.443	-1.17429	0.000198273	0.00219631	yes	down	324.95	119.26	158.28	86.15	115.23	81.2	200.83	94.1933	Transcription factor like [Actinidia chinensis var. chinensis]
Achn286531	RecName: Full=Interactor of constitutive active ROPs 2, chloroplastic; AltName: Full=ROP-interactive partner 2; Flags: Precursor	0.443	-1.17551	7.97871e-08	2.25636e-06	yes	down	8.05	6.37	5.7	3.24	3.4	2.85	6.70667	3.16333	Interactor of constitutive active ROPs 2 like [Actinidia chinensis var. chinensis]
Achn227731	_	0.442	-1.17638	0.00138196	0.0111613	yes	down	3.59	2.76	2.16	1.84	1.27	0.94	2.83667	1.35	Remorin, C-terminal protein [Actinidia chinensis var. chinensis]
Achn019751	_	0.442	-1.17839	3.43355e-07	8.36094e-06	yes	down	161.9	231.96	123.74	76.38	79.27	93.98	172.533	83.21	3-hydroxy-3-methylglutaryl-coenzyme A reductase [Actinidia chinensis var. chinensis]
Achn184691	RecName: Full=Nucleoside diphosphate kinase IV, chloroplastic/mitochondrial; Short=NDK IV; Short=NDP kinase IV; Short=NDPK IV; AltName: Full=Nucleoside diphosphate	0.442	-1.17908	1.70003e-19	3.82124e-17	yes	down	25.75	29.86	27.49	12.44	13.55	13.5	27.7	13.1633	hypothetical protein CEY00_Acc28778 [Actinidia chinensis var. chinensis]
Achn172141	_	0.442	-1.17945	6.73076e-09	2.40144e-07	yes	down	116	188.99	170.4	75.15	81.46	69.61	158.463	75.4067	------
Achn221821	RecName: Full=Probable galacturonosyltransferase-like 3	0.441	-1.17983	5.70813e-05	0.000754363	yes	down	18.21	16.45	28.34	8.55	12.79	8.49	21	9.94333	Galacturonosyltransferase-like [Actinidia chinensis var. chinensis]
Achn181831	RecName: Full=Zinc finger CCCH domain-containing protein 20; Short=AtC3H20	0.441	-1.17994	0.00123367	0.0101543	yes	down	18.41	20.46	29.53	6.12	9.27	16.93	22.8	10.7733	Zinc finger CCCH domain-containing protein [Actinidia chinensis var. chinensis]
Achn045521	_	0.441	-1.18175	0.000628929	0.00577207	yes	down	5.41	7.41	5.8	4.7	2.9	1.97	6.20667	3.19	Protein of unknown function DUF688 protein [Actinidia chinensis var. chinensis]
Achn009221	_	0.441	-1.18236	0.00339706	0.0232819	yes	down	15.3	18.19	21.79	7.52	12.61	6.45	18.4267	8.86	Protein mms22 like [Actinidia chinensis var. chinensis]
Achn069471	RecName: Full=Ethylene-responsive transcription factor TINY	0.44	-1.18384	0.00101134	0.00858288	yes	down	20.73	43.53	19.58	12.01	12.2	15.72	27.9467	13.31	Dehydration-responsive element-binding protein [Actinidia chinensis var. chinensis]
Achn299191	_	0.44	-1.18413	3.46742e-07	8.42584e-06	yes	down	12.77	7.73	6.87	4.38	3.1	4.17	9.12333	3.88333	Anti-sigma-I factor RsgI6 like [Actinidia chinensis var. chinensis]
Achn022461	_	0.44	-1.18449	4.68785e-06	8.48139e-05	yes	down	14.91	9.66	9.91	7.76	5.87	4.54	11.4933	6.05667	Rho-associated protein kinase [Actinidia chinensis var. chinensis]
Achn082251	RecName: Full=Mitogen-activated protein kinase 3; Short=AtMPK3; Short=MAP kinase 3	0.44	-1.18578	2.26172e-19	5.04176e-17	yes	down	179.03	189.97	183.18	77.13	90.47	94.04	184.06	87.2133	Mitogen-activated protein kinase [Actinidia chinensis var. chinensis]
Achn258391	RecName: Full=Probable glucuronoxylan glucuronosyltransferase IRX7; AltName: Full=Protein FRAGILE FIBER 8; AltName: Full=Protein IRREGULAR XYLEM 7	0.439	-1.18662	5.08016e-09	1.8694e-07	yes	down	81.9	56.27	61.45	31.27	38.66	23.3	66.54	31.0767	Glucuronoxylan glucuronosyltransferase [Actinidia chinensis var. chinensis]
Achn313551	RecName: Full=Beta-amyrin 28-oxidase; AltName: Full=Cytochrome P450 CYP716A52v2	0.439	-1.18782	9.29276e-05	0.00114089	yes	down	65.31	42.62	34.83	15.57	18.98	32.37	47.5867	22.3067	Beta-amyrin 28-oxidase [Actinidia chinensis var. chinensis]
Achn158291	_	0.439	-1.18836	2.67177e-09	1.03098e-07	yes	down	236.27	205.25	193.84	92.13	90.07	122.07	211.787	101.423	Late embryogenesis abundant protein [Actinidia chinensis var. chinensis]
Achn344561	_	0.438	-1.18983	5.56545e-13	4.20495e-11	yes	down	13.98	15.71	13.16	9.54	10.01	8.78	14.2833	9.44333	Trihelix transcription factor [Actinidia chinensis var. chinensis]
Achn021181	_	0.438	-1.18992	4.14643e-09	1.5512e-07	yes	down	83.35	63.29	56.03	38.36	32.3	23.5	67.5567	31.3867	Protein KINESIN LIGHT CHAIN-RELATED like [Actinidia chinensis var. chinensis]
Achn070191	_	0.438	-1.19048	0.000361489	0.00365596	yes	down	6.54	9.3	3.51	3.3	2.41	3.72	6.45	3.14333	------
Achn141481	_	0.438	-1.19059	0.00372688	0.0250561	yes	down	36.03	52.82	40.36	18.62	10.8	31.96	43.07	20.46	Actin cytoskeleton-regulatory complex protein [Actinidia chinensis var. chinensis]
Achn240981	RecName: Full=Probable beta-D-xylosidase 5; Short=AtBXL5; Flags: Precursor	0.438	-1.19114	0.00353004	0.0239778	yes	down	11.21	6.24	3.92	4.7	1.8	3.86	7.12333	3.45333	Beta-D-xylosidase [Actinidia chinensis var. chinensis]
Achn051801	_	0.438	-1.19164	7.3789e-05	0.000938383	yes	down	26.23	17.69	26.28	12.1	10.92	9.82	23.4	10.9467	Mavicyanin like [Actinidia chinensis var. chinensis]
Achn234391	_	0.438	-1.19257	9.63963e-14	8.58118e-12	yes	down	43.67	36.64	30.99	15.92	16.01	13.4	37.1	15.11	DEAD-box ATP-dependent RNA helicase [Actinidia chinensis var. chinensis]
Achn060141	RecName: Full=MLO-like protein 6; Short=AtMlo6	0.437	-1.19278	0.00733751	0.0428294	yes	down	1.3	2.78	1.58	0.81	1.24	1.38	1.88667	1.14333	MLO-like protein [Actinidia chinensis var. chinensis]
Achn036881	RecName: Full=Clathrin heavy chain 2	0.437	-1.19321	4.8317e-11	2.53551e-09	yes	down	128.8	167.52	112.63	61.1	67.41	63.96	136.317	64.1567	uncharacterized protein A4U43_C05F5080 [Asparagus officinalis]
Achn253021	_	0.437	-1.1934	2.82476e-14	2.71147e-12	yes	down	438.83	556.52	536.9	257.22	246.59	215.62	510.75	239.81	Protein spire like, partial [Actinidia chinensis var. chinensis]
Achn173871	_	0.437	-1.19371	1.12403e-06	2.40431e-05	yes	down	104.38	183.78	101.7	58.86	69.32	55.22	129.953	61.1333	Rho-type GTPase-activating protein 4 [Actinidia chinensis var. chinensis]
Achn372801	RecName: Full=GDSL esterase/lipase At5g03980; AltName: Full=Extracellular lipase At5g03980; Flags: Precursor	0.437	-1.19432	8.92025e-08	2.49591e-06	yes	down	17.29	18.01	19.19	6.89	9.03	9.68	18.1633	8.53333	GDSL esterase/lipase [Actinidia chinensis var. chinensis]
Achn329191	RecName: Full=Probable WRKY transcription factor 40; AltName: Full=WRKY DNA-binding protein 40	0.437	-1.19448	7.85907e-06	0.000132641	yes	down	70.19	139.13	82.64	51.64	34.77	50.31	97.32	45.5733	WRKY transcription factor 40 [Actinidia chinensis var. chinensis]
Achn344001	RecName: Full=L-ascorbate oxidase homolog; Flags: Precursor	0.437	-1.19558	8.15368e-08	2.30052e-06	yes	down	157.34	272.82	204.44	110.71	114.05	97.61	211.533	107.457	L-ascorbate oxidase [Actinidia chinensis var. chinensis]
Achn331661	RecName: Full=Ethylene-responsive transcription factor 1A; Short=AtERF1A; AltName: Full=Ethylene-responsive element-binding factor 1A; Short=EREBP-1A	0.437	-1.19586	7.59714e-05	0.000962959	yes	down	50.2	71.36	94.92	24.5	30.48	46.52	72.16	33.8333	Ethylene-responsive transcription factor [Actinidia chinensis var. chinensis]
Achn185321	RecName: Full=Protein trichome birefringence	0.436	-1.19654	0.000625016	0.00574398	yes	down	2.46	2.27	2.29	0.77	1.57	0.96	2.34	1.1	Protein trichome birefringence like [Actinidia chinensis var. chinensis]
Achn156851	RecName: Full=Cellulose synthase A catalytic subunit 8	0.436	-1.19721	4.13297e-07	9.8741e-06	yes	down	30.16	18.39	18.69	12.59	11.13	7.8	22.4133	10.5067	Cellulose synthase A catalytic subunit 8 [UDP-forming] like [Actinidia chinensis var. chinensis]
Achn306671	RecName: Full=Protein YLS9; AltName: Full=Protein NDR1/HIN1-LIKE 10; Short=AtNHL10; AltName: Full=Protein YELLOW-LEAF-SPECIFIC GENE 9	0.436	-1.19765	1.32133e-14	1.32986e-12	yes	down	1583.18	1578.71	1562.68	645.37	882.6	677.47	1574.86	735.147	NDR1/HIN1-Like protein [Actinidia chinensis var. chinensis]
Achn155671	_	0.436	-1.19768	9.45211e-16	1.1695e-13	yes	down	1025.27	1101.59	1052.4	447.86	588.72	451.63	1059.75	496.07	Nuclease [Actinidia chinensis var. chinensis]
Achn086711	RecName: Full=Glucomannan 4-beta-mannosyltransferase 9; AltName: Full=Cellulose synthase-like protein A9; Short=AtCslA9; AltName: Full=Glucomannan synthase; AltNam	0.436	-1.19822	0.000227455	0.00246108	yes	down	11.32	7.74	6.79	5.39	3.86	2.21	8.61667	3.82	Glucomannan 4-beta-mannosyltransferase [Actinidia chinensis var. chinensis]
Achn310031	_	0.436	-1.19822	2.64951e-05	0.000389456	yes	down	6.13	4.96	6.99	2.58	2.72	3.27	6.02667	2.85667	Major facilitator superfamily domain-containing protein [Actinidia chinensis var. chinensis]
Achn332231	RecName: Full=Probable protein phosphatase 2C 63; Short=AtPP2C63	0.435	-1.19927	2.71798e-12	1.78007e-10	yes	down	161.23	133.05	168.81	48.08	78.81	52.81	154.363	59.9	Protein like [Actinidia chinensis var. chinensis]
Achn059611	_	0.434	-1.20262	1.93057e-06	3.83962e-05	yes	down	6.4	5.09	4.42	2.76	1.58	2.38	5.30333	2.24	Nuclear poly(A) polymerase 3 (PAP(III)) like [Actinidia chinensis var. chinensis]
Achn017121	RecName: Full=Protein BONZAI 1; AltName: Full=COPINE 1	0.434	-1.20344	3.53928e-11	1.9017e-09	yes	down	26.34	33.94	23.27	13.42	12.09	13.58	27.85	13.03	Protein BONZAI like [Actinidia chinensis var. chinensis]
Achn056131	RecName: Full=Remorin; AltName: Full=pp34	0.434	-1.20348	2.51102e-06	4.85431e-05	yes	down	24.18	21.02	20.82	13.54	10.19	7.09	22.0067	10.2733	PREDICTED: remorin [Phoenix dactylifera]
Achn036761	_	0.434	-1.20478	0.000259998	0.00276099	yes	down	3.5	2.85	3.26	1.74	1.62	1.39	3.20333	1.58333	F-box protein At5g49610-like [Quercus suber]
Achn143761	_	0.433	-1.20604	3.95504e-06	7.32146e-05	yes	down	13.42	24.66	14.91	8.8	8.72	7.06	17.6633	8.19333	SNF2 domain-containing protein [Actinidia chinensis var. chinensis]
Achn053241	RecName: Full=NAC domain-containing protein 7; Short=ANAC007; AltName: Full=Protein EMBRYO DEFECTIVE 2749; AltName: Full=Protein VASCULAR RELATED NAC-DOMAIN 4	0.433	-1.20751	0.000687195	0.00621965	yes	down	4.93	3.78	7.61	2.82	3.16	2.51	5.44	2.83	NAC domain-containing protein [Actinidia chinensis var. chinensis]
Achn082081	RecName: Full=Fasciclin-like arabinogalactan protein 12; Flags: Precursor	0.433	-1.20865	1.46807e-08	4.85869e-07	yes	down	133.41	90.71	109.5	68.84	43.33	42.78	111.207	51.65	Fasciclin-like arabinogalactan protein [Actinidia chinensis var. chinensis]
Achn270491	RecName: Full=MLO-like protein 1; Short=AtMlo1; AltName: Full=MLO protein homolog 1; Short=AtMlo-H1	0.433	-1.20917	4.47062e-16	5.91108e-14	yes	down	75.51	91.99	69.93	37.64	37.66	35.6	79.1433	36.9667	MLO-like protein [Vitis flexuosa]
Achn261771	RecName: Full=DNA repair protein REV1; Short=AtREV1; AltName: Full=Rev1-like terminal deoxycytidyl transferase	0.432	-1.2097	7.06004e-06	0.000120602	yes	down	16.6	10.94	7.48	5.99	5.9	4.47	11.6733	5.45333	DNA repair protein [Actinidia chinensis var. chinensis]
Achn119791	RecName: Full=Phosphoinositide phospholipase C 4; AltName: Full=Phosphoinositide phospholipase PLC4; Short=AtPLC4; Short=PI-PLC4	0.432	-1.21009	0.000139613	0.0016197	yes	down	29.93	76.03	35.36	18.94	24.13	23.6	47.1067	22.2233	Phosphoinositide phospholipase [Actinidia chinensis var. chinensis]
Achn071571	RecName: Full=Protein DGCR14; AltName: Full=DiGeorge syndrome critical region 13; AltName: Full=DiGeorge syndrome critical region 14; AltName: Full=DiGeorge syndro	0.432	-1.21114	6.17918e-08	1.78772e-06	yes	down	62.73	102.6	61.5	33.58	34.96	37.09	75.61	35.21	hypothetical protein CEY00_Acc13595 [Actinidia chinensis var. chinensis]
Achn142831	_	0.431	-1.21283	0.0012177	0.0100444	yes	down	7.28	7.76	8.12	3.77	4.32	2.66	7.72	3.58333	Trigger factor like [Actinidia chinensis var. chinensis]
Achn053361	_	0.431	-1.21308	7.39227e-18	1.30321e-15	yes	down	183.26	146.81	153.62	66.93	79	77.75	161.23	74.56	WD40-repeat-containing domain protein [Actinidia chinensis var. chinensis]
Achn012431	_	0.431	-1.21347	1.30451e-11	7.55075e-10	yes	down	48.02	34.16	41.5	18.75	21.99	16.01	41.2267	18.9167	SNAP25ous protein [Actinidia chinensis var. chinensis]
Achn337911	RecName: Full=Zinc finger CCCH domain-containing protein 33; Short=OsC3H33	0.431	-1.21482	1.19158e-09	4.89946e-08	yes	down	34.31	37.63	29.25	17.56	17.79	14.9	33.73	16.75	Zinc finger CCCH domain-containing protein [Actinidia chinensis var. chinensis]
Achn285831	_	0.431	-1.2151	2.95821e-07	7.30025e-06	yes	down	48.74	35.58	48.49	28.85	15.83	16.97	44.27	20.55	Tubulin beta-1 chain [Actinidia chinensis var. chinensis]
Achn187681	RecName: Full=Alpha/beta hydrolase domain-containing protein 17B; Flags: Precursor	0.431	-1.2152	0.000855387	0.00746919	yes	down	7.75	6.82	10.34	2.57	3.61	5.4	8.30333	3.86	Protein ABHD17B like [Actinidia chinensis var. chinensis]
Achn244791	RecName: Full=Protein kinase PVPK-1	0.431	-1.21534	5.52823e-05	0.000734876	yes	down	8.22	17.08	9.79	5.52	5.3	5.51	11.6967	5.44333	Serine/threonine-protein kinase [Actinidia chinensis var. chinensis]
Achn339351	_	0.431	-1.21571	5.70354e-07	1.31376e-05	yes	down	30.09	35.85	39.52	16.66	19.66	12.48	35.1533	16.2667	3-oxoacyl-[acyl-carrier-protein] synthase [Actinidia chinensis var. chinensis]
Achn320001	_	0.43	-1.21715	1.77649e-12	1.20395e-10	yes	down	10.56	13.72	9.21	6.26	5.59	6.42	11.1633	6.09	Envelope glycoprotein like [Actinidia chinensis var. chinensis]
Achn208101	_	0.429	-1.21971	5.07167e-10	2.25954e-08	yes	down	30.75	26.37	19.27	11.4	11.31	12.36	25.4633	11.69	Legume lectin domain protein [Actinidia chinensis var. chinensis]
Achn049821	RecName: Full=Homeobox-leucine zipper protein ATHB-15; AltName: Full=HD-ZIP protein ATHB-15; AltName: Full=Homeodomain transcription factor ATHB-15; AltName: Full=	0.429	-1.21993	8.10014e-09	2.84116e-07	yes	down	114.28	108.25	66.52	42.95	40.71	49.85	96.35	44.5033	Homeobox-leucine zipper protein like [Actinidia chinensis var. chinensis]
Achn197701	_	0.429	-1.22169	0.000676961	0.0061439	yes	down	21.43	10.23	15.18	5.79	7.04	8.62	15.6133	7.15	Tat-binding like [Actinidia chinensis var. chinensis]
Achn270741	_	0.429	-1.22178	2.25154e-14	2.17673e-12	yes	down	191.47	146.89	190.59	66.38	84.71	63.85	176.317	71.6467	3-oxoacyl-[acyl-carrier-protein] reductase [Actinidia chinensis var. chinensis]
Achn014411	RecName: Full=Probable LRR receptor-like serine/threonine-protein kinase At2g16250; Flags: Precursor	0.429	-1.22186	0.000109191	0.00130665	yes	down	26.67	43.71	15.25	13.94	14.25	11.47	28.5433	13.22	LRR receptor-like serine/threonine-protein kinase [Actinidia chinensis var. chinensis]
Achn103781	RecName: Full=Bidirectional sugar transporter SWEET2a; Short=OsSWEET2a; Flags: Precursor	0.428	-1.22289	0.000304441	0.00315425	yes	down	13.27	30.12	16.82	8.62	7.95	11.29	20.07	9.28667	Bidirectional sugar transporter like [Actinidia chinensis var. chinensis]
Achn347391	RecName: Full=Hexokinase-3	0.428	-1.22475	0.000845153	0.0074014	yes	down	5.36	2.93	3.57	1.56	2.12	1.77	3.95333	1.81667	Hexokinase-3 like [Actinidia chinensis var. chinensis]
Achn266051	RecName: Full=Peptidyl-prolyl cis-trans isomerase CYP40; Short=PPIase CYP40; AltName: Full=Cyclophilin of 40 kDa; Short=Cyclophilin-40; AltName: Full=Protein SQUIN	0.428	-1.22478	3.56102e-07	8.60677e-06	yes	down	28.72	15.63	16.26	9.39	9.7	8.69	20.2033	9.26	Peptidyl-prolyl cis-trans isomerase [Actinidia chinensis var. chinensis]
Achn177861	RecName: Full=Heat shock cognate 70 kDa protein	0.428	-1.22486	4.26515e-10	1.93026e-08	yes	down	10.62	13.58	9.08	5.99	4.85	4.31	11.0933	5.05	Heat shock protein 70 family protein [Actinidia chinensis var. chinensis]
Achn009381	_	0.428	-1.22497	6.98097e-12	4.26013e-10	yes	down	67.06	86.05	66.69	32.19	38.01	29.14	73.2667	33.1133	Protein ACCELERATED CELL DEATH like [Actinidia chinensis var. chinensis]
Achn318101	_	0.428	-1.22531	3.68576e-07	8.87589e-06	yes	down	79.31	87.39	86.78	38.18	25.77	52.74	84.4933	38.8967	ethylene response factor 4 [Actinidia deliciosa]
Achn149381	RecName: Full=Protein YLS9; AltName: Full=Protein NDR1/HIN1-LIKE 10; Short=AtNHL10; AltName: Full=Protein YELLOW-LEAF-SPECIFIC GENE 9	0.427	-1.2263	2.76765e-15	3.09759e-13	yes	down	901.1	1021.53	939.66	370.68	497.72	443.51	954.097	437.303	hypothetical protein CEY00_Acc16959 [Actinidia chinensis var. chinensis]
Achn292321	_	0.427	-1.22642	9.7959e-06	0.000161605	yes	down	26.69	29.14	27.65	12.11	7.9	18.32	27.8267	12.7767	Regulatory protein [Actinidia chinensis var. chinensis]
Achn316751	_	0.427	-1.229	9.48664e-05	0.00116099	yes	down	32.88	23.06	49.38	15.73	17.97	13.44	35.1067	15.7133	------
Achn110331	_	0.426	-1.22971	0.00662716	0.0393472	yes	down	28.5	10.63	17.69	7.26	9.39	9.19	18.94	8.61333	Non-specific lipid transfer protein GPI-anchored 2 like [Actinidia chinensis var. chinensis]
Achn381741	_	0.426	-1.23119	2.6669e-05	0.000391372	yes	down	22.91	15.39	12.55	7.84	10.05	5.44	16.95	7.77667	Protein IQ-DOMAIN like [Actinidia chinensis var. chinensis]
Achn048731	RecName: Full=Diacylglycerol kinase 2; Short=AtDGK2; Short=DAG kinase 2; AltName: Full=Diglyceride kinase 2; Short=DGK 2	0.426	-1.23177	1.82796e-12	1.23573e-10	yes	down	24.86	28.99	26.61	11.23	13.92	10.67	26.82	11.94	Diacylglycerol kinase [Actinidia chinensis var. chinensis]
Achn268631	RecName: Full=U-box domain-containing protein 12; AltName: Full=Plant U-box protein 12; Short=OsPUB12	0.426	-1.23183	1.43394e-18	2.84394e-16	yes	down	26.36	31.49	28.43	12.31	13.72	12.16	28.76	12.73	U-box domain-containing protein [Actinidia chinensis var. chinensis]
Achn055501	RecName: Full=Probable protein phosphatase 2C 2; Short=AtPP2C02; AltName: Full=Protein phosphatase AP2C2	0.426	-1.23257	2.86132e-14	2.73682e-12	yes	down	30.1	26.71	25.24	11.96	13.64	11.09	27.35	12.23	Protein like [Actinidia chinensis var. chinensis]
Achn089421	RecName: Full=Probable calcium-binding protein CML31; AltName: Full=Calmodulin-like protein 31	0.425	-1.23286	4.6399e-10	2.09635e-08	yes	down	253.77	199.38	281.06	90.29	119.04	125.18	244.737	111.503	Calcium-binding protein [Actinidia chinensis var. chinensis]
Achn267351	RecName: Full=Serine/arginine-rich splicing factor SR34A; Short=At-SR34A; Short=At-SRp34A; Short=AtSR34A; AltName: Full=SER/ARG-rich protein 34A	0.425	-1.23304	3.1795e-10	1.48375e-08	yes	down	116.4	150.24	99.33	53.78	63.29	50.48	121.99	55.85	Nucleotide-binding, alpha-beta plait, partial [Cynara cardunculus var. scolymus]
Achn362831	RecName: Full=Ethylene-responsive transcription factor 12; Short=AtERF12; AltName: Full=Ethylene-responsive element-binding factor 12; Short=EREBP-12	0.425	-1.23381	0.000214425	0.00233685	yes	down	42.25	89.18	54.74	34.14	23.91	27.5	62.0567	28.5167	ethylene response factor [Actinidia chinensis]
Achn369541	_	0.425	-1.23495	2.7485e-07	6.85169e-06	yes	down	136.07	65.54	90.11	36.17	42.81	40.14	97.24	39.7067	Lipid phosphate phosphatase [Actinidia chinensis var. chinensis]
Achn008121	RecName: Full=Glucan endo-1,3-beta-D-glucosidase; AltName: Full=Major pollen allergen Ole e 9; AltName: Allergen=Ole e 9; Flags: Precursor	0.425	-1.23521	5.0375e-07	1.17948e-05	yes	down	222.37	433.78	265.01	121.05	151.66	146.81	307.053	139.84	Glucan endo-1,3-beta-glucosidase [Actinidia chinensis var. chinensis]
Achn171221	_	0.424	-1.23794	1.68588e-06	3.41647e-05	yes	down	28.24	30.34	33.19	8.66	14.89	17.41	30.59	13.6533	Mannitol dehydrogenase [Actinidia chinensis var. chinensis]
Achn373381	RecName: Full=Putative disease resistance protein At1g59780	0.424	-1.23924	9.18552e-18	1.5781e-15	yes	down	31.56	26.39	29.36	12.86	14.88	11.78	29.1033	13.1733	Disease resistance RPP8-like protein [Actinidia chinensis var. chinensis]
Achn124621	_	0.424	-1.23946	2.84714e-07	7.05845e-06	yes	down	32.63	23.69	24.44	9.11	10.09	14.22	26.92	11.14	Guanine nucleotide-binding protein subunit gamma 1 like [Actinidia chinensis var. chinensis]
Achn112311	RecName: Full=L-type lectin-domain containing receptor kinase VII.1; Short=LecRK-VII.1; Flags: Precursor	0.423	-1.24028	0.000441187	0.00431321	yes	down	2.93	2.33	3.83	1.67	1.07	1.38	3.03	1.37333	L-type lectin-domain containing receptor kinase VII.1 [Herrania umbratica]
Achn010101	RecName: Full=Putative ABC transporter C family member 15; Short=ABC transporter ABCC.15; Short=AtABCC15; AltName: Full=ATP-energized glutathione S-conjugate pump	0.423	-1.24028	9.79752e-05	0.00119201	yes	down	25.88	13.65	13.68	6.54	5.66	11.82	17.7367	8.00667	ABC transporter C family member 9 like [Actinidia chinensis var. chinensis]
Achn341641	RecName: Full=E3 ubiquitin-protein ligase At4g11680; AltName: Full=RING finger protein At4g11680	0.423	-1.24121	7.53625e-18	1.31412e-15	yes	down	99.55	96.69	99.75	40.92	52.59	40.75	98.6633	44.7533	E3 ubiquitin-protein like [Actinidia chinensis var. chinensis]
Achn146121	_	0.423	-1.24228	9.91664e-07	2.15364e-05	yes	down	12.73	9.8	11.53	5.88	4.57	4.96	11.3533	5.13667	probable xyloglucan endotransglucosylase/hydrolase protein 26 [Hevea brasiliensis]
Achn170311	RecName: Full=Lysine-rich arabinogalactan protein 19; Short=Lys-rich AGP 19; Flags: Precursor	0.423	-1.24245	1.95372e-07	4.98558e-06	yes	down	47.74	28.28	35.87	18.6	11.43	14.24	37.2967	14.7567	Hybrid signal transduction histidine kinase [Actinidia chinensis var. chinensis]
Achn282901	RecName: Full=Putative zinc finger protein At1g68190	0.422	-1.24386	5.7528e-06	0.000101617	yes	down	20.05	28.25	13.69	12.72	12.74	12.09	20.6633	12.5167	Zinc finger protein [Actinidia chinensis var. chinensis]
Achn217291	RecName: Full=dCTP pyrophosphatase 1; AltName: Full=Deoxycytidine-triphosphatase 1; Short=dCTPase 1; AltName: Full=RS21-C6; AltName: Full=XTP3-transactivated gene A	0.422	-1.24547	0.000832186	0.00731158	yes	down	13.26	10.82	11.25	7.83	5.58	5.02	11.7767	6.14333	DCTP pyrophosphatase [Actinidia chinensis var. chinensis]
Achn078911	_	0.421	-1.24774	1.86868e-08	6.04365e-07	yes	down	8.41	6.57	9.57	5.97	6.88	5.08	8.18333	5.97667	LRR receptor-like serine/threonine-protein kinase [Actinidia chinensis var. chinensis]
Achn204161	_	0.421	-1.2479	7.9923e-09	2.80698e-07	yes	down	17.45	15.54	22.48	9.74	8.74	6.83	18.49	8.43667	Futsch light chain LC(f) like [Actinidia chinensis var. chinensis]
Achn033121	_	0.421	-1.24914	7.76165e-09	2.73667e-07	yes	down	40.54	30.4	27.02	18.42	13.78	12.1	32.6533	14.7667	Beta-1,4-xylosyltransferase [Actinidia chinensis var. chinensis]
Achn171431	_	0.421	-1.24951	2.41215e-05	0.000359974	yes	down	29.81	61.36	42.44	24.34	22.97	13.63	44.5367	20.3133	Trehalose-phosphate phosphatase [Actinidia chinensis var. chinensis]
Achn090661	_	0.421	-1.24966	1.14354e-05	0.000185476	yes	down	85.29	40.35	92.25	25.41	34.97	34.17	72.63	31.5167	Beta-amylase [Actinidia chinensis var. chinensis]
Achn070421	_	0.42	-1.25075	8.56279e-06	0.000142894	yes	down	16.73	23.97	13.08	6.74	10.17	6.84	17.9267	7.91667	Aminopyrimidine aminohydrolase [Actinidia chinensis var. chinensis]
Achn016421	_	0.42	-1.25111	4.59739e-07	1.08396e-05	yes	down	40.81	56.62	61.31	25.13	33.44	17.56	52.9133	25.3767	Leucine-rich repeat receptor-like protein kinase precursor [Actinidia chinensis var. chinensis]
Achn055271	RecName: Full=Ultraviolet-B receptor UVR8; AltName: Full=Protein UV-B RESISTANCE 8; AltName: Full=RCC1 domain-containing protein UVR8	0.42	-1.2515	0.00321051	0.0222203	yes	down	3.11	2.07	1.87	1.09	1.11	0.99	2.35	1.06333	Ultraviolet-B receptor like [Actinidia chinensis var. chinensis]
Achn245851	_	0.42	-1.25231	1.95261e-17	3.15375e-15	yes	down	93.09	74.34	89.1	31.83	43.85	32.92	85.51	36.2	Common plant regulatory factor 1 like [Actinidia chinensis var. chinensis]
Achn196181	RecName: Full=BAG family molecular chaperone regulator 5, mitochondrial; AltName: Full=Bcl-2-associated athanogene 5; Flags: Precursor	0.42	-1.25259	1.08766e-10	5.45306e-09	yes	down	19.12	20.92	16.76	9.26	8.45	8.22	18.9333	8.64333	BAG family molecular chaperone regulator 5 like [Actinidia chinensis var. chinensis]
Achn222191	_	0.419	-1.25354	5.03848e-08	1.48204e-06	yes	down	48.47	30.17	34.03	21.07	13.15	16.54	37.5567	16.92	Tubulin alpha chain [Actinidia chinensis var. chinensis]
Achn076441	RecName: Full=Inactive rhomboid protein 1; Short=iRhom1; AltName: Full=Rhomboid family member 1	0.419	-1.25369	2.9294e-12	1.90397e-10	yes	down	116.45	127.58	145.74	61.26	68.67	46.73	129.923	58.8867	RHOMBOID-like protein [Actinidia chinensis var. chinensis]
Achn272421	_	0.419	-1.25438	3.23994e-05	0.000463121	yes	down	21.9	43.87	28.19	13.97	12.26	16.02	31.32	14.0833	------
Achn042741	RecName: Full=Rac-like GTP-binding protein RAC2; Flags: Precursor	0.419	-1.25454	0.00508941	0.0321466	yes	down	12.33	4.79	8.81	5.58	4.02	1.92	8.64333	3.84	Rac-like GTP-binding protein [Actinidia chinensis var. chinensis]
Achn321451	RecName: Full=Auxin-induced protein 22D; AltName: Full=Indole-3-acetic acid-induced protein ARG13	0.418	-1.25672	0.00210332	0.0157024	yes	down	8.96	7.56	11.55	7.45	1.8	6.58	9.35667	5.27667	Auxin-induced protein like [Actinidia chinensis var. chinensis]
Achn370781	_	0.418	-1.25774	0.000697036	0.00629222	yes	down	5.03	3.84	3.36	1.44	2.31	1.35	4.07667	1.7	Protein like [Actinidia chinensis var. chinensis]
Achn163661	RecName: Full=Early nodulin-like protein 2; AltName: Full=Phytocyanin-like protein; Flags: Precursor	0.418	-1.25802	0.00151017	0.0120088	yes	down	9.6	19.02	15.5	5.14	4.14	10.6	14.7067	6.62667	Early nodulin-like protein [Actinidia chinensis var. chinensis]
Achn283961	_	0.418	-1.25821	2.53745e-13	2.04918e-11	yes	down	37.87	45.91	40.7	17.42	22.33	16.43	41.4933	18.7267	Limonene hydroxylase [Actinidia chinensis var. chinensis]
Achn156861	RecName: Full=Cellulose synthase A catalytic subunit 4	0.418	-1.25934	2.38662e-07	6.0332e-06	yes	down	38.79	33.92	26.78	20.69	12.09	12.04	33.1633	14.94	Cellulose synthase A catalytic subunit 8 [UDP-forming] like [Actinidia chinensis var. chinensis]
Achn014721	RecName: Full=Nucleobase-ascorbate transporter 3; Short=AtNAT3	0.418	-1.26004	1.37412e-09	5.62428e-08	yes	down	63.15	36.18	41.77	19.55	21.34	22.15	47.0333	21.0133	Nucleobase-ascorbate transporter like [Actinidia chinensis var. chinensis]
Achn035121	RecName: Full=E3 ubiquitin-protein ligase CHIP; AltName: Full=Carboxyl terminus of HSC70-interacting protein; Short=AtCHIP; AltName: Full=Plant U-box protein 61; Al	0.418	-1.26004	3.09465e-11	1.67724e-09	yes	down	67.27	76.88	49.49	34.55	25.28	31.41	64.5467	30.4133	E3 ubiquitin-protein like [Actinidia chinensis var. chinensis]
Achn294541	_	0.417	-1.26068	4.08183e-15	4.42165e-13	yes	down	101.89	71.67	86.8	43.4	50.01	44.19	86.7867	45.8667	------
Achn089601	_	0.416	-1.2654	3.23092e-05	0.000462077	yes	down	13.5	9.4	9.34	6.75	4.46	3.22	10.7467	4.81	IRK-interacting protein [Actinidia chinensis var. chinensis]
Achn018791	RecName: Full=Probable cinnamyl alcohol dehydrogenase 6; Short=OsCAD6	0.416	-1.26566	1.88404e-05	0.000289068	yes	down	46.36	42.88	21.89	22.52	13.05	13.65	37.0433	16.4067	Cinnamyl alcohol dehydrogenase [Actinidia chinensis var. chinensis]
Achn197341	_	0.415	-1.2677	0.000441908	0.00431718	yes	down	5.08	2.17	2.51	1.83	1.47	1.06	3.25333	1.45333	Pre-mRNA-splicing factor like [Actinidia chinensis var. chinensis]
Achn173861	_	0.415	-1.26828	2.47417e-06	4.79079e-05	yes	down	38.29	68.01	32.33	18.7	19.69	21	46.21	19.7967	PREDICTED: uncharacterized protein LOC108986371 [Juglans regia]
Achn073641	RecName: Full=E3 ubiquitin-protein ligase PUB22; AltName: Full=Plant U-box protein 22; AltName: Full=U-box domain-containing protein 22	0.415	-1.2684	1.84237e-11	1.05062e-09	yes	down	142.28	224.1	181.17	77.42	82.97	84.51	182.517	81.6333	E3 ubiquitin-protein like [Actinidia chinensis var. chinensis]
Achn007771	RecName: Full=Protein NRT1/ PTR FAMILY 5.6; Short=AtNPF5.6	0.415	-1.26947	0.0064449	0.0384683	yes	down	8.73	13.6	9.03	8.8	1.66	4.26	10.4533	4.90667	Protein NRT1/ PTR FAMILY 5.6 like [Actinidia chinensis var. chinensis]
Achn175661	RecName: Full=Uncharacterized protein At5g39865	0.415	-1.27031	0.000134326	0.00156441	yes	down	14.48	25.48	17.35	7.01	9.38	9.96	19.1033	8.78333	Thioredoxin-like fold protein [Actinidia chinensis var. chinensis]
Achn165921	_	0.414	-1.27223	0.00031571	0.00325522	yes	down	600.97	993.23	776.5	460.22	322.5	383.51	790.233	388.743	Proteoglycan 4 C-terminal part like [Actinidia chinensis var. chinensis]
Achn204331	RecName: Full=Flavanone 7-O-glucoside 2''-O-beta-L-rhamnosyltransferase; AltName: Full=1,2 rhamnosyltransferase	0.414	-1.27353	0.000153452	0.00176732	yes	down	9.7	4.27	6.27	3.37	2.74	2.86	6.74667	2.99	Beta-D-glucosyl crocetin beta-1,6-glucosyltransferase [Actinidia chinensis var. chinensis]
Achn360301	_	0.414	-1.27382	1.11315e-20	2.85952e-18	yes	down	799.67	743.04	798.32	334.94	398.25	304.88	780.343	346.023	Tetraspanin-8 like [Actinidia chinensis var. chinensis]
Achn216331	RecName: Full=DNA repair protein RadA homolog; AltName: Full=DNA repair protein Sms homolog	0.413	-1.27593	2.13461e-06	4.215e-05	yes	down	11.12	14.95	9.14	4.16	4.45	6.72	11.7367	5.11	DNA repair protein like [Actinidia chinensis var. chinensis]
Achn137951	_	0.413	-1.27661	0.000447092	0.00435987	yes	down	3.87	2.45	2.31	0.8	1.34	1.53	2.87667	1.22333	3-dehydroquinate synthase [Actinidia chinensis var. chinensis]
Achn130191	_	0.413	-1.27691	0.00174575	0.0135194	yes	down	5.3	18.32	8.83	4.25	4.93	4.38	10.8167	4.52	Pyrimidine 5-nucleotidase protein [Actinidia chinensis var. chinensis]
Achn186861	RecName: Full=GDSL esterase/lipase At5g42170; AltName: Full=Extracellular lipase At5g42170; Flags: Precursor	0.412	-1.27839	1.13354e-06	2.41915e-05	yes	down	8.54	11.28	11.42	3.17	4.09	5.54	10.4133	4.26667	GDSL esterase/lipase [Actinidia chinensis var. chinensis]
Achn143871	_	0.412	-1.27879	1.86252e-07	4.78454e-06	yes	down	74.69	89.43	59.3	32.28	39.99	26.37	74.4733	32.88	NAC transcription factor [Actinidia chinensis var. chinensis]
Achn242351	RecName: Full=Cytokinin dehydrogenase 7; AltName: Full=Cytokinin oxidase 7; Short=AtCKX5; Short=AtCKX7; Short=CKO7	0.412	-1.27927	1.85708e-11	1.05677e-09	yes	down	38.97	37.03	28.64	16.76	17.3	12.31	34.88	15.4567	Cytokinin dehydrogenase [Actinidia chinensis var. chinensis]
Achn221761	RecName: Full=Tetraketide alpha-pyrone reductase 2; AltName: Full=Protein CINNAMOYL-COA REDUCTASE-LIKE 6	0.412	-1.27931	7.48618e-05	0.000950234	yes	down	4.21	4	3.94	1.72	1.91	1.77	4.05	1.8	PREDICTED: tetraketide alpha-pyrone reductase 2-like isoform X2 [Glycine max]
Achn260631	_	0.412	-1.28082	3.03986e-10	1.42599e-08	yes	down	7.97	7.02	8.54	2.59	3.33	4.41	7.84333	3.44333	------
Achn332151	RecName: Full=Zinc finger protein ZAT10; AltName: Full=Salt-tolerance zinc finger	0.411	-1.28119	6.11089e-12	3.7979e-10	yes	down	177.45	186.29	220.38	85.05	102.82	69.89	194.707	85.92	Zinc finger protein [Actinidia chinensis var. chinensis]
Achn194571	_	0.411	-1.28144	0.00495512	0.0314407	yes	down	1.51	0.78	0.76	0.36	0.5	0.49	1.01667	0.45	Transcription factor bye1 like, partial [Actinidia chinensis var. chinensis]
Achn268701	RecName: Full=PP2A regulatory subunit TAP46; AltName: Full=2A phosphatase-associated protein of 46 kDa	0.411	-1.28146	0.000546141	0.00513098	yes	down	5.32	7.09	3.34	2.29	2.62	2.05	5.25	2.32	PREDICTED: PP2A regulatory subunit TAP46-like [Ziziphus jujuba]
Achn266961	RecName: Full=Probable pectin methyltransferase QUA2; AltName: Full=Protein OVERSENSITIVE TO SUGAR 1; AltName: Full=Protein QUASIMODO 2; AltName: Full=Protein TUMO	0.41	-1.28489	5.33525e-06	9.53031e-05	yes	down	36.8	71.92	33.75	27.09	21.31	18.26	47.49	22.22	Pectin methyltransferase [Actinidia chinensis var. chinensis]
Achn287211	RecName: Full=Receptor-like protein kinase FERONIA; AltName: Full=Protein SIRENE; Flags: Precursor	0.41	-1.28516	6.56906e-08	1.89101e-06	yes	down	58.16	50.38	44.62	24.61	28.83	14.5	51.0533	22.6467	Receptor-like protein kinase [Actinidia chinensis var. chinensis]
Achn223051	_	0.41	-1.28521	7.86527e-07	1.75912e-05	yes	down	153.17	288.63	138.84	79.9	83.15	100.54	193.547	87.8633	Beta-amyrin 28-oxidase [Actinidia chinensis var. chinensis]
Achn280441	RecName: Full=Probable disease resistance protein At4g33300	0.41	-1.28553	5.87318e-06	0.000103271	yes	down	9.66	5.29	6.49	2.48	3.26	3.68	7.14667	3.14	Disease resistance protein [Actinidia chinensis var. chinensis]
Achn028221	_	0.41	-1.28607	1.43185e-12	9.85237e-11	yes	down	40.27	41.52	46.2	16.13	23.45	16.81	42.6633	18.7967	Wall-associated receptor kinase-like [Actinidia chinensis var. chinensis]
Achn319721	RecName: Full=Monocopper oxidase-like protein SKU5; AltName: Full=Skewed roots; Flags: Precursor	0.41	-1.28747	3.85753e-10	1.77163e-08	yes	down	29.75	46.67	41.16	16.01	20.09	16.34	39.1933	17.48	Monocopper oxidase-like protein [Actinidia chinensis var. chinensis]
Achn084151	RecName: Full=Lysine-specific demethylase REF6; AltName: Full=Jumonji domain-containing protein 12; AltName: Full=Lysine-specific histone demethylase REF6; AltName:	0.41	-1.28766	1.29687e-13	1.12841e-11	yes	down	9.37	12.27	10.59	4.9	4.44	4.88	10.7433	4.74	Lysine-specific demethylase, partial [Actinidia chinensis var. chinensis]
Achn216581	RecName: Full=Auxin-responsive protein IAA26; AltName: Full=Indoleacetic acid-induced protein 26; AltName: Full=Phytochrome-associated protein 1	0.409	-1.2888	1.03857e-07	2.84977e-06	yes	down	30.27	19.62	19.41	8.51	9.02	12.83	23.1	10.12	Auxin-responsive protein [Actinidia chinensis var. chinensis]
Achn111891	RecName: Full=Transcription factor bHLH123; AltName: Full=Basic helix-loop-helix protein 123; Short=AtbHLH123; Short=bHLH 123; AltName: Full=Transcription factor E	0.409	-1.28905	4.27098e-06	7.82617e-05	yes	down	23.39	15.03	10.26	7.19	6.65	8.1	16.2267	7.31333	Transcription factor bHLH112 like [Actinidia chinensis var. chinensis]
Achn199401	_	0.409	-1.28962	0.000384457	0.00384358	yes	down	4.84	6.62	3.55	2.44	2.42	1.82	5.00333	2.22667	Ankyrin repeat domain-containing protein [Actinidia chinensis var. chinensis]
Achn176271	RecName: Full=Anthocyanidin 3-O-glucosyltransferase 6; AltName: Full=Flavonol 3-O-glucosyltransferase 6; AltName: Full=UDP-glucose flavonoid 3-O-glucosyltransferase	0.408	-1.29213	0.00612522	0.0370306	yes	down	10.68	2.37	7.01	2.69	2.56	3.49	6.68667	2.91333	UDP-glycosyltransferase [Actinidia chinensis var. chinensis]
Achn096651	RecName: Full=Uncharacterized membrane protein At4g09580	0.408	-1.29417	8.49865e-21	2.29467e-18	yes	down	70.41	74.2	84.03	29.78	35.12	31.23	76.2133	32.0433	SNARE associated Golgi protein [Actinidia chinensis var. chinensis]
Achn261851	RecName: Full=Probable indole-3-acetic acid-amido synthetase GH3.1; AltName: Full=Auxin-responsive GH3-like protein 1; Short=AtGH3-1	0.407	-1.29748	1.55606e-08	5.13729e-07	yes	down	29.48	53.77	39.59	17.59	16.81	19.52	40.9467	17.9733	unnamed protein product, partial [Vitis vinifera]
Achn258671	_	0.407	-1.2975	0.000105124	0.00126642	yes	down	5.73	4.84	5.34	2.28	2.52	2.17	5.30333	2.32333	Gibberellin 2-beta-dioxygenase [Actinidia chinensis var. chinensis]
Achn382031	_	0.407	-1.29771	2.95744e-05	0.000428416	yes	down	20.27	8.32	17.84	7.08	6.17	7.01	15.4767	6.75333	14-3-3-like protein [Actinidia chinensis var. chinensis]
Achn168941	RecName: Full=Homeobox protein knotted-1-like 6; AltName: Full=Protein KNAT6	0.407	-1.29813	9.55656e-05	0.0011669	yes	down	102.61	35.23	46.44	28.13	29.48	26.56	61.4267	28.0567	Homeobox protein knotted-1-like [Actinidia chinensis var. chinensis]
Achn057931	_	0.407	-1.29821	1.25235e-21	3.71206e-19	yes	down	58.01	60.23	57.23	24.06	24.79	25.49	58.49	24.78	WRKY transcription factor [Actinidia chinensis var. chinensis]
Achn256641	RecName: Full=UDP-glucose 6-dehydrogenase 3; Short=UDP-Glc dehydrogenase 3; Short=UDP-GlcDH 3; Short=UDPGDH 3; AltName: Full=At-UGD3	0.407	-1.29833	1.95714e-21	5.67632e-19	yes	down	1084.02	1195.7	1026.32	474.25	543.26	427.92	1102.01	481.81	hypothetical protein OsJ_11680 [Oryza sativa Japonica Group]
Achn319521	RecName: Full=F-box protein At5g07610	0.406	-1.29993	7.31456e-05	0.000933282	yes	down	14.12	28.41	20.18	7.96	6.85	12.65	20.9033	9.15333	F-box protein [Actinidia chinensis var. chinensis]
Achn344521	_	0.406	-1.30026	2.57889e-08	8.12622e-07	yes	down	113.19	75.25	71.19	50.92	33.78	28.84	86.5433	37.8467	Cellulose synthase A catalytic subunit 8 [UDP-forming] like [Actinidia chinensis var. chinensis]
Achn380431	RecName: Full=CDT1-like protein a, chloroplastic; Short=AtCDT1a; Flags: Precursor	0.406	-1.30106	1.84596e-06	3.69371e-05	yes	down	150.91	69.52	69.67	45.44	44.5	42.48	96.7	44.14	CDT1-like protein [Actinidia chinensis var. chinensis]
Achn192141	_	0.406	-1.30137	7.06746e-06	0.000120652	yes	down	12.47	23.41	13.38	5.48	7.14	9.38	16.42	7.33333	Saposin-like protein [Actinidia chinensis var. chinensis]
Achn266121	RecName: Full=Heat shock factor protein HSF24; AltName: Full=Heat shock transcription factor 24; Short=HSTF 24; AltName: Full=Heat stress transcription factor	0.405	-1.30224	3.04913e-11	1.6615e-09	yes	down	416.27	283.89	363.47	157.04	185.11	120.05	354.543	154.067	Heat shock factor protein [Actinidia chinensis var. chinensis]
Achn248361	_	0.405	-1.3034	0.00329624	0.0227041	yes	down	1.01	1.08	0.85	0.46	0.46	0.35	0.98	0.423333	Galactinol--sucrose galactosyltransferase [Actinidia chinensis var. chinensis]
Achn018681	_	0.405	-1.30363	9.81582e-05	0.00119316	yes	down	35.74	66.75	31.22	40.76	23.09	25.58	44.57	29.81	Protein SAR DEFICIENT like [Actinidia chinensis var. chinensis]
Achn132211	_	0.405	-1.30366	0.00222813	0.0164553	yes	down	6.31	3.11	5.15	2.26	2.36	1.71	4.85667	2.11	Peroxidase [Actinidia chinensis var. chinensis]
Achn363971	RecName: Full=Dammarenediol 12-hydroxylase; AltName: Full=Cytochrome P450 CYP716A47; AltName: Full=Protopanaxadiol synthase; Short=PgDDS	0.405	-1.30394	7.74804e-05	0.000978754	yes	down	3.64	2.94	2.78	1.15	1.58	1.36	3.12	1.36333	Dammarenediol 12-hydroxylase [Actinidia chinensis var. chinensis]
Achn127821	RecName: Full=Cellulose synthase A catalytic subunit 7	0.405	-1.30423	2.16038e-08	6.92067e-07	yes	down	167.89	108.9	100.55	71.91	50.71	41.84	125.78	54.82	Cellulose synthase A catalytic subunit 3 [UDP-forming] like [Actinidia chinensis var. chinensis]
Achn334301	_	0.404	-1.30615	6.94682e-17	1.05863e-14	yes	down	178.1	145.59	214.43	68.69	78.33	75.71	179.373	74.2433	GEM-like protein [Actinidia chinensis var. chinensis]
Achn305521	RecName: Full=ABC transporter C family member 10; Short=ABC transporter ABCC.10; Short=AtABCC10; AltName: Full=ATP-energized glutathione S-conjugate pump 14; AltN	0.404	-1.30663	3.65614e-05	0.00051363	yes	down	12.7	17.38	7.81	8.33	4.71	5.98	12.63	6.34	ABC transporter C family member 10 [Capsicum baccatum]
Achn048111	RecName: Full=MATE efflux family protein LAL5; AltName: Full=Protein DTX18; AltName: Full=Protein LIKE ALF5	0.404	-1.30747	1.73963e-13	1.47094e-11	yes	down	13.6	16.04	15.54	6.54	6.61	6.46	15.06	6.53667	hypothetical protein DCAR_020009 [Daucus carota subsp. sativus]
Achn070041	RecName: Full=Protein cfxQ homolog (chloroplast)	0.404	-1.30772	1.19329e-16	1.74927e-14	yes	down	43.05	52.7	45.38	13.7	17.13	15.93	47.0433	15.5867	Protein CfxQ like [Actinidia chinensis var. chinensis]
Achn049931	RecName: Full=Auxin-responsive protein IAA26; AltName: Full=Indoleacetic acid-induced protein 26; AltName: Full=Phytochrome-associated protein 1	0.404	-1.30905	4.08391e-07	9.76555e-06	yes	down	130.42	73.56	83.78	28.91	46.75	47.97	95.92	41.21	Auxin-responsive protein [Actinidia chinensis var. chinensis]
Achn279541	_	0.403	-1.3101	0.00434774	0.028306	yes	down	4.73	3.28	4.62	0.88	1.24	2.44	4.21	1.52	Seed biotin-containing protein [Actinidia chinensis var. chinensis]
Achn125931	RecName: Full=Cytochrome P450 81D1	0.403	-1.31153	0.000676281	0.00614147	yes	down	3.59	6.54	3.53	1.96	1.38	2.59	4.55333	1.97667	Pumilio 12 like [Actinidia chinensis var. chinensis]
Achn022711	RecName: Full=WD repeat-containing protein wat1; AltName: Full=WD repeat-containing protein pop3	0.403	-1.31171	8.55426e-17	1.28902e-14	yes	down	41.02	35.13	33.19	18.2	15.98	13.46	36.4467	15.88	hypothetical protein CEY00_Acc00837 [Actinidia chinensis var. chinensis]
Achn202041	RecName: Full=U-box domain-containing protein 18; AltName: Full=Plant U-box protein 18	0.403	-1.31214	5.51384e-07	1.27623e-05	yes	down	108.36	38.93	96.42	31.18	31.98	26.64	81.2367	29.9333	U-box domain-containing protein [Actinidia chinensis var. chinensis]
Achn116871	_	0.402	-1.31388	0.000551561	0.0051765	yes	down	200.61	169.83	202.34	54.67	114.44	90.22	190.927	86.4433	50S ribosomal protein [Actinidia chinensis var. chinensis]
Achn118171	RecName: Full=Isoflavone 2'-hydroxylase; AltName: Full=CYP GE-3; AltName: Full=Cytochrome P450 81E1; AltName: Full=Cytochrome P450 91A4	0.402	-1.31441	0.00111882	0.00932568	yes	down	11.82	100.02	36.03	20.15	37.45	51.41	49.29	36.3367	Cytochrome P450 81E8 like [Actinidia chinensis var. chinensis]
Achn071011	RecName: Full=3-ketoacyl-CoA thiolase 2, peroxisomal; AltName: Full=Acetyl-CoA acyltransferase 2; AltName: Full=Beta-ketothiolase 2; AltName: Full=Peroxisomal 3-ox	0.402	-1.31479	6.5098e-12	4.00888e-10	yes	down	119.95	167.84	126.29	51.92	69.98	57.2	138.027	59.7	3-ketoacyl-CoA thiolase 2, peroxisomal like [Actinidia chinensis var. chinensis]
Achn012581	_	0.402	-1.31513	3.32538e-23	1.31905e-20	yes	down	157.75	190.24	163.51	72.72	72.99	75.47	170.5	73.7267	Mitogen-activated protein kinase kinase [Actinidia chinensis var. chinensis]
Achn000371	RecName: Full=Probable WRKY transcription factor 13; AltName: Full=WRKY DNA-binding protein 13	0.402	-1.31541	0.00278699	0.0197981	yes	down	10.02	4.36	4.6	3.25	3.34	1.59	6.32667	2.72667	WRKY transcription factor 13 [Actinidia chinensis var. chinensis]
Achn013461	_	0.402	-1.31558	0.000971237	0.0082955	yes	down	3.02	2.99	3.1	0.77	1.44	1.43	3.03667	1.21333	NADP-dependent glyceraldehyde-3-phosphate dehydrogenase [Actinidia chinensis var. chinensis]
Achn020491	_	0.402	-1.31585	3.04e-12	1.9711e-10	yes	down	235.43	299.28	304.92	112.73	141.35	107.44	279.877	120.507	E3 ubiquitin-protein like [Actinidia chinensis var. chinensis]
Achn350771	_	0.401	-1.31669	0.000509281	0.00485229	yes	down	24.93	38.86	41.4	16.31	13.51	15.64	35.0633	15.1533	BTB/POZ domain-containing protein [Actinidia chinensis var. chinensis]
Achn284141	RecName: Full=Subtilisin-like protease SDD1; AltName: Full=Cucumisin-like serine protease SDD1; AltName: Full=Protein STOMATAL DENSITY AND DISTRIBUTION 1; Flags: Pr	0.401	-1.31731	0.00173152	0.0134246	yes	down	19.74	4.72	12.14	4.52	6.47	4.91	12.2	5.3	Subtilisin-like protease [Actinidia chinensis var. chinensis]
Achn357061	_	0.401	-1.31732	2.58215e-07	6.48495e-06	yes	down	14.58	9.08	14.13	5.53	4.49	6.23	12.5967	5.41667	Geraniol 8-hydroxylase [Actinidia chinensis var. chinensis]
Achn126981	_	0.401	-1.31941	9.69079e-09	3.31312e-07	yes	down	74.11	95.99	66.66	33.55	42.96	25.6	78.92	34.0367	Galacturonosyltransferase-like [Actinidia chinensis var. chinensis]
Achn374351	RecName: Full=Putative lipid phosphate phosphatase 3, chloroplastic; Short=AtLPP3; AltName: Full=Phosphatidate phosphohydrolase 3; AltName: Full=Phosphatidic acid p	0.4	-1.32058	4.53157e-08	1.34912e-06	yes	down	128.44	60.23	86.87	40.47	42.56	37	91.8467	40.01	Lipid phosphate phosphatase [Actinidia chinensis var. chinensis]
Achn228381	RecName: Full=Alkaline/neutral invertase CINV2; AltName: Full=Cytosolic invertase 2	0.4	-1.3208	3.83762e-10	1.76642e-08	yes	down	18.54	22.19	13.36	7.48	6.87	7.78	18.03	7.37667	Alkaline/neutral invertase [Actinidia chinensis var. chinensis]
Achn383191	_	0.4	-1.32355	2.43945e-07	6.16099e-06	yes	down	4.32	3.43	4.19	1.74	1.62	1.72	3.98	1.69333	Dentin sialoprotein [Actinidia chinensis var. chinensis]
Achn138891	RecName: Full=Putative ABC1 protein At2g40090; Flags: Precursor	0.399	-1.32506	3.47836e-06	6.51088e-05	yes	down	3.65	3.81	2.49	1.01	1.23	1.57	3.31667	1.27	PREDICTED: putative ABC1 protein At2g40090 isoform X2 [Ipomoea nil]
Achn371291	RecName: Full=L-type lectin-domain containing receptor kinase IX.1; Short=LecRK-IX.1; Flags: Precursor	0.399	-1.326	5.80221e-14	5.35969e-12	yes	down	89.68	104.76	118.13	41.4	53.58	39.05	104.19	44.6767	Legume lectin, beta chain, Mn/Ca-binding site protein [Actinidia chinensis var. chinensis]
Achn007861	RecName: Full=Probable aldo-keto reductase 2	0.398	-1.32751	8.4544e-06	0.000141552	yes	down	17.16	21.57	16.21	7.3	12.11	5.86	18.3133	8.42333	Aldo-keto reductase [Actinidia chinensis var. chinensis]
Achn142571	RecName: Full=Scarecrow-like protein 13; Short=AtSCL13; AltName: Full=GRAS family protein 24; Short=AtGRAS-24	0.398	-1.32809	3.62853e-19	7.89294e-17	yes	down	227.23	234.61	221.11	90.08	117.44	83.26	227.65	96.9267	Scarecrow-like protein [Actinidia chinensis var. chinensis]
Achn342241	_	0.398	-1.33037	0.0001856	0.00208048	yes	down	6.87	3.1	5.14	2.56	2.52	2.59	5.03667	2.55667	G-type lectin S-receptor-like serine/threonine-protein kinase [Actinidia chinensis var. chinensis]
Achn104291	_	0.398	-1.33038	1.26706e-06	2.65551e-05	yes	down	35.76	30.68	56.34	12.89	14.12	23.16	40.9267	16.7233	Cytochrome P450 78A6 like [Actinidia chinensis var. chinensis]
Achn194671	_	0.397	-1.33134	4.50619e-11	2.37393e-09	yes	down	38.48	27.45	23.98	15.23	11.93	11.12	29.97	12.76	COBRA-like protein [Actinidia chinensis var. chinensis]
Achn034531	RecName: Full=Growth-regulating factor 6; Short=OsGRF6; AltName: Full=Transcription activator GRF6	0.397	-1.33213	3.00398e-05	0.00043376	yes	down	3.81	2.79	2.52	1.63	1.19	1.09	3.04	1.30333	Growth-regulating factor like [Actinidia chinensis var. chinensis]
Achn015111	_	0.397	-1.33336	5.68935e-14	5.2735e-12	yes	down	337.92	207.63	290.75	114.11	132.46	125.22	278.767	123.93	Tat-binding like [Actinidia chinensis var. chinensis]
Achn336861	RecName: Full=Laccase-12/13; AltName: Full=Benzenediol:oxygen oxidoreductase 12/13; AltName: Full=Diphenol oxidase 12/13; AltName: Full=Urishiol oxidase 12/13; Fl	0.397	-1.33357	3.80844e-07	9.13924e-06	yes	down	48.78	29.65	33.91	22.38	14.18	11.34	37.4467	15.9667	hypothetical protein SOVF_051230 [Spinacia oleracea]
Achn378601	_	0.397	-1.33369	7.63104e-07	1.71099e-05	yes	down	1216.75	1492.15	1521.34	597.19	796.18	537.72	1410.08	643.697	Meiosis arrest female protein [Actinidia chinensis var. chinensis]
Achn016541	_	0.397	-1.33399	1.12068e-26	6.71736e-24	yes	down	285.93	274.12	270.07	107.64	127.56	118.05	276.707	117.75	Eukaryotic translation initiation factor 2-alpha kinase [Actinidia chinensis var. chinensis]
Achn293681	RecName: Full=Protein COBRA; AltName: Full=Cell expansion protein; Flags: Precursor	0.396	-1.33659	1.2318e-11	7.19165e-10	yes	down	77.49	67.07	64.61	22.69	35.38	29.64	69.7233	29.2367	Protein COBRA like [Actinidia chinensis var. chinensis]
Achn102671	RecName: Full=Probable protein phosphatase 2C 47; Short=OsPP2C47	0.396	-1.337	7.3076e-16	9.29754e-14	yes	down	87.87	99.03	133.04	44.98	47.88	36.76	106.647	43.2067	Protein like [Actinidia chinensis var. chinensis]
Achn308231	_	0.395	-1.33908	8.15862e-09	2.85425e-07	yes	down	325.21	484.37	495.65	183.96	228.01	142.01	435.077	184.66	Mucin-5AC like [Actinidia chinensis var. chinensis]
Achn110251	RecName: Full=Transcription factor bHLH111; AltName: Full=Basic helix-loop-helix protein 111; Short=AtbHLH111; Short=bHLH 111; AltName: Full=Transcription factor E	0.395	-1.33929	0.00106554	0.00896473	yes	down	7.19	2.67	3.52	2.29	1.69	1.68	4.46	1.88667	Transcription factor bHLH111 like [Actinidia chinensis var. chinensis]
Achn181081	RecName: Full=Rac-like GTP-binding protein 7; AltName: Full=GTPase protein ROP5; AltName: Full=OsRac7; Flags: Precursor	0.394	-1.34221	3.95753e-05	0.000549108	yes	down	6.65	3.97	6.24	2.86	2.16	2.11	5.62	2.37667	Rac-like GTP-binding protein [Actinidia chinensis var. chinensis]
Achn014311	RecName: Full=Jasmonate O-methyltransferase; AltName: Full=S-adenosyl-L-methionine:jasmonic acid carboxyl methyltransferase	0.394	-1.34303	1.09671e-06	2.35334e-05	yes	down	54.47	27.47	26.54	16.48	17.38	12.4	36.16	15.42	SAM dependent carboxyl methyltransferase [Cynara cardunculus var. scolymus]
Achn348821	_	0.394	-1.34356	1.48946e-07	3.93489e-06	yes	down	51.03	80.98	98.9	28.68	38.31	30.88	76.97	32.6233	------
Achn358821	RecName: Full=MACPF domain-containing protein CAD1; AltName: Full=Protein CONSTITUTIVELY ACTIVATED CELL DEATH 1; Short=Protein CAD1	0.393	-1.3463	0.00033413	0.00341901	yes	down	1.35	1.47	2	1.08	0.54	0.74	1.60667	0.786667	MACPF domain-containing protein [Actinidia chinensis var. chinensis]
Achn155231	RecName: Full=Pirin-like protein	0.393	-1.3468	1.05155e-06	2.26725e-05	yes	down	21.64	16.15	17.97	8.9	9.52	4.89	18.5867	7.77	Pirin-like protein [Actinidia chinensis var. chinensis]
Achn047581	_	0.393	-1.34738	8.49056e-16	1.06026e-13	yes	down	563.56	797.11	624.54	232.88	258.22	237.2	661.737	242.767	Calcium-binding protein [Actinidia chinensis var. chinensis]
Achn189421	RecName: Full=1-aminocyclopropane-1-carboxylate synthase; Short=ACC synthase; AltName: Full=S-adenosyl-L-methionine methylthioadenosine-lyase	0.393	-1.34785	3.64241e-10	1.68231e-08	yes	down	23.62	32.82	36.57	12.51	13.68	10.51	31.0033	12.2333	1-aminocyclopropane-1-carboxylate synthase [Actinidia chinensis var. chinensis]
Achn320671	_	0.392	-1.34926	6.65027e-12	4.06752e-10	yes	down	156.02	211.76	167.61	67.73	92.69	64.53	178.463	74.9833	Ankyrin repeat-containing protein [Actinidia chinensis var. chinensis]
Achn239241	_	0.392	-1.35016	8.41267e-09	2.93172e-07	yes	down	74.26	60.33	74.87	37.01	32.5	19.24	69.82	29.5833	Mannitol dehydrogenase [Actinidia chinensis var. chinensis]
Achn172911	RecName: Full=Myb-related protein Myb4; AltName: Full=OsMyb4; AltName: Full=Transcription factor RLTR1	0.392	-1.35113	3.39943e-07	8.29049e-06	yes	down	72.45	127.42	123.53	36.27	58.12	44.94	107.8	46.4433	Myb-related protein like [Actinidia chinensis var. chinensis]
Achn107951	RecName: Full=Heat shock cognate 70 kDa protein	0.392	-1.35218	4.21272e-08	1.26115e-06	yes	down	15.54	15.72	9.21	5.45	5.61	5.99	13.49	5.68333	Heat shock protein 70 family protein [Actinidia chinensis var. chinensis]
Achn031541	RecName: Full=Pectinesterase/pectinesterase inhibitor 18; AltName: Full=AtPMEpcrA; Contains: RecName: Full=Pectinesterase inhibitor 18; AltName: Full=Pectin methy	0.392	-1.35225	2.72504e-05	0.000398819	yes	down	210.22	78.02	98.97	43.33	68.62	49.46	129.07	53.8033	Pectinesterase [Actinidia chinensis var. chinensis]
Achn387311	_	0.391	-1.35312	0.00148775	0.011876	yes	down	7.18	7.18	8.05	4	2.47	2.98	7.47	3.15	protein of unknown function DUF4283 protein [Actinidia chinensis var. chinensis]
Achn165621	_	0.391	-1.35363	4.69682e-15	5.04731e-13	yes	down	667.28	858.62	706.4	270.01	346.92	320.46	744.1	312.463	Zinc finger A20 and AN1 domain-containing stress-associated protein [Actinidia chinensis var. chinensis]
Achn098191	_	0.391	-1.35459	0.00479579	0.0305953	yes	down	5.04	24.72	15.74	7.26	4.61	3.88	15.1667	5.25	Vacuolar protein sorting-associated protein [Actinidia chinensis var. chinensis]
Achn129601	_	0.391	-1.35513	5.61469e-06	9.94386e-05	yes	down	21.59	9.82	11.6	4.34	5.76	6.46	14.3367	5.52	Protein ALEX like [Actinidia chinensis var. chinensis]
Achn061431	_	0.391	-1.35531	9.06037e-08	2.52725e-06	yes	down	299.53	568.29	406.89	126.2	209.7	174.25	424.903	170.05	Protein TIFY 10A like [Actinidia chinensis var. chinensis]
Achn315051	RecName: Full=Mitogen-activated protein kinase 3; Short=AtMPK3; Short=MAP kinase 3	0.391	-1.35637	1.50759e-25	7.97336e-23	yes	down	399.99	369.22	415.68	141.39	192.28	153.89	394.963	162.52	Mitogen-activated protein kinase [Actinidia chinensis var. chinensis]
Achn159771	RecName: Full=3-ketoacyl-CoA synthase 11; Short=KCS-11; AltName: Full=Very long-chain fatty acid condensing enzyme 11; Short=VLCFA condensing enzyme 11	0.39	-1.35854	6.10275e-19	1.26623e-16	yes	down	94.48	103.67	100.18	38.03	47.2	35.37	99.4433	40.2	3-ketoacyl-CoA synthase [Actinidia chinensis var. chinensis]
Achn280891	_	0.39	-1.35919	5.98124e-10	2.63614e-08	yes	down	84.59	55.12	49.2	31.88	25.92	21.36	62.97	26.3867	Cellulose synthase A catalytic subunit 7 [UDP-forming] like [Actinidia chinensis var. chinensis]
Achn014021	RecName: Full=Probable WRKY transcription factor 11; AltName: Full=WRKY DNA-binding protein 11	0.39	-1.36021	3.38124e-16	4.62956e-14	yes	down	650.65	607.08	730.49	225.27	320.74	246.9	662.74	264.303	WRKY transcription factor [Actinidia chinensis var. chinensis]
Achn346991	_	0.389	-1.36209	0.00378626	0.0253298	yes	down	13.83	8.77	15.89	4.49	5.73	5.79	12.83	5.33667	Protein FAM110A like [Actinidia chinensis var. chinensis]
Achn140391	RecName: Full=Ethylene-responsive transcription factor 5; Short=AtERF5; AltName: Full=Ethylene-responsive element-binding factor 5; Short=EREBP-5	0.389	-1.36247	6.42462e-15	6.80013e-13	yes	down	90.84	119.28	101.33	41.68	45.12	43.49	103.817	43.43	Ethylene-responsive transcription factor [Actinidia chinensis var. chinensis]
Achn200351	RecName: Full=F-box protein At2g27310	0.388	-1.36516	0.000931247	0.00801741	yes	down	4.83	3.72	6.71	1.96	1.78	2.6	5.08667	2.11333	F-box protein [Actinidia chinensis var. chinensis]
Achn144801	RecName: Full=Squamosa promoter-binding-like protein 6	0.387	-1.36971	0.000345985	0.00352089	yes	down	16.1	5.38	7.16	3.95	3.3	3.69	9.54667	3.64667	Squamosa promoter-binding-like protein [Actinidia chinensis var. chinensis]
Achn250231	_	0.386	-1.37494	5.22145e-23	2.01197e-20	yes	down	532.8	590.15	487.24	210.85	227.77	227.91	536.73	222.177	Late embryogenesis abundant protein [Actinidia chinensis var. chinensis]
Achn167651	RecName: Full=Protein TIFY 10A; AltName: Full=Jasmonate ZIM domain-containing protein 1	0.385	-1.37593	1.41932e-11	8.18018e-10	yes	down	457.55	722.3	582.02	215.17	285.88	230.06	587.29	243.703	Protein TIFY 10A like [Actinidia chinensis var. chinensis]
Achn231561	_	0.385	-1.3769	3.73413e-18	6.94625e-16	yes	down	78.33	67.3	71.8	26.03	36	27.78	72.4767	29.9367	Inner centromere protein like [Actinidia chinensis var. chinensis]
Achn282601	_	0.385	-1.37741	6.48917e-12	4.00532e-10	yes	down	95.95	142.73	111.72	40.35	55.62	49.12	116.8	48.3633	StAR-related lipid transfer protein like [Actinidia chinensis var. chinensis]
Achn144771	_	0.385	-1.37747	1.4378e-05	0.000226794	yes	down	21.49	17.84	12.49	10.09	6.89	4.48	17.2733	7.15333	GMP synthase [Actinidia chinensis var. chinensis]
Achn219151	RecName: Full=MACPF domain-containing protein NSL1; AltName: Full=Protein NECROTIC SPOTTED LESIONS 1; Short=Protein NSL1	0.385	-1.37756	3.7121e-15	4.05371e-13	yes	down	33.68	42.55	29.5	14.72	14.87	14.32	35.2433	14.6367	MACPF domain-containing protein [Actinidia chinensis var. chinensis]
Achn094561	_	0.384	-1.38074	7.46282e-13	5.48487e-11	yes	down	21.07	25.16	19.31	7.9	10.77	8.39	21.8467	9.02	GATA zinc finger domain-containing protein [Actinidia chinensis var. chinensis]
Achn120781	RecName: Full=Probable methyltransferase PMT26	0.384	-1.38247	5.27874e-18	9.55593e-16	yes	down	161.37	209.96	148.99	73.34	74.14	67.55	173.44	71.6767	Methyltransferase [Actinidia chinensis var. chinensis]
Achn045801	RecName: Full=CDPK-related kinase 4; Short=AtCRK4; AltName: Full=Calcium/calmodulin-dependent protein kinase CRK4	0.383	-1.38426	3.59389e-12	2.30805e-10	yes	down	13.78	18.24	14.27	6.12	7.29	5.77	15.43	6.39333	CDPK-related kinase [Actinidia chinensis var. chinensis]
Achn116881	_	0.383	-1.3844	0.0030481	0.021294	yes	down	185.2	164.35	116.68	38.98	65.82	104.28	155.41	69.6933	GPI mannosyltransferase [Actinidia chinensis var. chinensis]
Achn242801	_	0.383	-1.3854	2.0223e-06	4.01085e-05	yes	down	21.8	44.92	33.1	8.51	11.13	8.88	33.2733	9.50667	Gamma-glutamyl peptidase [Actinidia chinensis var. chinensis]
Achn208901	_	0.383	-1.38561	8.84792e-23	3.1402e-20	yes	down	15.69	16.4	15.74	7.16	6.73	8.14	15.9433	7.34333	Protein PTST like [Actinidia chinensis var. chinensis]
Achn250731	RecName: Full=BAG family molecular chaperone regulator 1; AltName: Full=Bcl-2-associated athanogene 1	0.383	-1.38625	6.82891e-16	8.77125e-14	yes	down	94.68	117.1	97.27	47.01	42.25	35.85	103.017	41.7033	BAG family molecular chaperone regulator like [Actinidia chinensis var. chinensis]
Achn155781	_	0.382	-1.38785	8.41266e-15	8.76119e-13	yes	down	86.86	99.52	114.21	43.93	53.02	41.2	100.197	46.05	Vacuolar protein sorting-associated protein [Actinidia chinensis var. chinensis]
Achn107631	RecName: Full=Fasciclin-like arabinogalactan protein 12; Flags: Precursor	0.382	-1.38812	2.75312e-11	1.52172e-09	yes	down	152.96	115.53	124.72	69.9	50.42	41.01	131.07	53.7767	Fasciclin-like arabinogalactan protein [Actinidia chinensis var. chinensis]
Achn171771	_	0.382	-1.38823	1.60785e-05	0.000250107	yes	down	8.66	6.29	7.9	2.82	3.89	2.06	7.61667	2.92333	AP2-like ethylene-responsive transcription factor [Actinidia chinensis var. chinensis]
Achn275001	_	0.38	-1.39458	3.11073e-10	1.45417e-08	yes	down	125.21	193.57	136.77	74.99	99.23	75.3	151.85	83.1733	Processed cyclic AMP-responsive element-binding protein 3-like protein [Actinidia chinensis var. chinensis]
Achn081361	RecName: Full=BAHD acyltransferase DCR; AltName: Full=Protein DEFECTIVE IN CUTICULAR RIDGES; AltName: Full=Protein PERMEABLE LEAVES 3	0.38	-1.39732	1.04621e-07	2.86491e-06	yes	down	16.82	11.9	11.05	6.8	4.35	5.07	13.2567	5.40667	BAHD acyltransferase [Actinidia chinensis var. chinensis]
Achn378531	_	0.38	-1.39771	2.14524e-11	1.20801e-09	yes	down	56.88	62.62	67.08	20.48	33.27	22.49	62.1933	25.4133	GDP-fucose protein O-fucosyltransferase protein [Actinidia chinensis var. chinensis]
Achn034691	RecName: Full=Calcium uniporter protein, mitochondrial; AltName: Full=Coiled-coil domain-containing protein 109A	0.379	-1.39831	1.92915e-17	3.13464e-15	yes	down	676.4	623.85	691.83	242.77	331.17	235.66	664.027	269.867	Calcium uniporter protein [Actinidia chinensis var. chinensis]
Achn077081	_	0.379	-1.39954	0.00145915	0.0116893	yes	down	7.84	3.02	3.47	1.67	1.43	2.41	4.77667	1.83667	DNA-directed RNA polymerase [Actinidia chinensis var. chinensis]
Achn240451	_	0.379	-1.40152	1.95251e-12	1.31144e-10	yes	down	950.1	1427.3	1028.53	405.26	536.91	446.3	1135.31	462.823	Protein TIFY 10A like [Actinidia chinensis var. chinensis]
Achn020161	_	0.378	-1.40282	1.3775e-05	0.000217792	yes	down	4.26	5.69	3.54	1.51	1.81	2.17	4.49667	1.83	L-ascorbate oxidase [Actinidia chinensis var. chinensis]
Achn137791	RecName: Full=Cyclic dof factor 3; AltName: Full=Dof zinc finger protein DOF3.3; Short=AtDOF3.3; AltName: Full=H-protein promoter-binding factor 2a	0.378	-1.40286	0.000266405	0.00282237	yes	down	34.79	21.76	13.96	11.33	8.46	5.49	23.5033	8.42667	Cyclic dof factor like [Actinidia chinensis var. chinensis]
Achn277991	RecName: Full=Probable receptor-like protein kinase At5g56460	0.378	-1.40299	6.24617e-05	0.000814296	yes	down	14.22	11.51	5.08	4.76	3.87	3.97	10.27	4.2	Receptor-like protein kinase [Actinidia chinensis var. chinensis]
Achn356311	_	0.378	-1.40378	0.00357325	0.0241799	yes	down	3.09	1.76	2.54	1.41	0.86	0.66	2.46333	0.976667	Protein BREAKING OF ASYMMETRY IN THE STOMATAL LINEAGE like [Actinidia chinensis var. chinensis]
Achn052871	_	0.378	-1.40415	7.11729e-06	0.000121349	yes	down	103.5	40.39	71.33	34.61	31.5	20.85	71.74	28.9867	Translation initiation factor IF-2 like [Actinidia chinensis var. chinensis]
Achn250221	_	0.378	-1.40505	1.10976e-06	2.37757e-05	yes	down	104.79	57.04	47.74	28.09	28.96	27.61	69.8567	28.22	Late embryogenesis abundant protein [Actinidia chinensis var. chinensis]
Achn249781	RecName: Full=Ethylene-responsive transcription factor ERF104	0.377	-1.40672	1.71326e-14	1.70523e-12	yes	down	142.82	173.05	178.68	57.18	76.92	66.08	164.85	66.7267	Ethylene-responsive transcription factor [Actinidia chinensis var. chinensis]
Achn330361	_	0.377	-1.40897	1.23945e-06	2.60777e-05	yes	down	75.1	71.61	56.38	17.94	34.2	29.93	67.6967	27.3567	hypothetical protein CEY00_Acc17625 [Actinidia chinensis var. chinensis]
Achn367751	_	0.376	-1.41191	3.032e-16	4.23742e-14	yes	down	1283.66	1628.9	1475.62	536.62	692.24	501.19	1462.73	576.683	Xyloglucan endotransglucosylase/hydrolase protein [Actinidia chinensis var. chinensis]
Achn193451	_	0.376	-1.41231	8.09288e-07	1.80554e-05	yes	down	38.68	70.34	47.91	18.08	16.22	29.35	52.31	21.2167	Glycerophosphodiester phosphodiesterase [Actinidia chinensis var. chinensis]
Achn370271	_	0.376	-1.4126	0.00851151	0.0481788	yes	down	4.42	3.73	5.12	1.82	1.73	1.78	4.42333	1.77667	WEB family protein [Actinidia chinensis var. chinensis]
Achn385661	_	0.375	-1.41403	6.1603e-05	0.000804658	yes	down	8.58	5.13	6.13	2.64	3.7	1.67	6.61333	2.67	PREDICTED: dnaJ homolog subfamily B member 13-like [Gossypium raimondii]
Achn254011	_	0.375	-1.41676	3.48716e-07	8.46618e-06	yes	down	6.08	8.51	8.84	2.86	3.42	3.16	7.81	3.14667	Protein RBL like [Actinidia chinensis var. chinensis]
Achn299471	_	0.374	-1.41734	1.46781e-07	3.88149e-06	yes	down	11.57	16.19	10.49	6.27	6.87	6.67	12.75	6.60333	Syntaxin-61 like [Actinidia chinensis var. chinensis]
Achn014601	RecName: Full=Probable calcium-binding protein CML41; AltName: Full=Calmodulin-like protein 41	0.374	-1.41781	0.00012974	0.0015169	yes	down	33.86	16.12	17.07	11.21	10.88	7.22	22.35	9.77	Calcium-binding protein [Actinidia chinensis var. chinensis]
Achn347841	_	0.374	-1.41849	2.05204e-18	3.95354e-16	yes	down	254.13	316.87	294.68	96.67	117.07	84.47	288.56	99.4033	Protein EARLY-RESPONSIVE TO DEHYDRATION 7 like [Actinidia chinensis var. chinensis]
Achn060311	RecName: Full=Cytokinin riboside 5'-monophosphate phosphoribohydrolase LOG1; AltName: Full=Protein LONELY GUY 1	0.374	-1.42029	0.000646906	0.00591091	yes	down	9.96	12.24	4.85	3.3	2.27	5.3	9.01667	3.62333	Cytokinin riboside 5'-monophosphate phosphoribohydrolase [Actinidia chinensis var. chinensis]
Achn189561	RecName: Full=BTB/POZ domain-containing protein At5g41330	0.374	-1.4203	2.41631e-40	6.51751e-37	yes	down	102.16	100.06	105.42	41.25	39.19	43.07	102.547	41.17	BTB/POZ domain-containing protein [Actinidia chinensis var. chinensis]
Achn165331	RecName: Full=Chitin-inducible gibberellin-responsive protein 1	0.373	-1.42099	4.33135e-20	1.03389e-17	yes	down	520.43	465.24	528.67	182.83	252.28	184.52	504.78	206.543	Chitin-inducible gibberellin-responsive protein [Actinidia chinensis var. chinensis]
Achn282061	_	0.372	-1.42601	8.02534e-12	4.87539e-10	yes	down	79.73	78.29	79.37	24.26	31.62	38.94	79.13	31.6067	hypothetical protein CEY00_Acc10028 [Actinidia chinensis var. chinensis]
Achn187531	RecName: Full=Signal recognition particle receptor subunit alpha; Short=SR-alpha; Short=Signal recognition particle receptor; AltName: Full=Docking protein alpha; S	0.372	-1.42686	3.10012e-25	1.54851e-22	yes	down	74.81	84.5	78.11	29.79	36.53	29.66	79.14	31.9933	Signal recognition particle receptor subunit alpha like [Actinidia chinensis var. chinensis]
Achn344531	_	0.372	-1.42773	6.56737e-08	1.89101e-06	yes	down	24.12	14.97	13.78	8.59	7.43	5.11	17.6233	7.04333	conserved hypothetical protein [Ricinus communis]
Achn149101	_	0.371	-1.42895	5.43876e-10	2.41282e-08	yes	down	56.73	51.75	36.23	21.79	20.22	15.78	48.2367	19.2633	Serine/arginine repetitive matrix protein [Actinidia chinensis var. chinensis]
Achn108571	RecName: Full=Translation initiation factor eIF-2B subunit delta; AltName: Full=eIF-2B GDP-GTP exchange factor subunit delta	0.371	-1.42911	0.000828189	0.0072931	yes	down	7.66	2.5	4.05	1.41	1.52	1.75	4.73667	1.56	Translation initiation factor eIF-2B subunit delta like [Actinidia chinensis var. chinensis]
Achn258711	_	0.371	-1.43077	4.04524e-06	7.46322e-05	yes	down	26.96	19.8	47.25	9.56	18.9	15.48	31.3367	14.6467	Receptor-like protein kinase [Actinidia chinensis var. chinensis]
Achn246911	RecName: Full=F-box protein PP2-A15; AltName: Full=Protein PHLOEM PROTEIN 2-LIKE A15; Short=AtPP2-A15	0.371	-1.43119	1.1556e-15	1.40405e-13	yes	down	51.52	69.23	56.28	25.6	27.5	23.03	59.01	25.3767	F-box protein like [Actinidia chinensis var. chinensis]
Achn295781	RecName: Full=Cellulose synthase A catalytic subunit 9	0.371	-1.43166	2.61509e-10	1.23966e-08	yes	down	101.42	70.43	60.55	38.31	31.51	22.88	77.4667	30.9	Cellulose synthase A catalytic subunit 7 [UDP-forming] like [Actinidia chinensis var. chinensis]
Achn175001	RecName: Full=F-box/LRR-repeat protein 3	0.37	-1.43248	5.33626e-19	1.12449e-16	yes	down	52.59	64.99	59.31	20.29	23.29	26.01	58.9633	23.1967	WRKY transcription factor 33 [Actinidia chinensis var. chinensis]
Achn075741	RecName: Full=Ferredoxin--NADP reductase, chloroplastic; Short=FNR; Flags: Precursor	0.37	-1.43508	1.06148e-11	6.26506e-10	yes	down	56.84	82.71	49.95	23.59	27.93	25.44	63.1667	25.6533	Calcium-binding EF-hand [Cynara cardunculus var. scolymus]
Achn244611	RecName: Full=E3 ubiquitin-protein ligase RING1; AltName: Full=RING finger protein 1	0.37	-1.4356	4.44167e-05	0.000607223	yes	down	12.16	17.05	10.35	5.62	5.31	4.83	13.1867	5.25333	E3 ubiquitin-protein like [Actinidia chinensis var. chinensis]
Achn385531	_	0.37	-1.4357	3.78257e-05	0.000528913	yes	down	63.22	109.88	70.36	19.57	49.08	27.26	81.1533	31.97	Transcription factor bHLH36 like [Actinidia chinensis var. chinensis]
Achn176121	_	0.37	-1.43578	0.000796459	0.00704487	yes	down	27.61	40.28	28.48	10.43	16.68	11.4	32.1233	12.8367	Beta-defensin 107A like [Actinidia chinensis var. chinensis]
Achn041561	RecName: Full=Pyridoxine/pyridoxamine 5'-phosphate oxidase 1, chloroplastic; Short=AtPPOX1; Includes: RecName: Full=Pyridoxine/pyridoxamine 5'-phosphate oxidase; A	0.369	-1.43653	8.31251e-15	8.72425e-13	yes	down	40.44	41.58	43.8	15.02	20.2	15.33	41.94	16.85	hypothetical protein TanjilG_12952 [Lupinus angustifolius]
Achn318051	_	0.369	-1.43689	7.3935e-08	2.10809e-06	yes	down	1186.89	1243.73	1121.91	390.61	661.76	380.91	1184.18	477.76	senescence-associated gene 21 like protein [Actinidia chinensis var. chinensis]
Achn014551	_	0.369	-1.43716	4.96718e-28	3.62107e-25	yes	down	82.53	67.84	67.8	29.13	30.97	26.48	72.7233	28.86	NAC domain-containing protein [Actinidia chinensis var. chinensis]
Achn225111	_	0.369	-1.43723	0.000108004	0.00129475	yes	down	3.91	7.71	5.25	1.68	3.11	2.04	5.62333	2.27667	Squamosa promoter-binding-like protein [Actinidia chinensis var. chinensis]
Achn283341	RecName: Full=Scopoletin glucosyltransferase; AltName: Full=Phenylpropanoid:glucosyltransferase 1	0.369	-1.43974	5.79422e-05	0.000763123	yes	down	6.92	4.66	9.4	2.04	4.2	1.83	6.99333	2.69	Scopoletin glucosyltransferase [Actinidia chinensis var. chinensis]
Achn254601	RecName: Full=Geranylgeranyl pyrophosphate synthase, chloroplastic; Short=GGPP synthase; Short=GGPS; AltName: Full=(2E,6E)-farnesyl diphosphate synthase; AltName:	0.369	-1.4402	1.64311e-07	4.2697e-06	yes	down	32.82	26.55	22.15	7.92	9.45	14.82	27.1733	10.73	Geranylgeranyl pyrophosphate synthase [Actinidia chinensis var. chinensis]
Achn283921	_	0.368	-1.44089	0.00107603	0.00902763	yes	down	3.42	3.63	4.01	1.41	1.56	1.41	3.68667	1.46	LIM domain-containing protein [Actinidia chinensis var. chinensis]
Achn272021	RecName: Full=Activating signal cointegrator 1 complex subunit 2 homolog	0.368	-1.44308	2.85001e-05	0.000415532	yes	down	47.02	89.46	37.23	17.58	32.23	22.42	57.9033	24.0767	hypothetical protein CEY00_Acc31680 [Actinidia chinensis var. chinensis]
Achn195761	_	0.368	-1.44378	0.000597429	0.00553115	yes	down	63.36	134.58	135.23	44.28	42.56	48.79	111.057	45.21	hypothetical protein CEY00_Acc09954 [Actinidia chinensis var. chinensis]
Achn178441	_	0.367	-1.44433	2.06471e-06	4.08295e-05	yes	down	29.71	14.77	16.47	9.2	8.84	5.97	20.3167	8.00333	WRKY transcription factor [Actinidia chinensis var. chinensis]
Achn005491	_	0.367	-1.44469	0.00752311	0.0436483	yes	down	1.65	1.28	2.6	0.39	0.82	0.84	1.84333	0.683333	Transcription factor like [Actinidia chinensis var. chinensis]
Achn242161	RecName: Full=Hexokinase-3	0.367	-1.44661	0.000109492	0.00130968	yes	down	5.58	11.25	5.83	2.24	2.98	3.72	7.55333	2.98	Hexokinase-3 like [Actinidia chinensis var. chinensis]
Achn344971	_	0.367	-1.44704	0.00744987	0.0433165	yes	down	7.77	4.65	5.56	2.76	1.09	3.19	5.99333	2.34667	Mucin-4 beta chain like [Actinidia chinensis var. chinensis]
Achn118121	RecName: Full=Cytochrome P450 81D11	0.367	-1.44765	0.000267222	0.0028288	yes	down	2.88	2.62	2.33	1.29	0.74	1.04	2.61	1.02333	Cytochrome P450 81E8 like [Actinidia chinensis var. chinensis]
Achn284001	RecName: Full=Probable beta-D-xylosidase 2; Short=AtBXL2; Flags: Precursor	0.367	-1.44796	9.36087e-08	2.60032e-06	yes	down	15.21	7.62	11.56	5.57	4.37	3.56	11.4633	4.5	Beta-D-xylosidase [Actinidia chinensis var. chinensis]
Achn387361	_	0.365	-1.45392	6.5924e-12	4.0483e-10	yes	down	1388.15	653.32	912.21	345.71	388.3	426.29	984.56	386.767	Abscisic stress-ripening protein [Actinidia chinensis var. chinensis]
Achn340501	RecName: Full=Heavy metal-associated isoprenylated plant protein 26; Short=AtHIPP26; AltName: Full=Farnesylated protein 6; Short=AtFP6; Flags: Precursor	0.365	-1.45425	1.99981e-08	6.43686e-07	yes	down	34.16	37.25	33.56	19.6	11.83	8.44	34.99	13.29	Heavy metal-associated isoprenylated plant protein [Actinidia chinensis var. chinensis]
Achn011341	_	0.365	-1.4555	8.69777e-09	3.02031e-07	yes	down	7.59	10.53	10.19	3.59	4	4.3	9.43667	3.96333	Myosin heavy chain IB like [Actinidia chinensis var. chinensis]
Achn139021	RecName: Full=Nematode resistance protein-like HSPRO2; AltName: Full=AKINbetagamma-interacting protein 2; AltName: Full=Ortholog of sugar beet HS1 PRO-1 protein 2;	0.364	-1.4564	3.95844e-12	2.52414e-10	yes	down	97.77	136.23	82.06	37.61	41	45.38	105.353	41.33	Nematode resistance protein like [Actinidia chinensis var. chinensis]
Achn093251	RecName: Full=Primary amine oxidase; AltName: Full=Amine oxidase	0.364	-1.45929	0.000494182	0.00474235	yes	down	3.35	1.53	2.31	0.68	1.06	1.05	2.39667	0.93	Primary amine oxidase [Actinidia chinensis var. chinensis]
Achn219261	RecName: Full=Pathogenesis-related genes transcriptional activator PTI5; AltName: Full=PTO-interacting protein 5	0.363	-1.46009	0.00584168	0.0357855	yes	down	56.96	79.65	38.03	16	8.13	45.37	58.2133	23.1667	Pathogenesis-related transcriptional activator like [Actinidia chinensis var. chinensis]
Achn384471	_	0.363	-1.46255	1.86315e-10	8.99012e-09	yes	down	21.99	15.23	28.94	8.69	8.05	9.02	22.0533	8.58667	Nitrate reductase [Actinidia chinensis var. chinensis]
Achn339551	RecName: Full=Cysteine-rich repeat secretory protein 38; Flags: Precursor	0.363	-1.46332	0.00260766	0.0187563	yes	down	5.33	4.26	3.54	2.33	2.4	0.6	4.37667	1.77667	Cysteine-rich receptor-like protein kinase [Actinidia chinensis var. chinensis]
Achn071281	RecName: Full=Salutaridinol 7-O-acetyltransferase; Short=salAT	0.362	-1.46422	0.00657651	0.0390809	yes	down	1.4	1.89	1.76	0.81	0.8	0.38	1.68333	0.663333	Vinorine synthase [Actinidia chinensis var. chinensis]
Achn358431	_	0.361	-1.46795	4.94284e-06	8.90008e-05	yes	down	13.43	27.12	11.7	6.19	6.89	7.31	17.4167	6.79667	Sulfate transporter 3.5 like [Actinidia chinensis var. chinensis]
Achn002751	RecName: Full=Adenine phosphoribosyltransferase 1; Short=APRT 1	0.361	-1.4681	0.00504616	0.0318983	yes	down	5.81	2.03	3.27	1.53	0.96	1.8	3.70333	1.43	Adenine phosphoribosyltransferase [Actinidia chinensis var. chinensis]
Achn014661	RecName: Full=Allene oxide synthase, chloroplastic; AltName: Full=Cytochrome P450 74A; AltName: Full=Hydroperoxide dehydrase; Flags: Precursor	0.361	-1.46824	0.00396789	0.0263092	yes	down	160.78	382.84	179.73	72.69	124.24	84.87	241.117	93.9333	Allene oxide synthase [Actinidia chinensis var. chinensis]
Achn102801	RecName: Full=Cyclic AMP receptor-like protein G	0.361	-1.4692	0.00132011	0.0107543	yes	down	26.88	16.39	10.01	11.52	8.74	8.02	17.76	9.42667	ATP-dependent RNA helicase [Actinidia chinensis var. chinensis]
Achn042591	RecName: Full=DnaJ protein homolog 1; Short=DROJ1	0.361	-1.4694	3.37755e-08	1.03998e-06	yes	down	15.64	12.03	10.91	4.15	5.94	4.91	12.86	5	DnaJ subfamily B member like [Actinidia chinensis var. chinensis]
Achn100271	RecName: Full=NADP-dependent malic enzyme; Short=NADP-ME	0.361	-1.46968	0.000365263	0.00368721	yes	down	15.25	15.7	4.15	4.79	4.9	3.95	11.7	4.54667	nadp-dependent malic enzyme [Quercus suber]
Achn140851	RecName: Full=Omega-3 fatty acid desaturase, chloroplastic; Flags: Precursor	0.361	-1.46995	0.00575975	0.035389	yes	down	30.72	87.48	40.81	15.27	23.38	23.48	53.0033	20.71	Omega-3 fatty acid desaturase [Actinidia chinensis var. chinensis]
Achn064551	_	0.361	-1.46999	2.45832e-05	0.000365004	yes	down	171.87	92.95	168.26	60.37	56.5	54.01	144.36	56.96	Cell wall integrity and stress response component 1 like [Actinidia chinensis var. chinensis]
Achn054811	_	0.361	-1.47039	4.7922e-05	0.000648895	yes	down	4.05	2.69	2.66	0.91	1.47	0.79	3.13333	1.05667	Homeobox-leucine zipper protein [Actinidia chinensis var. chinensis]
Achn131311	_	0.361	-1.47172	0.000139264	0.00161634	yes	down	8.87	4.92	8.61	2.96	3.74	1.96	7.46667	2.88667	Carboxylesterase 18 [Actinidia chinensis var. chinensis]
Achn317521	_	0.36	-1.472	8.3586e-05	0.00104378	yes	down	14.04	12.82	14.55	6.94	4.55	4.46	13.8033	5.31667	Auxin-responsive protein [Actinidia chinensis var. chinensis]
Achn289781	_	0.36	-1.47325	6.52762e-07	1.48833e-05	yes	down	112.75	72.43	48.27	30.34	37.96	22.47	77.8167	30.2567	Amino acid permease [Actinidia chinensis var. chinensis]
Achn157041	RecName: Full=Uncharacterized membrane protein YuiD	0.359	-1.47629	1.31153e-11	7.57512e-10	yes	down	19.09	23.55	25.08	6.77	8.16	8.14	22.5733	7.69	Acid phosphatase/vanadium-dependent haloperoxidase-related protein [Actinidia chinensis var. chinensis]
Achn222231	_	0.359	-1.47708	2.04328e-05	0.00031084	yes	down	9.14	5.43	5.16	2.86	3.08	1.68	6.57667	2.54	Growth-regulating factor like [Actinidia chinensis var. chinensis]
Achn148341	_	0.359	-1.47719	1.16287e-17	1.96038e-15	yes	down	109.72	92.95	114.03	38.52	50.52	33.39	105.567	40.81	hypothetical protein CEY00_Acc27875 [Actinidia chinensis var. chinensis]
Achn059841	_	0.358	-1.48301	2.45273e-08	7.77409e-07	yes	down	154.04	129.3	77.82	44.64	58.85	35.08	120.387	46.19	Amino acid permease [Actinidia chinensis var. chinensis]
Achn081471	RecName: Full=4-coumarate--CoA ligase-like 10; AltName: Full=4-coumarate--CoA ligase isoform 8; Short=At4CL8; AltName: Full=Adenosine monophosphate binding protein	0.358	-1.48302	8.47924e-14	7.62369e-12	yes	down	447.71	507.85	434.89	170.73	214.97	119.37	463.483	168.357	Oxalate--CoA ligase [Actinidia chinensis var. chinensis]
Achn269991	RecName: Full=Cytochrome P450 84A1; AltName: Full=Ferulate-5-hydroxylase; Short=F5H	0.358	-1.4838	2.50249e-10	1.19047e-08	yes	down	71.17	36.55	51.11	19.71	22.99	18.07	52.9433	20.2567	Cytochrome P450 84A1 like [Actinidia chinensis var. chinensis]
Achn304251	_	0.357	-1.48404	1.33297e-09	5.46417e-08	yes	down	304.74	316	380.02	102.64	167.11	114.74	333.587	128.163	Calcium-binding protein [Actinidia chinensis var. chinensis]
Achn083031	_	0.357	-1.48409	0.00775789	0.0446837	yes	down	2.78	1.95	1.67	1.17	1	13.18	2.13333	5.11667	Long chain acyl-CoA synthetase 1 [Morus notabilis]
Achn094171	RecName: Full=Serine/threonine-protein kinase SAPK2; AltName: Full=Osmotic stress/abscisic acid-activated protein kinase 2	0.357	-1.48561	1.9882e-13	1.66546e-11	yes	down	44.04	54.43	41.12	17.74	20.95	10.9	46.53	16.53	Serine/threonine-protein kinase SAPK2 [Morus notabilis]
Achn064791	RecName: Full=Probable glycerol-3-phosphate acyltransferase 3; Short=AtGPAT3	0.356	-1.49124	8.39254e-07	1.86009e-05	yes	down	8.14	6.43	11.86	3.77	2.76	3.55	8.81	3.36	Glycerol-3-phosphate acyltransferase [Actinidia chinensis var. chinensis]
Achn198621	RecName: Full=Linoleate 13S-lipoxygenase 3-1, chloroplastic; Flags: Precursor	0.356	-1.49171	2.07442e-11	1.17057e-09	yes	down	95.88	91.28	132.08	30.74	50.86	40.06	106.413	40.5533	Linoleate 13S-lipoxygenase [Actinidia chinensis var. chinensis]
Achn314321	RecName: Full=Cation/H(+) symporter 13; AltName: Full=Protein CATION/H+ EXCHANGER 13; Short=AtCHX13	0.355	-1.49586	0.00821787	0.0469023	yes	down	2.76	3.55	3.64	0.4	1.27	1.27	3.31667	0.98	Cation/H(+) antiporter like [Actinidia chinensis var. chinensis]
Achn073041	RecName: Full=Syntaxin-121; Short=AtSYP121; AltName: Full=Syntaxin-related protein At-Syr1	0.354	-1.49678	4.53736e-21	1.27486e-18	yes	down	88.92	100.84	105.11	35.86	42.66	33.81	98.29	37.4433	Syntaxin-121 like [Actinidia chinensis var. chinensis]
Achn006341	RecName: Full=Anthrax toxin receptor 1; Flags: Precursor	0.354	-1.49759	1.06354e-20	2.75835e-18	yes	down	337.21	321.59	364.68	123.33	156.91	108.95	341.16	129.73	Elicitor-responsive protein [Actinidia chinensis var. chinensis]
Achn114501	_	0.354	-1.49847	3.38148e-10	1.56985e-08	yes	down	13	10.49	17.97	4.7	5.09	4.42	13.82	4.73667	DNA topoisomerase 4 subunit A like [Actinidia chinensis var. chinensis]
Achn020141	_	0.353	-1.50222	1.27714e-15	1.53969e-13	yes	down	129.26	155.56	134.58	43.71	47.08	65.55	139.8	52.1133	Lysine histidine transporter-like [Actinidia chinensis var. chinensis]
Achn312291	_	0.353	-1.50227	2.6903e-09	1.03665e-07	yes	down	17.22	22.71	15.97	8.38	8.11	4.82	18.6333	7.10333	Protein CfxQ like [Actinidia chinensis var. chinensis]
Achn011721	RecName: Full=Heat shock protein 83	0.353	-1.50339	3.90938e-27	2.51066e-24	yes	down	26.63	29.86	22.58	10.06	10.49	9.31	26.3567	9.95333	heat shock protein 83-like [Spinacia oleracea]
Achn195621	_	0.353	-1.50391	0.00719239	0.0421465	yes	down	14.65	51.25	20.02	11.05	11.28	10.57	28.64	10.9667	Potassium channel AKT1 [Morus notabilis]
Achn063361	_	0.353	-1.50427	2.37185e-28	1.77711e-25	yes	down	76.32	69.56	74.53	26.74	30.09	26.64	73.47	27.8233	WRKY transcription factor [Actinidia chinensis var. chinensis]
Achn136511	_	0.352	-1.50611	5.18229e-16	6.81863e-14	yes	down	5.11	4.52	5.77	2.17	2.01	1.62	5.13333	1.93333	Ubiquitin-conjugating enzyme E2 L709 [Actinidia chinensis var. chinensis]
Achn028281	_	0.352	-1.5066	1.78168e-08	5.8051e-07	yes	down	45.89	97.91	56.42	27.27	22.6	26.04	66.74	25.3033	L-ascorbate oxidase [Actinidia chinensis var. chinensis]
Achn254811	RecName: Full=Mannan endo-1,4-beta-mannosidase 6; AltName: Full=Beta-mannanase 6; AltName: Full=Endo-beta-1,4-mannanase 6; Short=AtMAN6; Flags: Precursor	0.352	-1.50728	0.000108085	0.00129515	yes	down	18.82	8.07	7.15	3.86	4.31	5.61	11.3467	4.59333	Mannan endo-1,4-beta-mannosidase [Actinidia chinensis var. chinensis]
Achn052151	RecName: Full=Myb-related protein Hv33	0.351	-1.50841	0.00278698	0.0197981	yes	down	3.25	2.8	1.41	0.82	1.13	0.87	2.48667	0.94	Transcription factor like [Actinidia chinensis var. chinensis]
Achn021351	RecName: Full=Tryptophan aminotransferase-related protein 2	0.351	-1.50978	3.18861e-06	6.01865e-05	yes	down	9.73	10.77	5.61	3.3	3.97	2.77	8.70333	3.34667	Tryptophan aminotransferase-related protein [Actinidia chinensis var. chinensis]
Achn249601	_	0.351	-1.51202	2.08432e-09	8.21935e-08	yes	down	61.46	108.43	72.41	22.35	32.58	34.19	80.7667	29.7067	Kinesin-related protein [Actinidia chinensis var. chinensis]
Achn385481	_	0.351	-1.51249	0.000536774	0.00505707	yes	down	18.34	10.37	11.94	6.4	7.06	1.83	13.55	5.09667	Pollen-specific leucine-rich repeat extensin-like protein [Actinidia chinensis var. chinensis]
Achn114401	_	0.35	-1.51336	1.20119e-20	3.05659e-18	yes	down	120.06	158.9	142.74	49.39	59.86	49.68	140.567	52.9767	Protein bfr2 like [Actinidia chinensis var. chinensis]
Achn142651	_	0.35	-1.51371	1.26763e-07	3.41511e-06	yes	down	8.5	12.19	6.86	3.74	3.83	2.84	9.18333	3.47	------
Achn005711	RecName: Full=Transcription factor MYB86; AltName: Full=Myb homolog 4; Short=AtMyb4; AltName: Full=Myb-related protein 86; Short=AtMYB86	0.349	-1.51793	2.21365e-06	4.34561e-05	yes	down	14.16	13.08	9.55	5.7	5.27	2.49	12.2633	4.48667	Transcription factor like [Actinidia chinensis var. chinensis]
Achn318061	_	0.349	-1.51865	1.78394e-13	1.50369e-11	yes	down	1307.02	1780.34	1541.07	588.18	632.43	473.92	1542.81	564.843	Late embryogenesis abundant protein like [Actinidia chinensis var. chinensis]
Achn039201	RecName: Full=Probable calcium-binding protein CML31; AltName: Full=Calmodulin-like protein 31	0.349	-1.51906	0.0035834	0.0242364	yes	down	16.59	10.38	10.32	5.31	4.84	3.69	12.43	4.61333	Calcium-binding protein [Actinidia chinensis var. chinensis]
Achn351601	RecName: Full=Fasciclin-like arabinogalactan protein 11; Flags: Precursor	0.347	-1.52503	6.92121e-08	1.98391e-06	yes	down	38.83	24.47	24.49	13.64	10.32	8.73	29.2633	10.8967	Fasciclin-like arabinogalactan protein [Actinidia chinensis var. chinensis]
Achn120111	RecName: Full=Zinc finger A20 and AN1 domain-containing stress-associated protein 5; Short=OsSAP5	0.347	-1.52602	1.05129e-14	1.08231e-12	yes	down	310.35	343.83	346.63	142.2	135.48	94.15	333.603	123.943	Zinc finger A20 and AN1 domain-containing stress-associated protein [Actinidia chinensis var. chinensis]
Achn208641	_	0.347	-1.52608	3.41663e-22	1.0842e-19	yes	down	487.39	519.67	552.84	179.71	232.32	169.34	519.967	193.79	Abscisic acid 8'-hydroxylase [Actinidia chinensis var. chinensis]
Achn255871	RecName: Full=Calcium-dependent protein kinase 1; Short=AtCDPK 1; Short=CDPK 1; AltName: Full=Calcium-dependent protein kinase isoform AK1	0.347	-1.52648	1.10901e-13	9.78924e-12	yes	down	24.45	18.74	22.25	6.94	10.5	7.02	21.8133	8.15333	Calcium-dependent protein kinase [Actinidia chinensis var. chinensis]
Achn245731	_	0.347	-1.52653	3.16193e-14	2.99252e-12	yes	down	71.8	89.17	111.84	35.39	37.09	29.43	90.9367	33.97	WRKY transcription factor [Actinidia chinensis var. chinensis]
Achn302461	RecName: Full=Shaggy-related protein kinase theta; AltName: Full=ASK-theta	0.346	-1.53074	4.16903e-18	7.64975e-16	yes	down	15.55	14.85	13.1	4.89	5.85	5.42	14.5	5.38667	Shaggy-related protein kinase [Actinidia chinensis var. chinensis]
Achn182571	RecName: Full=Probable alpha,alpha-trehalose-phosphate synthase	0.345	-1.53361	2.73155e-33	3.87779e-30	yes	down	44.4	33.94	41.06	15.06	15.48	14.28	39.8	14.94	Alpha,alpha-trehalose-phosphate synthase [Actinidia chinensis var. chinensis]
Achn062121	_	0.345	-1.53636	0.00109251	0.00914025	yes	down	6.48	1.85	3.61	1.51	1.37	1.5	3.98	1.46	hypothetical protein CEY00_Acc01983 [Actinidia chinensis var. chinensis]
Achn068951	_	0.344	-1.53831	1.25643e-06	2.63938e-05	yes	down	4.08	3.31	4.3	1.1	1.5	2.01	3.89667	1.53667	Desumoylating isopeptidase [Actinidia chinensis var. chinensis]
Achn115461	RecName: Full=Inositol oxygenase 1; AltName: Full=Myo-inositol oxygenase 1; Short=AtMIOX1; Short=MI oxygenase 1	0.344	-1.53893	2.39601e-06	4.65616e-05	yes	down	27.13	33.79	27.98	9.34	15.46	8.07	29.6333	10.9567	PiRNA biogenesis protein [Actinidia chinensis var. chinensis]
Achn200871	_	0.344	-1.53968	0.00723583	0.0423827	yes	down	11.04	11.14	12.11	1.78	3.8	7.18	11.43	4.25333	Odorant receptor 98a like [Actinidia chinensis var. chinensis]
Achn081701	_	0.344	-1.54033	0.000274156	0.00288747	yes	down	3.14	3.76	2.56	1.26	1.4	1.21	3.15333	1.29	------
Achn221421	RecName: Full=Protein IQ-DOMAIN 1	0.343	-1.54261	4.20413e-10	1.90906e-08	yes	down	96.33	61.67	70.21	32.48	30.98	18.82	76.07	27.4267	Protein IQ-DOMAIN like [Actinidia chinensis var. chinensis]
Achn215041	_	0.343	-1.54372	5.60069e-19	1.17106e-16	yes	down	403.88	563.13	513.52	196.18	153.25	198.15	493.51	182.527	Protein EXORDIUM-like [Actinidia chinensis var. chinensis]
Achn241861	_	0.343	-1.54467	7.46549e-07	1.68086e-05	yes	down	22.85	40.97	16.49	9.7	11.48	7.11	26.77	9.43	TRNA-2-methylthio-N(6)-dimethylallyladenosine synthase [Actinidia chinensis var. chinensis]
Achn015271	RecName: Full=Pirin-like protein	0.342	-1.54749	2.83029e-05	0.000413103	yes	down	9.96	4.78	7.58	3.23	2.63	2.27	7.44	2.71	Pirin-like protein [Actinidia chinensis var. chinensis]
Achn287221	RecName: Full=Receptor-like protein kinase FERONIA; AltName: Full=Protein SIRENE; Flags: Precursor	0.342	-1.54973	2.38991e-11	1.33188e-09	yes	down	18.94	20.75	20.01	5.3	7.03	9.84	19.9	7.39	Receptor-like protein kinase [Actinidia chinensis var. chinensis]
Achn324811	RecName: Full=Transcription factor MYB108; AltName: Full=Myb-related protein 108; Short=AtMYB108; AltName: Full=Protein BOTRYTIS-SUSCEPTIBLE 1	0.342	-1.55003	5.90999e-08	1.71963e-06	yes	down	43.55	51.5	64.67	11.45	15.5	23.77	53.24	16.9067	Transcription factor like [Actinidia chinensis var. chinensis]
Achn165291	RecName: Full=Probable galacturonosyltransferase 12; AltName: Full=Like glycosyl transferase 6; AltName: Full=Protein IRREGULAR XYLEM 8	0.341	-1.55102	1.89974e-09	7.55778e-08	yes	down	32.3	29.39	21.65	13.87	10.01	6.77	27.78	10.2167	Galacturonosyltransferase [Actinidia chinensis var. chinensis]
Achn345401	_	0.341	-1.55111	1.84478e-17	3.01571e-15	yes	down	21.06	20.03	23.1	6.66	9.41	7.2	21.3967	7.75667	Serine/threonine-protein kinase [Actinidia chinensis var. chinensis]
Achn144311	RecName: Full=Probable BOI-related E3 ubiquitin-protein ligase 3	0.341	-1.55346	3.85234e-27	2.51066e-24	yes	down	51.61	44.89	41.27	17.25	18.81	16.55	45.9233	17.5367	E3 ubiquitin-protein like [Actinidia chinensis var. chinensis]
Achn388021	_	0.34	-1.55591	5.02466e-10	2.2476e-08	yes	down	899.78	431.18	533.63	213.46	236.59	227.76	621.53	225.937	hypothetical protein CEY00_Acc11645 [Actinidia chinensis var. chinensis]
Achn246321	RecName: Full=Polygalacturonase inhibitor; AltName: Full=Polygalacturonase-inhibiting protein; Short=PGIG; Flags: Precursor	0.338	-1.56279	1.25767e-08	4.21928e-07	yes	down	14.07	21.75	16.22	6.61	5.18	7.17	17.3467	6.32	Polygalacturonase inhibitor 1 like [Actinidia chinensis var. chinensis]
Achn326311	RecName: Full=Homeobox-leucine zipper protein ROC2; AltName: Full=GLABRA 2-like homeobox protein 2; AltName: Full=HD-ZIP protein ROC2; AltName: Full=Homeodomain tr	0.338	-1.56406	1.10911e-07	3.01877e-06	yes	down	4.96	2.72	3.85	1.23	1.3	1.58	3.84333	1.37	Homeobox-leucine zipper protein PROTODERMAL FACTOR like [Actinidia chinensis var. chinensis]
Achn372211	RecName: Full=UDP-glycosyltransferase 85A5	0.338	-1.5661	0.00568646	0.0350505	yes	down	2.33	2.08	1.23	0.86	0.98	0.22	1.88	0.686667	7-deoxyloganetin glucosyltransferase [Actinidia chinensis var. chinensis]
Achn067341	_	0.338	-1.56631	1.46017e-13	1.2565e-11	yes	down	232.83	235.66	153.23	94.95	65.55	69.84	207.24	76.78	Transcription factor like [Actinidia chinensis var. chinensis]
Achn342431	RecName: Full=Protein SCARECROW; Short=AtSCR; AltName: Full=GRAS family protein 20; Short=AtGRAS-20; AltName: Full=Protein SHOOT GRAVITROPISM 1	0.337	-1.56742	0.00645755	0.0385267	yes	down	0.71	0.42	0.44	0.23	0.12	0.22	0.523333	0.19	Protein SCARECROW like [Actinidia chinensis var. chinensis]
Achn278641	_	0.337	-1.56871	0.00553013	0.034302	yes	down	8.07	3.84	4.43	3	1.69	1.19	5.44667	1.96	BON1-associated protein [Actinidia chinensis var. chinensis]
Achn122691	RecName: Full=Cysteine-rich receptor-like protein kinase 3; Short=Cysteine-rich RLK3; Flags: Precursor	0.337	-1.56924	2.07093e-13	1.71875e-11	yes	down	4.81	6.47	5.6	2.03	2.16	2.28	5.62667	2.15667	Cysteine-rich receptor-like protein kinase [Actinidia chinensis var. chinensis]
Achn034821	RecName: Full=Cytochrome P450 714C2	0.337	-1.57005	4.6198e-07	1.0883e-05	yes	down	78.14	75.48	32.56	17.1	26.78	23.28	62.06	22.3867	Cytochrome P450 714C2 like [Actinidia chinensis var. chinensis]
Achn143151	RecName: Full=17.3 kDa class II heat shock protein; AltName: Full=Hsp17.3; AltName: Full=Hsp20.2	0.335	-1.57635	1.0282e-06	2.22404e-05	yes	down	9.9	9.52	8.4	3.73	2.96	3.4	9.27333	3.36333	HSP20-like chaperone protein [Actinidia chinensis var. chinensis]
Achn155861	_	0.335	-1.57808	0.00747702	0.0434463	yes	down	2.84	0.88	0.8	0.34	0.58	0.69	1.50667	0.536667	Ankyrin repeat-containing protein [Actinidia chinensis var. chinensis]
Achn213381	RecName: Full=Chaperone protein dnaJ 8, chloroplastic; Short=AtDjC8; Short=AtJ8; Flags: Precursor	0.335	-1.57916	3.41929e-08	1.05164e-06	yes	down	43.69	45.67	62.03	15.35	12.53	26.22	50.4633	18.0333	Chaperone protein dnaJ 8 like [Actinidia chinensis var. chinensis]
Achn153911	RecName: Full=Alpha carbonic anhydrase 7; Short=AtaCA7; Short=AtalphaCA7; AltName: Full=Alpha carbonate dehydratase 7; Flags: Precursor	0.335	-1.57967	1.61549e-09	6.49398e-08	yes	down	45.6	76.54	60.21	20.51	29.13	16.49	60.7833	22.0433	hypothetical protein PRUPE_4G264600 [Prunus persica]
Achn002111	_	0.334	-1.58011	7.01592e-06	0.000120076	yes	down	5.24	11.41	5.42	2.22	3	2.72	7.35667	2.64667	PREDICTED: protein RETICULATA, chloroplastic [Tarenaya hassleriana]
Achn191151	RecName: Full=Mitochondrial calcium uniporter regulatory subunit MCUb; Short=MCUb; AltName: Full=Coiled-coil domain-containing protein 109B	0.334	-1.58238	2.78637e-17	4.34433e-15	yes	down	87.55	94.58	114.82	30.44	41.29	34.77	98.9833	35.5	Calcium uniporter protein [Actinidia chinensis var. chinensis]
Achn088681	_	0.334	-1.58341	5.33374e-23	2.0263e-20	yes	down	44.11	40.35	43.94	13.95	18.58	14.36	42.8	15.63	Chitin-inducible gibberellin-responsive protein [Actinidia chinensis var. chinensis]
Achn099641	RecName: Full=Structural maintenance of chromosomes protein 2-2; Short=AtSMC2-2; AltName: Full=Chromosome-associated protein E-2; Short=AtCAP-E2	0.333	-1.58431	9.52795e-08	2.63587e-06	yes	down	12.69	22.02	9.16	5.14	4.77	4.82	14.6233	4.91	Structural maintenance of chromosomes protein like [Actinidia chinensis var. chinensis]
Achn105361	RecName: Full=Serine acetyltransferase 1, chloroplastic; Short=AtSAT-1; AltName: Full=AtSERAT2;1; AltName: Full=SAT-p	0.333	-1.58513	1.37613e-07	3.65697e-06	yes	down	21.65	16.87	22.64	5.62	10.46	5.81	20.3867	7.29667	Serine acetyltransferase [Actinidia chinensis var. chinensis]
Achn313451	RecName: Full=Homeobox-leucine zipper protein ROC3; AltName: Full=GLABRA 2-like homeobox protein 3; AltName: Full=HD-ZIP protein ROC3; AltName: Full=Homeodomain tr	0.332	-1.58926	1.00236e-06	2.17511e-05	yes	down	5.07	2.22	3.72	1.52	1.08	1.29	3.67	1.29667	Homeobox-leucine zipper protein [Actinidia chinensis var. chinensis]
Achn128431	_	0.332	-1.58949	7.45126e-07	1.67906e-05	yes	down	22.11	14.4	21.79	5.67	9.09	6.09	19.4333	6.95	Translation initiation factor IF-2 like [Actinidia chinensis var. chinensis]
Achn175391	_	0.332	-1.59237	1.32066e-31	1.42488e-28	yes	down	70.04	63.03	64.36	23.04	28.53	21.61	65.81	24.3933	Calmodulin-binding protein 60 D like [Actinidia chinensis var. chinensis]
Achn074141	_	0.331	-1.59307	0.00614747	0.0371202	yes	down	7.67	3.4	1.17	2.21	1.23	0.94	4.08	1.46	Developmental and secondary metabolism regulator veA like [Actinidia chinensis var. chinensis]
Achn362781	RecName: Full=Probable serine/threonine-protein kinase Cx32, chloroplastic; Flags: Precursor	0.331	-1.59374	4.53918e-19	9.69765e-17	yes	down	51.59	60.51	59.24	16.86	23.8	20.38	57.1133	20.3467	Serine/threonine-protein kinase [Actinidia chinensis var. chinensis]
Achn017171	_	0.331	-1.59544	0.000177749	0.00200883	yes	down	7.73	2.9	3.37	1.32	2.53	1.61	4.66667	1.82	Protein kinase UbiB [Actinidia chinensis var. chinensis]
Achn067621	_	0.33	-1.59795	0.00634885	0.0380128	yes	down	10.13	1.98	5.74	3.39	0.77	2.15	5.95	2.10333	Proline-rich protein [Actinidia chinensis var. chinensis]
Achn119401	RecName: Full=Putative ribosomal-protein-alanine acetyltransferase	0.329	-1.60337	1.7701e-08	5.78027e-07	yes	down	30.67	23.96	22.54	9.41	7.34	10.41	25.7233	9.05333	Acyl-CoA N-acyltransferase protein [Actinidia chinensis var. chinensis]
Achn078261	RecName: Full=Transcription factor MYB76; AltName: Full=Myb-related protein 76; Short=AtMYB76; AltName: Full=Protein HIGH ALIPHATIC GLUCOSINOLATE 2	0.329	-1.60374	0.0024869	0.0180369	yes	down	14.63	54.37	15.08	8.34	11.55	10.14	28.0267	10.01	Myb-related protein like [Actinidia chinensis var. chinensis]
Achn244131	RecName: Full=BTB/POZ domain-containing protein At5g41330	0.329	-1.60454	1.89496e-22	6.38908e-20	yes	down	47.79	65.52	52.85	18.86	19.39	21.55	55.3867	19.9333	BTB/POZ domain-containing protein [Actinidia chinensis var. chinensis]
Achn142261	RecName: Full=E3 ubiquitin-protein ligase PUB24; AltName: Full=Plant U-box protein 24; AltName: Full=U-box domain-containing protein 24	0.329	-1.60457	1.49393e-07	3.94157e-06	yes	down	15.92	27.21	23.54	6.46	6.15	10.98	22.2233	7.86333	E3 ubiquitin-protein like [Actinidia chinensis var. chinensis]
Achn292171	RecName: Full=Phosphoinositide phospholipase C 2; AltName: Full=Phosphoinositide phospholipase PLC2; Short=AtPLC2; Short=PI-PLC2	0.326	-1.61602	2.6697e-20	6.60642e-18	yes	down	56.35	60.25	71.57	18.97	21.01	26.04	62.7233	22.0067	hypothetical protein CISIN_1g007399mg [Citrus sinensis]
Achn134931	_	0.326	-1.61878	1.0079e-11	6.01463e-10	yes	down	26.54	20.22	18.25	6.01	10.11	6.57	21.67	7.56333	U-box domain-containing protein [Actinidia chinensis var. chinensis]
Achn158591	_	0.325	-1.6197	1.19217e-13	1.04404e-11	yes	down	42.86	62.29	40.62	14.75	20	16.22	48.59	16.99	Protein ENHANCED DISEASE RESISTANCE like [Actinidia chinensis var. chinensis]
Achn331511	RecName: Full=Transcriptional activator TAF-1	0.325	-1.62346	1.5243e-13	1.30524e-11	yes	down	11.67	13.07	11.93	5.97	4.42	3.71	12.2233	4.7	G-box-binding factor like [Actinidia chinensis var. chinensis]
Achn199371	RecName: Full=Putative phospholipid-transporting ATPase 4; Short=AtALA4; AltName: Full=Aminophospholipid flippase 4	0.324	-1.62431	5.32299e-08	1.55892e-06	yes	down	17.09	25.85	11.19	4.63	6.86	6.84	18.0433	6.11	Phospholipid-transporting ATPase like [Actinidia chinensis var. chinensis]
Achn317211	RecName: Full=Dehydration-responsive element-binding protein 1A; Short=Protein DREB1A; AltName: Full=C-repeat/dehydration-responsive element-binding factor 3; Shor	0.324	-1.62663	5.15321e-08	1.51084e-06	yes	down	35.13	42.12	67.12	12.97	17.32	19.85	48.1233	16.7133	Dehydration-responsive element-binding protein like [Actinidia chinensis var. chinensis]
Achn322951	RecName: Full=UDP-glycosyltransferase 89B1; AltName: Full=Flavonol 3-O-glucosyltransferase UGT89B1; AltName: Full=Flavonol 7-O-glucosyltransferase UGT89B1	0.324	-1.62668	0.00375578	0.0251777	yes	down	3.12	3.81	3.44	1.16	1.04	1.41	3.45667	1.20333	UDP-glycosyltransferase [Actinidia chinensis var. chinensis]
Achn052211	RecName: Full=Protein SPIRAL1-like 5	0.324	-1.62721	8.78948e-11	4.47318e-09	yes	down	178.15	141.49	133.93	23.33	50.61	73.36	151.19	49.1	Protein SPIRAL1-like [Actinidia chinensis var. chinensis]
Achn354381	RecName: Full=Probable protein phosphatase 2C 75; Short=AtPP2C75; AltName: Full=Protein ABA-HYPERSENSITIVE GERMINATION 1; AltName: Full=Protein phosphatase 2C AHG1	0.323	-1.63012	0.00588008	0.03594	yes	down	1.83	2.07	2.2	0.79	1.44	0.39	2.03333	0.873333	Protein like [Actinidia chinensis var. chinensis]
Achn101641	_	0.323	-1.6303	1.04137e-26	6.38381e-24	yes	down	81.88	82.89	78.43	25.67	35.96	26.58	81.0667	29.4033	Calmodulin-binding protein 60 B like [Actinidia chinensis var. chinensis]
Achn268241	_	0.323	-1.63129	3.19634e-29	2.78112e-26	yes	down	155.22	135.34	153.09	45.3	59.32	49.05	147.883	51.2233	EGF domain-specific O-linked N-acetylglucosamine transferase [Actinidia chinensis var. chinensis]
Achn389081	_	0.322	-1.63574	0.000851089	0.0074413	yes	down	35.79	98.28	32.26	11.13	12.16	11.94	55.4433	11.7433	Dammarenediol II synthase [Actinidia chinensis var. chinensis]
Achn381761	_	0.322	-1.63708	2.20541e-05	0.000332141	yes	down	2.07	1.31	1.02	0.41	0.73	0.38	1.46667	0.506667	Protein DEFECTIVE IN MERISTEM SILENCING like [Actinidia chinensis var. chinensis]
Achn260511	RecName: Full=Growth-regulating factor 4; Short=OsGRF4; AltName: Full=Transcription activator GRF4	0.321	-1.63875	0.000251975	0.00268744	yes	down	7.42	3.55	3.72	1.34	1.59	2.03	4.89667	1.65333	Growth-regulating factor like, partial [Actinidia chinensis var. chinensis]
Achn348371	RecName: Full=Protein trichome birefringence-like 11	0.321	-1.63966	0.000269142	0.00284355	yes	down	7.79	2.62	3.97	1.55	1.5	2.6	4.79333	1.88333	Protein trichome birefringence-like [Actinidia chinensis var. chinensis]
Achn144581	_	0.321	-1.64068	2.50428e-15	2.83815e-13	yes	down	23.42	17.55	20.98	5.78	8.68	6.47	20.65	6.97667	Protein PTST like [Actinidia chinensis var. chinensis]
Achn247331	_	0.321	-1.64112	1.05368e-11	6.23266e-10	yes	down	38.9	60.66	41.24	15.12	20.7	12.83	46.9333	16.2167	IQ domain-containing protein [Actinidia chinensis var. chinensis]
Achn334551	RecName: Full=Probable glutathione S-transferase; AltName: Full=Pathogenesis-related protein 1	0.32	-1.64164	8.70359e-05	0.00108135	yes	down	9.24	11.2	18.09	2.9	6.9	3.66	12.8433	4.48667	Glutathione S-transferase [Actinidia chinensis var. chinensis]
Achn142321	RecName: Full=DnaJ protein homolog; AltName: Full=DNAJ-1; Flags: Precursor	0.32	-1.64225	1.03022e-32	1.38941e-29	yes	down	170.23	175.96	159.75	53.3	65.25	51.3	168.647	56.6167	DnaJ protein [Actinidia chinensis var. chinensis]
Achn044471	_	0.32	-1.64402	0.000591606	0.00548741	yes	down	23.64	28.1	10.38	7.37	6.24	7.85	20.7067	7.15333	Protein of unknown function DUF4228, plant protein [Actinidia chinensis var. chinensis]
Achn188131	RecName: Full=Heat shock protein 83	0.32	-1.64523	1.74677e-16	2.47977e-14	yes	down	79.84	110.35	66.05	28.21	29.49	30.44	85.4133	29.38	heat shock protein 83-like [Spinacia oleracea]
Achn204401	RecName: Full=Bifunctional riboflavin biosynthesis protein RIBA 1, chloroplastic; Short=AtRIBA1; Includes: RecName: Full=3,4-dihydroxy-2-butanone 4-phosphate synth	0.319	-1.64643	3.25314e-16	4.47688e-14	yes	down	39.77	32.87	40.45	10.21	16.07	11.5	37.6967	12.5933	GTP cyclohydrolase-2 like [Actinidia chinensis var. chinensis]
Achn382471	RecName: Full=Myb-related protein Myb4; AltName: Full=OsMyb4; AltName: Full=Transcription factor RLTR1	0.319	-1.64741	6.04484e-09	2.17687e-07	yes	down	30.32	53.24	29.14	10.79	13.72	10.95	37.5667	11.82	Myb-related protein like [Actinidia chinensis var. chinensis]
Achn030401	RecName: Full=Calmodulin-like protein 11	0.319	-1.64817	1.14957e-06	2.44344e-05	yes	down	37.99	67.65	50.92	12.32	27.02	14.26	52.1867	17.8667	Calmodulin-like protein [Actinidia chinensis var. chinensis]
Achn130181	RecName: Full=Thermospermine synthase ACAULIS5	0.319	-1.65038	0.000397325	0.0039459	yes	down	9.79	3.29	7.82	1.33	2.81	2.96	6.96667	2.36667	Thermospermine synthase [Actinidia chinensis var. chinensis]
Achn125651	RecName: Full=Serine carboxypeptidase-like 18; Flags: Precursor	0.319	-1.6506	0.0037434	0.0251358	yes	down	2.26	3.29	1.24	0.4	1.28	0.66	2.26333	0.78	Serine carboxypeptidase-like, partial [Actinidia chinensis var. chinensis]
Achn160881	RecName: Full=Glutathione S-transferase U25; Short=AtGSTU25; AltName: Full=GST class-tau member 25	0.318	-1.65131	0.000884017	0.00766954	yes	down	11.42	4.2	11.66	2.79	3.4	3.25	9.09333	3.14667	Glutathione S-transferase [Actinidia chinensis var. chinensis]
Achn297351	RecName: Full=Anthranilate phosphoribosyltransferase, chloroplastic; Flags: Precursor	0.318	-1.65266	3.97258e-05	0.000550629	yes	down	2.82	2.15	2.72	0.91	0.63	1.07	2.56333	0.87	Anthranilate phosphoribosyltransferase, partial [Actinidia chinensis var. chinensis]
Achn079381	_	0.318	-1.65296	1.2603e-19	2.85665e-17	yes	down	49.47	54.01	52.92	14.44	21.45	17.53	52.1333	17.8067	hypothetical protein COLO4_07048 [Corchorus olitorius]
Achn116861	_	0.318	-1.65305	1.0122e-20	2.67667e-18	yes	down	184.89	267.8	187.88	98.64	73.31	79.05	213.523	83.6667	Polyhomeotic-like protein [Actinidia chinensis var. chinensis]
Achn159191	RecName: Full=QWRF motif-containing protein 9	0.318	-1.65478	4.9956e-10	2.23831e-08	yes	down	4.46	4.48	6.31	1.82	1.5	1.92	5.08333	1.74667	QWRF motif-containing protein [Actinidia chinensis var. chinensis]
Achn309071	RecName: Full=65-kDa microtubule-associated protein 8; Short=AtMAP65-8	0.318	-1.65504	2.68696e-08	8.447e-07	yes	down	3.73	3.31	2.95	1.1	1.42	0.91	3.33	1.14333	Microtubule-associated protein [Actinidia chinensis var. chinensis]
Achn095021	RecName: Full=Glutamate receptor 3.3; AltName: Full=Ligand-gated ion channel 3.3; Flags: Precursor	0.317	-1.6576	3.45941e-11	1.86622e-09	yes	down	33	47.9	25.08	10.08	12.82	13.25	35.3267	12.05	Glutamate receptor 3.3 like [Actinidia chinensis var. chinensis]
Achn043851	_	0.317	-1.65928	1.84973e-13	1.55429e-11	yes	down	20.27	30.94	25.75	8.3	10.58	8.92	25.6533	9.26667	ACT domain-containing protein [Actinidia chinensis var. chinensis]
Achn083311	RecName: Full=Protein SPEC3	0.316	-1.66081	5.058e-13	3.85394e-11	yes	down	1112.27	1074.41	804.37	289.87	456.67	265.73	997.017	337.423	hypothetical protein CEY00_Acc11078 [Actinidia chinensis var. chinensis]
Achn118461	RecName: Full=Cinnamoyl-CoA reductase 1; Short=AtCCR1; AltName: Full=Protein IRREGULAR XYLEM 4	0.316	-1.6618	1.31554e-06	2.74858e-05	yes	down	28.62	58.91	20.74	12.04	13.09	12.33	36.09	12.4867	Cinnamoyl-CoA reductase-like [Actinidia chinensis var. chinensis]
Achn079821	RecName: Full=Heterodimeric geranylgeranyl pyrophosphate synthase large subunit 1, chloroplastic; Short=GGPP synthase 1; Short=GGPS1; AltName: Full=(2E,6E)-farnesy	0.316	-1.66392	0.00437189	0.0284375	yes	down	3.96	13.84	7.83	2.36	1.44	4.95	8.54333	2.91667	Heterodimeric geranylgeranyl pyrophosphate synthase small subunit like [Actinidia chinensis var. chinensis]
Achn204101	_	0.315	-1.66443	2.0881e-10	1.00396e-08	yes	down	24.86	28.9	30.67	11.93	7.15	8.5	28.1433	9.19333	PREDICTED: thioredoxin-like 3-2, chloroplastic isoform X1 [Ziziphus jujuba]
Achn227141	_	0.315	-1.66481	2.49122e-08	7.86836e-07	yes	down	61.65	33.44	32.66	11.89	19.61	11.17	42.5833	14.2233	Patatin-like protein [Actinidia chinensis var. chinensis]
Achn347151	RecName: Full=F-box protein At3g44326	0.315	-1.66567	3.62165e-18	6.7838e-16	yes	down	162.92	175.54	217.11	56.61	53.93	77.56	185.19	62.7	F-box protein [Actinidia chinensis var. chinensis]
Achn022761	RecName: Full=Calcium-dependent protein kinase 8; AltName: Full=Calcium-dependent protein kinase isoform CDPK19; Short=AtCDPK19	0.315	-1.66579	8.38819e-32	9.83715e-29	yes	down	123.94	93.2	160.58	37.09	40.72	37.98	125.907	38.5967	Calcium-dependent protein kinase [Actinidia chinensis var. chinensis]
Achn330151	RecName: Full=LOB domain-containing protein 41; AltName: Full=ASYMMETRIC LEAVES 2-like protein 38; Short=AS2-like protein 38	0.315	-1.66586	1.58035e-13	1.34895e-11	yes	down	215.62	322.17	210.41	66.76	96.29	90.44	249.4	84.4967	LOB domain-containing protein [Actinidia chinensis var. chinensis]
Achn219831	RecName: Full=Broad-range acid phosphatase DET1; AltName: Full=Decreased ergosterol transport protein 1	0.315	-1.66611	6.85026e-10	2.97324e-08	yes	down	23.37	24.61	40.01	8.84	9.3	11.61	29.33	9.91667	Phosphoglycerate mutase-like protein [Actinidia chinensis var. chinensis]
Achn387681	_	0.314	-1.66957	2.72565e-19	5.97715e-17	yes	down	86.37	120.22	111.22	33.73	31.9	41.91	105.937	35.8467	Protein EXORDIUM-like [Actinidia chinensis var. chinensis]
Achn368001	RecName: Full=Probable choline kinase 2	0.314	-1.67292	1.75293e-31	1.81853e-28	yes	down	57.7	63.07	60.38	16.1	20.76	18.62	60.3833	18.4933	Choline kinase [Actinidia chinensis var. chinensis]
Achn171211	_	0.313	-1.6737	9.44334e-13	6.81057e-11	yes	down	12.57	15.81	12.43	4.57	5.42	5.3	13.6033	5.09667	Mannitol dehydrogenase [Actinidia chinensis var. chinensis]
Achn266001	_	0.313	-1.67595	2.54132e-05	0.000375806	yes	down	7.68	4.81	7.66	1.51	3.66	3.94	6.71667	3.03667	Ribosomal RNA large subunit methyltransferase [Actinidia chinensis var. chinensis]
Achn089411	RecName: Full=Probable calcium-binding protein CML31; AltName: Full=Calmodulin-like protein 31	0.313	-1.67629	2.33932e-06	4.55914e-05	yes	down	62.36	46.84	63.39	12.72	28.63	16.31	57.53	19.22	Calcium-binding protein [Actinidia chinensis var. chinensis]
Achn355881	RecName: Full=Glutathione S-transferase U17; Short=AtGSTU17; AltName: Full=GST class-tau member 17; AltName: Full=Glutathione S-transferase 30; AltName: Full=Prote	0.313	-1.67725	5.30922e-07	1.23453e-05	yes	down	40.76	45.57	60.63	17.54	26.07	8.81	48.9867	17.4733	Glutathione S-transferase like [Actinidia chinensis var. chinensis]
Achn272511	_	0.312	-1.67913	4.10875e-11	2.17418e-09	yes	down	92.29	146.96	91.2	34.26	43.81	44.05	110.15	40.7067	Heavy metal-associated isoprenylated plant protein [Actinidia chinensis var. chinensis]
Achn044461	_	0.312	-1.68174	3.47851e-11	1.87277e-09	yes	down	36.8	46.24	31.25	12.07	15.84	10.46	38.0967	12.79	hypothetical protein CEY00_Acc16938 [Actinidia chinensis var. chinensis]
Achn299651	RecName: Full=Ethylene-responsive transcription factor ERF008	0.311	-1.68315	0.000900677	0.0077932	yes	down	55.7	178.68	37.97	40.13	25.01	27.33	90.7833	30.8233	Ethylene-responsive transcription factor [Actinidia chinensis var. chinensis]
Achn275611	RecName: Full=Calcium-transporting ATPase 9, plasma membrane-type; AltName: Full=Ca(2+)-ATPase isoform 9	0.311	-1.68412	8.44421e-16	1.05938e-13	yes	down	74.67	108.12	87.62	36.98	26.24	22	90.1367	28.4067	PREDICTED: calcium-transporting ATPase 9, plasma membrane-type-like isoform X2 [Juglans regia]
Achn328561	RecName: Full=Probable calcium-binding protein CML31; AltName: Full=Calmodulin-like protein 31	0.31	-1.68741	6.7661e-13	5.00005e-11	yes	down	101.08	149.38	115.99	40.04	39.22	43.35	122.15	40.87	Calcium-binding protein CML31 [Actinidia chinensis var. chinensis]
Achn325791	RecName: Full=Interstitial collagenase; AltName: Full=Fibroblast collagenase; AltName: Full=Matrix metalloproteinase-1; Short=MMP-1; Contains: RecName: Full=22 kDa in	0.31	-1.68743	4.06174e-05	0.000561545	yes	down	7.77	16.23	10.19	2.4	4.89	4.18	11.3967	3.82333	Metalloendoproteinase [Actinidia chinensis var. chinensis]
Achn216611	RecName: Full=Protein CHUP1, chloroplastic; AltName: Full=Protein CHLOROPLAST UNUSUAL POSITIONING 1	0.31	-1.68833	4.02219e-11	2.13696e-09	yes	down	17.99	27.85	13.72	5.95	7.79	6.2	19.8533	6.64667	hypothetical protein CEY00_Acc17730 [Actinidia chinensis var. chinensis]
Achn240911	RecName: Full=Probable indole-3-acetic acid-amido synthetase GH3.1; AltName: Full=Auxin-responsive GH3-like protein 1; Short=AtGH3-1	0.31	-1.68844	1.94686e-21	5.67632e-19	yes	down	369.9	530.7	462.83	134.73	169.95	150.5	454.477	151.727	Indole-3-acetic acid-amido synthetase [Actinidia chinensis var. chinensis]
Achn287141	RecName: Full=Non-specific lipid-transfer protein; Short=LTP; Short=NsLTP; AltName: Full=SDI-9; Flags: Precursor	0.31	-1.69099	3.44246e-09	1.30047e-07	yes	down	1125.99	769.02	615.07	329.9	259.88	297.91	836.693	295.897	Non-specific lipid-transfer protein [Actinidia chinensis var. chinensis]
Achn105571	RecName: Full=Microtubule-associated protein 70-5; Short=AtMAP70-5; AltName: Full=70 kDa microtubule-associated protein 5	0.308	-1.69828	1.39567e-07	3.70161e-06	yes	down	21.74	8.27	13.63	5.15	5.75	3.39	14.5467	4.76333	Microtubule-associated protein like [Actinidia chinensis var. chinensis]
Achn136351	RecName: Full=Probable calcium-binding protein CML49; AltName: Full=Calmodulin-like protein 49	0.308	-1.70036	6.47548e-18	1.1491e-15	yes	down	473.11	627.88	467.85	147.17	211.62	159.85	522.947	172.88	Calcium-binding protein [Actinidia chinensis var. chinensis]
Achn385331	_	0.307	-1.70361	1.37684e-12	9.52247e-11	yes	down	284.15	320.66	296.75	88.43	121.44	92.53	300.52	100.8	Glutaredoxin-C9 like [Actinidia chinensis var. chinensis]
Achn048821	_	0.307	-1.70417	0.000966413	0.00826666	yes	down	2.02	2.32	2.48	1.05	0.39	0.82	2.27333	0.753333	------
Achn089011	_	0.307	-1.70458	0.00737915	0.0430073	yes	down	12.74	3.22	8.02	2.48	3.04	2.98	7.99333	2.83333	Futsch light chain LC(f) like [Actinidia chinensis var. chinensis]
Achn248241	RecName: Full=ABC transporter G family member 12; Short=ABC transporter ABCG.12; Short=AtABCG12; AltName: Full=Protein ECERIFERUM 5; AltName: Full=White-brown comp	0.306	-1.70953	5.68793e-05	0.00075243	yes	down	2.48	1.12	2.41	0.58	0.81	0.59	2.00333	0.66	ABC transporter G family member 15 like [Actinidia chinensis var. chinensis]
Achn382741	RecName: Full=Zeaxanthin epoxidase, chloroplastic; AltName: Full=PA-ZE; Flags: Precursor	0.306	-1.70979	5.45674e-08	1.59291e-06	yes	down	59.01	24.1	55.99	11.7	12.77	16.79	46.3667	13.7533	FAD-dependent urate hydroxylase [Actinidia chinensis var. chinensis]
Achn184451	RecName: Full=Probable WRKY transcription factor 53; AltName: Full=WRKY DNA-binding protein 53	0.305	-1.71119	1.96964e-38	4.0867e-35	yes	down	226.59	258.98	244.49	75.6	81.48	86.55	243.353	81.21	WRKY transcription factor [Actinidia chinensis var. chinensis]
Achn331081	RecName: Full=Putative receptor-like protein kinase At1g72540	0.305	-1.71247	2.20321e-17	3.53734e-15	yes	down	26.97	33.64	34.21	9.3	8.93	12.87	31.6067	10.3667	Receptor-like protein kinase [Actinidia chinensis var. chinensis]
Achn304211	_	0.304	-1.71764	0.000299018	0.00311046	yes	down	76.18	133.51	115.99	29.72	26.63	57.63	108.56	37.9933	Actin cytoskeleton-regulatory complex protein [Actinidia chinensis var. chinensis]
Achn011861	_	0.304	-1.71868	6.19032e-11	3.22962e-09	yes	down	51.85	83.49	48.79	19.03	17.5	24.44	61.3767	20.3233	Late embryogenesis abundant protein [Actinidia chinensis var. chinensis]
Achn251241	RecName: Full=Methanol O-anthraniloyltransferase; AltName: Full=Anthraniloyl-CoA:methanol acyltransferase; AltName: Full=Benzyl alcohol O-benzoyltransferase	0.304	-1.71884	5.6188e-12	3.50824e-10	yes	down	33.19	17.78	19.76	7.93	7.46	7.83	23.5767	7.74	Acyl transferase [Actinidia chinensis var. chinensis]
Achn178231	RecName: Full=Abscisic acid 8'-hydroxylase 3; Short=ABA 8'-hydroxylase 3; AltName: Full=Cytochrome P450 707A3	0.304	-1.7189	2.11839e-12	1.41434e-10	yes	down	211.91	215.61	261.22	74.85	98.77	45.29	229.58	72.97	Abscisic acid 8'-hydroxylase [Actinidia chinensis var. chinensis]
Achn236311	RecName: Full=Sugar transporter ERD6-like 7	0.303	-1.72097	3.94535e-13	3.07566e-11	yes	down	110.97	155.64	117.04	54.63	43.15	28.19	127.883	41.99	Sugar transporter ERD6-like [Actinidia chinensis var. chinensis]
Achn119061	RecName: Full=Thermospermine synthase ACAULIS5	0.303	-1.7217	0.000107054	0.00128545	yes	down	14.65	6.54	9.85	1.72	5.56	2.76	10.3467	3.34667	hypothetical protein TSUD_228170 [Trifolium subterraneum]
Achn163451	_	0.303	-1.7221	3.34606e-07	8.16772e-06	yes	down	27	22.98	18.55	6.41	8.9	6.88	22.8433	7.39667	Cytochrome c oxidase [Actinidia chinensis var. chinensis]
Achn189431	_	0.302	-1.72628	0.00197067	0.0148795	yes	down	5.59	3.65	1.69	0.73	4.1	1.89	3.64333	2.24	Transcription factor like [Actinidia chinensis var. chinensis]
Achn014331	RecName: Full=Glucose-1-phosphate adenylyltransferase large subunit 2, chloroplastic/amyloplastic; AltName: Full=ADP-glucose pyrophosphorylase; AltName: Full=ADP-gl	0.302	-1.72699	2.69516e-10	1.27538e-08	yes	down	81.36	52.09	55.07	15.6	29.43	15.88	62.84	20.3033	Glucose-1-phosphate adenylyltransferase large subunit 2/amyloplastic like [Actinidia chinensis var. chinensis]
Achn281531	_	0.302	-1.72725	2.83363e-12	1.84617e-10	yes	down	47.46	86.14	59.57	17.54	24.23	20.84	64.39	20.87	Elicitor-responsive protein [Actinidia chinensis var. chinensis]
Achn310731	_	0.301	-1.72986	0.000112206	0.00133737	yes	down	5.09	6.27	3.16	1.62	1.64	1.53	4.84	1.59667	inositol oxygenase 2 [Sesamum indicum]
Achn305041	_	0.301	-1.73049	2.89477e-09	1.1091e-07	yes	down	50.13	83.05	54.97	16.42	25.33	19.3	62.7167	20.35	Ethylene-responsive transcription factor [Actinidia chinensis var. chinensis]
Achn009121	RecName: Full=Brassinosteroid-regulated protein BRU1; Flags: Precursor	0.301	-1.73186	6.45764e-24	2.85544e-21	yes	down	391.05	477.22	449.88	128.02	166.59	121.14	439.383	138.583	Xyloglucan endotransglucosylase/hydrolase [Actinidia chinensis var. chinensis]
Achn053801	RecName: Full=Probable xyloglucan endotransglucosylase/hydrolase protein 33; Short=At-XTH33; Short=XTH-33; Flags: Precursor	0.301	-1.73215	4.08874e-44	1.83809e-40	yes	down	58.44	56.61	60.66	19.89	17.89	18.99	58.57	18.9233	Xyloglucan endotransglucosylase/hydrolase protein [Actinidia chinensis var. chinensis]
Achn102521	RecName: Full=CBL-interacting serine/threonine-protein kinase 1; AltName: Full=SNF1-related kinase 3.16; AltName: Full=SOS2-like protein kinase PKS13	0.3	-1.73693	8.81481e-11	4.47762e-09	yes	down	7.77	12.65	8.1	3.15	3.13	3.08	9.50667	3.12	CBL-interacting serine/threonine-protein kinase [Actinidia chinensis var. chinensis]
Achn148351	RecName: Full=Glycerol-3-phosphate dehydrogenase	0.3	-1.73717	3.03649e-06	5.75567e-05	yes	down	10.46	22.5	16.32	6.84	4.3	4.81	16.4267	5.31667	glycerol-3-phosphate dehydrogenase [NAD(+)] 2, chloroplastic isoform X3 [Olea europaea var. sylvestris]
Achn298111	RecName: Full=Ferric reduction oxidase 8, mitochondrial; Short=AtFRO8; AltName: Full=Ferric-chelate reductase 8; Flags: Precursor	0.299	-1.74133	8.6452e-08	2.42398e-06	yes	down	22.17	13	10.83	5.72	6.02	3.04	15.3333	4.92667	Ferric reduction oxidase [Actinidia chinensis var. chinensis]
Achn248151	RecName: Full=Hexokinase-3	0.299	-1.74175	5.53888e-05	0.000734876	yes	down	2.48	4.75	2.02	1	0.81	1.19	3.08333	1	Hexokinase-3 like, partial [Actinidia chinensis var. chinensis]
Achn108591	RecName: Full=Protein NRT1/ PTR FAMILY 2.7; Short=AtNPF2.7; AltName: Full=Nitrate excretion transporter 1	0.298	-1.74476	0.002026	0.0152178	yes	down	3.77	1.11	1.52	0.82	0.85	0.38	2.13333	0.683333	Protein NRT1/ PTR FAMILY 2.7 like [Actinidia chinensis var. chinensis]
Achn225321	_	0.298	-1.74602	5.57179e-09	2.02818e-07	yes	down	11.47	8.67	7.37	2.74	3.65	2.44	9.17	2.94333	WRKY transcription factor [Actinidia chinensis var. chinensis]
Achn368981	RecName: Full=Transcription factor bHLH35; AltName: Full=Basic helix-loop-helix protein 35; Short=AtbHLH35; Short=bHLH 35; AltName: Full=Transcription factor EN 4	0.298	-1.74828	6.42878e-15	6.80013e-13	yes	down	278.96	374.52	310.23	39.37	94.25	51.15	321.237	61.59	Transcription factor bHLH35 like [Actinidia chinensis var. chinensis]
Achn148281	_	0.298	-1.74885	0.00156211	0.012345	yes	down	183.29	82.17	158.08	53.15	21.15	72.54	141.18	48.9467	------
Achn316081	_	0.298	-1.74885	8.84424e-05	0.00109429	yes	down	75.35	25.47	20.91	10.93	13.21	14.38	40.5767	12.84	60S ribosomal protein [Actinidia chinensis var. chinensis]
Achn001551	_	0.295	-1.75907	1.35907e-06	2.81985e-05	yes	down	29.69	60.98	38.52	13.14	11.4	16.75	43.0633	13.7633	Auxin-responsive protein [Actinidia chinensis var. chinensis]
Achn119141	RecName: Full=Peroxisomal adenine nucleotide carrier 1; Short=AtPNC1	0.295	-1.76156	1.21866e-05	0.000196245	yes	down	20.52	61.36	19.42	9.72	12.23	10.34	33.7667	10.7633	Peroxisomal adenine nucleotide carrier 1 like [Actinidia chinensis var. chinensis]
Achn113161	RecName: Full=Probable sulfate transporter 3.4	0.295	-1.76157	0.0014312	0.0114995	yes	down	7.09	8.73	1.77	0.81	2.47	2.28	5.86333	1.85333	hypothetical protein GLYMA_08G207100 [Glycine max]
Achn345721	_	0.294	-1.76387	1.88614e-15	2.19288e-13	yes	down	9.63	8.47	13.86	3.27	3.23	3.58	10.6533	3.36	Alpha,alpha-trehalose-phosphate synthase [Actinidia chinensis var. chinensis]
Achn212171	_	0.294	-1.76515	0.00134138	0.0108979	yes	down	1894.59	1888.48	761.74	677.88	472.42	285.51	1514.94	478.603	Non-specific lipid-transfer protein 2precursor [Actinidia chinensis var. chinensis]
Achn036361	RecName: Full=Protein trichome birefringence-like 3	0.293	-1.77026	8.71353e-07	1.92466e-05	yes	down	8.3	5.34	5.96	3.22	1.28	2	6.53333	2.16667	PREDICTED: protein trichome birefringence-like 3 isoform X2 [Nicotiana sylvestris]
Achn068141	_	0.293	-1.77136	2.4067e-18	4.60396e-16	yes	down	48.61	33.14	37.29	14.35	12.63	10.44	39.68	12.4733	RAB6-interacting golgin like [Actinidia chinensis var. chinensis]
Achn005111	RecName: Full=Nucleobase-ascorbate transporter 12; Short=AtNAT12	0.293	-1.77207	1.82271e-17	2.9978e-15	yes	down	20.17	29.28	19.32	6.84	7.3	7.55	22.9233	7.23	Nucleobase-ascorbate transporter like [Actinidia chinensis var. chinensis]
Achn005601	RecName: Full=Heat shock protein 83	0.292	-1.77396	0.00743557	0.0432613	yes	down	0.8	0.94	0.56	0.1	0.33	0.29	0.766667	0.24	PREDICTED: heat shock protein 83 [Ipomoea nil]
Achn068961	RecName: Full=C2 domain-containing protein At1g53590; AltName: Full=N-terminal-TM-C2 domain type 6 protein 1; Short=NTMC2TYPE6.1	0.292	-1.77607	6.71384e-23	2.48072e-20	yes	down	19.84	23.92	21.02	6.7	7.93	5.64	21.5933	6.75667	C2 domain-containing protein [Actinidia chinensis var. chinensis]
Achn007971	_	0.291	-1.77883	3.72344e-05	0.000521455	yes	down	14.84	44.1	14.48	9.85	8.33	5.04	24.4733	7.74	Caffeoylshikimate esterase, partial [Actinidia chinensis var. chinensis]
Achn132371	RecName: Full=Transcription factor MYB86; AltName: Full=Myb homolog 4; Short=AtMyb4; AltName: Full=Myb-related protein 86; Short=AtMYB86	0.29	-1.78352	2.63671e-07	6.60967e-06	yes	down	12.08	7.57	8.05	3.89	2.96	1.79	9.23333	2.88	Transcription factor like [Actinidia chinensis var. chinensis]
Achn170571	_	0.29	-1.78389	1.72135e-22	5.87722e-20	yes	down	43.65	55.74	50.72	13.54	18.99	13.73	50.0367	15.42	IST1-like protein [Actinidia chinensis var. chinensis]
Achn012671	_	0.29	-1.78421	9.81422e-12	5.8696e-10	yes	down	146.58	122.33	128.64	27.44	58.79	34.18	132.517	40.1367	Eukaryotic peptide chain release factor GTP-binding subunit like [Actinidia chinensis var. chinensis]
Achn272051	_	0.29	-1.78672	0.00112127	0.00934319	yes	down	7.56	10.86	5.51	2.28	2.79	2.53	7.97667	2.53333	hypothetical protein CEY00_Acc31679 [Actinidia chinensis var. chinensis]
Achn167441	RecName: Full=Vacuolar protein sorting-associated protein 2 homolog 1; Short=AtVPS2-1; AltName: Full=Charged multivesicular body protein 2 homolog 1; AltName: Full	0.289	-1.78899	1.56715e-09	6.31851e-08	yes	down	113.12	136.61	196.55	13.18	42.16	24.78	148.76	26.7067	Vacuolar protein sorting-associated protein [Actinidia chinensis var. chinensis]
Achn257741	_	0.289	-1.7904	1.667e-06	3.38839e-05	yes	down	5.69	6.18	2.33	1.81	1.54	1.09	4.73333	1.48	Protein transport protein like [Actinidia chinensis var. chinensis]
Achn287861	RecName: Full=Probable WRKY transcription factor 3; AltName: Full=WRKY DNA-binding protein 3	0.289	-1.79284	4.18295e-13	3.25149e-11	yes	down	33.72	57.4	40.12	13.21	14.95	14.03	43.7467	14.0633	WRKY transcription factor 33 [Actinidia chinensis var. chinensis]
Achn363371	RecName: Full=Lysine histidine transporter-like 8; AltName: Full=Amino acid transporter-like protein 1	0.288	-1.79338	1.42521e-15	1.69785e-13	yes	down	162.52	252.05	210.35	62.3	49.01	79.62	208.307	63.6433	Lysine histidine transporter-like [Actinidia chinensis var. chinensis]
Achn138931	RecName: Full=Flavonol synthase/flavanone 3-hydroxylase; AltName: Full=CitFLS; Short=FLS	0.288	-1.7937	0.000863684	0.0075319	yes	down	4.41	17.53	4.39	2.09	2.84	3.27	8.77667	2.73333	hypothetical protein CEY00_Acc27815 [Actinidia chinensis var. chinensis]
Achn360251	_	0.288	-1.7937	0.000863684	0.0075319	yes	down	4.41	17.53	4.39	2.09	2.84	3.27	8.77667	2.73333	hypothetical protein CEY00_Acc27815 [Actinidia chinensis var. chinensis]
Achn083071	_	0.288	-1.79567	1.20325e-24	5.59573e-22	yes	down	12.67	13.56	15.14	4.18	5.34	4.16	13.79	4.56	Submandibular gland protein like [Actinidia chinensis var. chinensis]
Achn346471	_	0.288	-1.79718	0.00245074	0.0178177	yes	down	5.52	13.73	4.2	4.31	1.13	1.93	7.81667	2.45667	Transcription factor BEE like [Actinidia chinensis var. chinensis]
Achn115201	RecName: Full=Linoleate 13S-lipoxygenase 3-1, chloroplastic; Flags: Precursor	0.288	-1.79798	1.18235e-14	1.20345e-12	yes	down	366.33	473.95	400.07	84.03	162.44	113.81	413.45	120.093	Linoleate 13S-lipoxygenase [Actinidia chinensis var. chinensis]
Achn345381	_	0.287	-1.79983	1.10901e-06	2.37757e-05	yes	down	2.93	4.51	2.71	1.23	0.9	1.01	3.38333	1.04667	Legume lectin domain protein [Actinidia chinensis var. chinensis]
Achn223331	_	0.287	-1.80182	0.00753926	0.043695	yes	down	10.85	4	2.94	0.58	1.16	4.1	5.93	1.94667	------
Achn301081	RecName: Full=NAC domain-containing protein 89; Short=ANAC089; AltName: Full=Protein FRUCTOSE-SENSING QUANTITATIVE TRAIT LOCUS 6	0.287	-1.80282	1.37836e-10	6.8343e-09	yes	down	46.4	85.85	44.74	13.28	21.18	12.64	58.9967	15.7	NAC domain-containing protein [Actinidia chinensis var. chinensis]
Achn024591	RecName: Full=Late embryogenesis abundant protein Lea5	0.286	-1.80374	2.48313e-18	4.71673e-16	yes	down	926.51	1390.73	1215.54	296.87	429.64	357.11	1177.59	361.207	Late embryogenesis abundant protein like [Actinidia chinensis var. chinensis]
Achn193831	RecName: Full=Probable glutathione S-transferase; AltName: Full=G2-4; AltName: Full=Heat shock protein 26A	0.286	-1.80462	3.44275e-13	2.73927e-11	yes	down	62.69	65.98	78.71	18.77	28.59	16.31	69.1267	21.2233	Glutathione S-transferase [Actinidia chinensis var. chinensis]
Achn091221	RecName: Full=PI-PLC X domain-containing protein At5g67130; Flags: Precursor	0.286	-1.80607	9.38042e-18	1.60138e-15	yes	down	58.27	84.31	83.84	19.26	27.38	22.14	75.4733	22.9267	PI-PLC X domain-containing protein [Actinidia chinensis var. chinensis]
Achn188301	RecName: Full=S-type anion channel SLAH3; AltName: Full=SLAC1-homolog protein 3	0.286	-1.80645	0.000113558	0.00134934	yes	down	8.17	3.97	2.82	2.45	2.27	0.75	4.98667	1.82333	S-type anion channel like [Actinidia chinensis var. chinensis]
Achn246311	RecName: Full=Polygalacturonase inhibitor; AltName: Full=Polygalacturonase-inhibiting protein; Short=PGIG; Flags: Precursor	0.286	-1.80809	4.8988e-10	2.20226e-08	yes	down	20.93	36.66	31.1	9.48	6.85	10.96	29.5633	9.09667	Polygalacturonase inhibitor 1 like [Actinidia chinensis var. chinensis]
Achn257171	_	0.285	-1.81009	2.79031e-11	1.53285e-09	yes	down	55.28	105.59	68.86	28.02	16.9	25.97	76.5767	23.63	DNA-damage-repair/toleration protein [Actinidia chinensis var. chinensis]
Achn261791	RecName: Full=Basic secretory protease; AltName: Full=Boswellia basic secretory protease; Short=BBSP, partial	0.285	-1.81134	0.000216749	0.00235931	yes	down	10.76	9.09	6	1.61	1.39	4.75	8.61667	2.58333	Basic secretory protease [Actinidia chinensis var. chinensis]
Achn141261	RecName: Full=Laccase-22; AltName: Full=Benzenediol:oxygen oxidoreductase 22; AltName: Full=Diphenol oxidase 22; AltName: Full=Urishiol oxidase 22; Flags: Precurs	0.285	-1.81304	1.52973e-10	7.55705e-09	yes	down	13.34	14.26	8.64	3.89	4.65	2.58	12.08	3.70667	Laccase-4 like [Actinidia chinensis var. chinensis]
Achn065531	_	0.284	-1.81519	2.15068e-21	6.1713e-19	yes	down	18.11	17.16	14.2	5.34	5.11	5.21	16.49	5.22	Protein PRRC2C like [Actinidia chinensis var. chinensis]
Achn123391	_	0.283	-1.81888	0.000966635	0.00826666	yes	down	75	41.88	125.58	27.25	19.89	29.92	80.82	25.6867	Solute carrier family 40 member like [Actinidia chinensis var. chinensis]
Achn050681	RecName: Full=Inositol oxygenase 1; AltName: Full=Myo-inositol oxygenase 1; Short=AtMIOX1; Short=MI oxygenase 1	0.283	-1.81985	2.60394e-10	1.23655e-08	yes	down	136.74	77.96	109.73	47.28	32.03	19.86	108.143	33.0567	Inositol oxygenase [Actinidia chinensis var. chinensis]
Achn075031	_	0.283	-1.8222	6.34525e-14	5.82145e-12	yes	down	62.4	99.41	88.08	19.88	31.78	24.77	83.2967	25.4767	hypothetical protein PRUPE_4G264600 [Prunus persica]
Achn210571	_	0.283	-1.82352	5.27505e-09	1.9332e-07	yes	down	8.76	10.44	8.8	1.89	3.18	3.44	9.33333	2.83667	F-box protein [Actinidia chinensis var. chinensis]
Achn221201	_	0.282	-1.82872	3.08606e-20	7.49914e-18	yes	down	84.58	100.38	68.77	22.83	28.94	25.83	84.5767	25.8667	------
Achn107271	RecName: Full=UDP-glucuronate:xylan alpha-glucuronosyltransferase 1; Short=UDP-GlcA:xylan glucuronyltransferase 1; AltName: Full=Glycogenin-like protein 1; AltName:	0.281	-1.83002	5.28815e-06	9.45871e-05	yes	down	7.63	5.27	5.19	2.5	1.25	1.62	6.03	1.79	UDP-glucuronate:xylan alpha-glucuronosyltransferase [Actinidia chinensis var. chinensis]
Achn137241	RecName: Full=Protein NRT1/ PTR FAMILY 5.5; Short=AtNPF5.5	0.281	-1.83011	7.53842e-16	9.54619e-14	yes	down	16.41	19.76	23.3	5.27	6.61	4.73	19.8233	5.53667	Protein NRT1/ PTR FAMILY 5.5 like [Actinidia chinensis var. chinensis]
Achn019651	_	0.281	-1.83034	2.13909e-23	8.61158e-21	yes	down	206.82	267.08	238.01	71.76	85.33	58.3	237.303	71.7967	Protein EXORDIUM-like [Actinidia chinensis var. chinensis]
Achn262271	_	0.281	-1.83259	0.0010958	0.00916215	yes	down	2.54	0.95	3.14	0.9	0.37	1.12	2.21	0.796667	Rho GDP-dissociation inhibitor like [Actinidia chinensis var. chinensis]
Achn058041	_	0.28	-1.8349	2.95725e-15	3.28255e-13	yes	down	34.29	27.86	25.14	12.17	7.86	6.36	29.0967	8.79667	Inactive receptor-like protein kinase [Actinidia chinensis var. chinensis]
Achn249571	_	0.28	-1.83722	5.02161e-05	0.000676631	yes	down	194.83	294.24	320.16	77.07	75.58	114.57	269.743	89.0733	Cytochrome c biosynthesis protein [Actinidia chinensis var. chinensis]
Achn245661	_	0.279	-1.83909	0.000353937	0.00358849	yes	down	10.06	6.53	5.22	4.79	1.16	3.05	7.27	3	Ferric reduction oxidase [Actinidia chinensis var. chinensis]
Achn387671	_	0.279	-1.84042	0.00036795	0.00370879	yes	down	93.65	172.02	146.19	31.5	67.69	27.55	137.287	42.2467	Protein EXORDIUM like [Actinidia chinensis var. chinensis]
Achn024991	RecName: Full=Pre-mRNA-splicing factor SLU7	0.279	-1.84047	4.6883e-06	8.48139e-05	yes	down	5.26	12.49	4.71	2.74	1.98	2.49	7.48667	2.40333	Pre-mRNA splicing Prp18-interacting factor [Corchorus capsularis]
Achn383251	RecName: Full=Protein trichome birefringence-like 38	0.279	-1.8418	2.1314e-05	0.000322435	yes	down	18.92	6.82	9.04	4.28	1.85	4.02	11.5933	3.38333	hypothetical protein DCAR_017590 [Daucus carota subsp. sativus]
Achn261501	_	0.278	-1.8451	1.35555e-12	9.4047e-11	yes	down	214.92	194.71	227.83	52.98	86.4	50.79	212.487	63.39	unnamed protein product, partial [Vitis vinifera]
Achn307731	RecName: Full=Homeobox-leucine zipper protein HDG2; AltName: Full=HD-ZIP protein HDG2; AltName: Full=Homeodomain GLABRA 2-like protein 2; AltName: Full=Homeodomain	0.278	-1.84542	0.000365066	0.00368661	yes	down	2.79	0.93	3.8	0.53	0.61	1.11	2.50667	0.75	Homeobox-leucine zipper protein [Actinidia chinensis var. chinensis]
Achn111321	RecName: Full=G-type lectin S-receptor-like serine/threonine-protein kinase At1g61550; Flags: Precursor	0.278	-1.84567	0.000107085	0.00128545	yes	down	2.51	0.73	1.86	0.5	0.64	0.46	1.7	0.533333	G-type lectin S-receptor-like serine/threonine-protein kinase [Actinidia chinensis var. chinensis]
Achn119071	_	0.278	-1.84792	6.28169e-13	4.69352e-11	yes	down	82.8	132.87	109.15	26.87	43.81	26.53	108.273	32.4033	Pyrimidine 5-nucleotidase protein [Actinidia chinensis var. chinensis]
Achn151681	_	0.277	-1.85114	0.00146162	0.0116986	yes	down	3.43	6.16	2.23	0.93	0.55	2.03	3.94	1.17	Protein of unknown function DUF506, plant protein [Actinidia chinensis var. chinensis]
Achn030441	RecName: Full=Protein argonaute 10; AltName: Full=Protein PINHEAD; AltName: Full=Protein ZWILLE	0.276	-1.85656	5.62988e-09	2.04656e-07	yes	down	5.13	3.18	2.89	1.11	1.27	1.06	3.73333	1.14667	Protein argonaute like [Actinidia chinensis var. chinensis]
Achn181391	_	0.276	-1.85802	4.20337e-29	3.33463e-26	yes	down	30.15	31.28	36.32	7.63	9.92	7.78	32.5833	8.44333	OPA3-like protein [Actinidia chinensis var. chinensis]
Achn207541	RecName: Full=Histidine kinase 1; AltName: Full=Arabidopsis histidine kinase 1; Short=AtHK1; AltName: Full=Protein AUTHENTIC HIS-KINASE 1	0.276	-1.8583	3.05655e-08	9.4982e-07	yes	down	9.98	14.48	5.82	5.35	6.63	4.41	10.0933	5.46333	Histidine kinase [Actinidia chinensis var. chinensis]
Achn166101	RecName: Full=Protein NRT1/ PTR FAMILY 2.6; Short=AtNPF2.6; AltName: Full=Probable nitrate excretion transporter 2; AltName: Full=Protein NAXT1-like 1	0.275	-1.86289	0.00150133	0.0119667	yes	down	51.52	12.38	22.39	8.45	9.78	6.67	28.7633	8.3	Protein NRT1/ PTR FAMILY 2.7 like [Actinidia chinensis var. chinensis]
Achn084201	RecName: Full=Cellulose synthase-like protein D3; Short=AtCslD3; AltName: Full=Protein KOJAK	0.274	-1.8664	1.46272e-13	1.2565e-11	yes	down	50.74	79.53	60.41	15.83	25.79	14.64	63.56	18.7533	PREDICTED: cellulose synthase-like protein D3 [Oryza brachyantha]
Achn120231	RecName: Full=Alpha carbonic anhydrase 1, chloroplastic; Short=AtaCA1; Short=AtalphaCA1; AltName: Full=Alpha carbonate dehydratase 1; Flags: Precursor	0.274	-1.86762	1.21567e-06	2.56373e-05	yes	down	55.05	20.11	17.99	8.21	9.6	9.6	31.05	9.13667	Alpha carbonic anhydrase [Actinidia chinensis var. chinensis]
Achn357891	RecName: Full=Rapid alkalinization factor; Short=NtRALF; Flags: Precursor	0.273	-1.87134	0.00101162	0.00858288	yes	down	23.79	13.66	17.61	5.98	5.49	4.65	18.3533	5.37333	Protein RALF-like [Actinidia chinensis var. chinensis]
Achn332221	RecName: Full=E3 ubiquitin-protein ligase ZNRF3; AltName: Full=Zinc/RING finger protein 3; Flags: Precursor	0.273	-1.87311	1.34585e-15	1.61341e-13	yes	down	31.48	19.01	24.22	4.78	9.14	7.69	24.9033	7.20333	E3 ubiquitin-protein ligase RHY1A [Actinidia chinensis var. chinensis]
Achn256331	RecName: Full=ABC transporter G family member 22; Short=ABC transporter ABCG.22; Short=AtABCG22; AltName: Full=White-brown complex homolog protein 23; Short=AtWBC2	0.272	-1.87624	4.98772e-13	3.81116e-11	yes	down	12.38	7.51	7.75	2.77	3.14	2.24	9.21333	2.71667	ABC transporter G family member 22 like [Actinidia chinensis var. chinensis]
Achn277821	RecName: Full=Subtilisin-like protease; AltName: Full=Cucumisin-like serine protease; Flags: Precursor	0.272	-1.87633	1.64764e-07	4.27737e-06	yes	down	8.61	5.64	4.17	2.27	2.71	1.11	6.14	2.03	hypothetical protein CDL15_Pgr024593 [Punica granatum]
Achn107491	_	0.272	-1.87679	1.08461e-12	7.6584e-11	yes	down	7.5	4.85	5.84	1.71	1.84	1.78	6.06333	1.77667	Structure-specific endonuclease subunit slx4 like [Actinidia chinensis var. chinensis]
Achn322041	RecName: Full=Chlorophyllase-1, chloroplastic; AltName: Full=Chlorophyll-chlorophyllido hydrolase 1; Short=Chlase 1; Flags: Precursor	0.272	-1.87773	0.000406774	0.00402787	yes	down	5.83	5.27	4.1	0.9	0.84	2.69	5.06667	1.47667	Chlorophyllase-2 like [Actinidia chinensis var. chinensis]
Achn373261	RecName: Full=Calcium-transporting ATPase 2, plasma membrane-type; AltName: Full=Ca(2+)-ATPase isoform 2	0.272	-1.87815	8.16162e-23	2.93524e-20	yes	down	69.2	89.84	83.53	18.43	28.67	22.68	80.8567	23.26	Calcium-transporting ATPase [Actinidia chinensis var. chinensis]
Achn049191	RecName: Full=Transcription factor bHLH110; AltName: Full=Basic helix-loop-helix protein 110; Short=AtbHLH110; Short=bHLH 110; AltName: Full=Transcription factor	0.271	-1.8815	0.00803237	0.0459697	yes	down	3.83	0.96	1.9	0.6	0.61	0.53	2.23	0.58	Transcription factor bHLH110 like [Actinidia chinensis var. chinensis]
Achn112971	_	0.271	-1.88357	0.000504504	0.00481651	yes	down	4.23	6.93	8.03	1.49	2.22	1.86	6.39667	1.85667	Metallothiol transferase [Actinidia chinensis var. chinensis]
Achn387661	_	0.271	-1.88516	8.75288e-13	6.38085e-11	yes	down	58.16	88.95	67.36	17.47	26.45	18.56	71.49	20.8267	Protein EXORDIUM like [Actinidia chinensis var. chinensis]
Achn233361	RecName: Full=Extra-large guanine nucleotide-binding protein 1; AltName: Full=Extra-large GTP-binding protein 1; Short=Extra-large G-protein 1	0.27	-1.88646	4.80242e-26	2.75608e-23	yes	down	104.67	85.84	93.89	21.02	30.7	23.88	94.8	25.2	Extra-large guanine nucleotide-binding protein like [Actinidia chinensis var. chinensis]
Achn185801	_	0.27	-1.88799	3.58195e-05	0.000505842	yes	down	6.91	16.9	6.84	4.17	2.14	2.71	10.2167	3.00667	------
Achn251941	RecName: Full=Type I inositol 1,4,5-trisphosphate 5-phosphatase 2; Short=At5PTase2	0.27	-1.88881	1.0861e-14	1.11389e-12	yes	down	35.18	54.69	28.52	11.48	12.23	11.17	39.4633	11.6267	Type I inositol polyphosphate 5-phosphatase [Actinidia chinensis var. chinensis]
Achn261721	RecName: Full=Probable protein phosphatase 2C 63; Short=AtPP2C63	0.27	-1.89004	4.09558e-18	7.56644e-16	yes	down	245.26	227.47	245.72	58	95.84	54.41	239.483	69.4167	Protein like [Actinidia chinensis var. chinensis]
Achn010921	RecName: Full=Receptor-like serine/threonine-protein kinase At2g45590	0.27	-1.89072	1.12474e-22	3.93996e-20	yes	down	37.39	54.75	42.01	13.83	13.73	11.49	44.7167	13.0167	Receptor-like serine/threonine-protein kinase [Actinidia chinensis var. chinensis]
Achn165791	_	0.269	-1.89401	2.44938e-09	9.52968e-08	yes	down	12.06	16.37	9.26	3.36	6.15	2.39	12.5633	3.96667	Disease resistance RPP13-like protein [Actinidia chinensis var. chinensis]
Achn221111	RecName: Full=G-type lectin S-receptor-like serine/threonine-protein kinase RLK1; AltName: Full=Receptor-like protein kinase 1; Flags: Precursor	0.269	-1.89426	0.00488435	0.0310574	yes	down	0.54	0.47	0.77	0.24	0.11	0.16	0.593333	0.17	G-type lectin S-receptor-like serine/threonine-protein kinase [Actinidia chinensis var. chinensis]
Achn096681	RecName: Full=Probable lysine-specific demethylase ELF6; AltName: Full=Early flowering 6; AltName: Full=Jumonji domain-containing protein 11; AltName: Full=Probable	0.269	-1.89503	4.14776e-29	3.33463e-26	yes	down	23.42	31.49	25.67	8.78	8.27	7.79	26.86	8.28	Lysine-specific demethylase, partial [Actinidia chinensis var. chinensis]
Achn159951	_	0.269	-1.89565	9.59481e-13	6.883e-11	yes	down	81.4	85.23	83.38	11.72	30.75	18.37	83.3367	20.28	EEIG1/EHBP1 N-terminal domain protein [Actinidia chinensis var. chinensis]
Achn140001	RecName: Full=Probable mannitol dehydrogenase; AltName: Full=NAD-dependent mannitol dehydrogenase	0.268	-1.89835	1.47608e-18	2.90616e-16	yes	down	58.29	38.4	54.72	14.85	17.49	11.24	50.47	14.5267	Mannitol dehydrogenase [Actinidia chinensis var. chinensis]
Achn360231	_	0.267	-1.90395	3.86986e-12	2.4735e-10	yes	down	79.19	169.63	99.9	22.33	36.01	32.39	116.24	30.2433	Omega-3 fatty acid desaturase [Actinidia chinensis var. chinensis]
Achn210791	_	0.266	-1.9099	2.00912e-11	1.13849e-09	yes	down	89.98	120.54	52.19	21.42	24.17	29.49	87.57	25.0267	Random slug protein [Actinidia chinensis var. chinensis]
Achn243431	_	0.266	-1.91076	0.000586927	0.00546091	yes	down	48.23	73.61	19.57	10.57	13.71	15.94	47.1367	13.4067	Ammonium transporter member protein [Actinidia chinensis var. chinensis]
Achn176791	RecName: Full=Chitin-inducible gibberellin-responsive protein 1	0.266	-1.91209	4.19633e-39	9.43231e-36	yes	down	80.27	85.7	84.35	20.86	28.49	24.73	83.44	24.6933	Chitin-inducible gibberellin-responsive protein [Actinidia chinensis var. chinensis]
Achn093311	RecName: Full=NAC domain-containing protein 7; Short=ANAC007; AltName: Full=Protein EMBRYO DEFECTIVE 2749; AltName: Full=Protein VASCULAR RELATED NAC-DOMAIN 4	0.265	-1.9141	0.00176825	0.0136467	yes	down	2	1.62	1.27	0.62	0.45	0.27	1.63	0.446667	NAC domain-containing protein [Actinidia chinensis var. chinensis]
Achn193311	RecName: Full=Proline dehydrogenase 2, mitochondrial; AltName: Full=Osmotic stress-induced proline dehydrogenase; AltName: Full=Proline oxidase; Flags: Precursor	0.264	-1.91888	1.40332e-06	2.90274e-05	yes	down	3.83	3.53	2.36	0.92	0.98	0.87	3.24	0.923333	Proline dehydrogenase [Actinidia chinensis var. chinensis]
Achn346301	RecName: Full=Transcription factor bHLH14; AltName: Full=Basic helix-loop-helix protein 14; Short=AtbHLH14; Short=bHLH 14; AltName: Full=Transcription factor EN 33	0.264	-1.92295	0.000836622	0.00734577	yes	down	7.25	21.96	8.58	1.01	4.07	5.65	12.5967	3.57667	Transcription factor bHLH14 like [Actinidia chinensis var. chinensis]
Achn188251	_	0.264	-1.92305	0.00158274	0.0124718	yes	down	4.03	8.51	6.01	1.92	1.01	2.33	6.18333	1.75333	Late embryogenesis abundant protein [Actinidia chinensis var. chinensis]
Achn114471	RecName: Full=Probable WRKY transcription factor 40; AltName: Full=WRKY DNA-binding protein 40	0.263	-1.92429	3.72598e-29	3.14066e-26	yes	down	165.34	225.8	173.22	50.58	57	52.51	188.12	53.3633	WRKY transcription factor [Actinidia chinensis var. chinensis]
Achn012851	_	0.263	-1.92695	1.11943e-31	1.2581e-28	yes	down	113.32	113.65	103.36	25.39	36.69	30.72	110.11	30.9333	calcium-transporting ATPase 1 isoform X2 [Populus trichocarpa]
Achn144571	_	0.263	-1.92748	3.30556e-36	5.657e-33	yes	down	192.61	216.56	215.09	75.22	78.03	61.35	208.087	71.5333	NADPH-dependent diflavin oxidoreductase [Actinidia chinensis var. chinensis]
Achn247541	RecName: Full=Heat stress transcription factor A-2; Short=AtHsfA2; AltName: Full=AtHsf-04	0.262	-1.9299	3.35174e-18	6.32214e-16	yes	down	255.69	224.24	249.98	69.51	103.85	54.22	243.303	75.86	Heat shock factor protein [Actinidia chinensis var. chinensis]
Achn345221	_	0.262	-1.9328	1.11191e-05	0.000180564	yes	down	40.1	72.01	22.82	12.21	10.27	16.64	44.9767	13.04	------
Achn059321	RecName: Full=Outer envelope pore protein 16-2, chloroplastic; AltName: Full=Chloroplastic outer envelope pore protein of 16 kDa 2; Short=AtOEP16-2; Short=OEP16-2	0.262	-1.93341	2.81304e-06	5.38128e-05	yes	down	6.52	4.71	5.6	1.8	1.92	1.02	5.61	1.58	uncharacterized protein A4U43_C07F12350 [Asparagus officinalis]
Achn242411	RecName: Full=LRR receptor-like serine/threonine-protein kinase ERECTA; AltName: Full=Protein QUANTITATIVE RESISTANCE TO PLECTOSPHAERELLA 1; AltName: Full=Protein	0.262	-1.93433	1.11156e-25	5.99642e-23	yes	down	12.44	10.46	9.36	3.61	3.07	2.59	10.7533	3.09	LRR receptor-like serine/threonine-protein kinase [Actinidia chinensis var. chinensis]
Achn303511	RecName: Full=U-box domain-containing protein 44; AltName: Full=Plant U-box protein 44; AltName: Full=Protein SENESCENCE-ASSOCIATED E3 UBIQUITIN LIGASE 1	0.261	-1.93633	1.19665e-17	2.0048e-15	yes	down	77.91	92.23	80.89	17.9	32.38	20.34	83.6767	23.54	U-box domain-containing protein 44 isoform X2 [Morus notabilis]
Achn079351	_	0.261	-1.93709	0.000771537	0.00685689	yes	down	1.53	1.61	1.7	0.46	0.47	0.42	1.61333	0.45	Tryptophan synthase beta chain like [Actinidia chinensis var. chinensis]
Achn181151	RecName: Full=Protein E6	0.261	-1.93716	0.000300343	0.00311943	yes	down	39.7	6.83	26.68	3.87	8.07	8.32	24.4033	6.75333	hypothetical protein CEY00_Acc09533 [Actinidia chinensis var. chinensis]
Achn003311	_	0.26	-1.9415	3.89371e-10	1.78311e-08	yes	down	10.24	17.37	9.87	4.78	2.76	2.42	12.4933	3.32	IQ domain-containing protein [Actinidia chinensis var. chinensis]
Achn342711	_	0.26	-1.94315	3.01711e-17	4.65032e-15	yes	down	30.97	47.28	43.35	8.86	12.92	8.63	40.5333	10.1367	Transmembrane protein like [Actinidia chinensis var. chinensis]
Achn031061	RecName: Full=PAP-specific phosphatase HAL2-like; AltName: Full=3'(2'),5'-bisphosphate nucleotidase; AltName: Full=3'(2'),5-bisphosphonucleoside 3'(2')-phosphohydr	0.26	-1.94473	0.00650955	0.0387598	yes	down	45.94	4.13	15.44	4.14	6.16	5.91	21.8367	5.40333	PAP-specific phosphatase HAL2-like [Actinidia chinensis var. chinensis]
Achn136581	RecName: Full=Protein IQ-DOMAIN 14	0.26	-1.94548	9.47412e-05	0.00115999	yes	down	10.63	3.66	5.83	1.88	2.75	0.97	6.70667	1.86667	Protein IQ-DOMAIN like [Actinidia chinensis var. chinensis]
Achn200291	RecName: Full=NAC domain-containing protein 90; Short=ANAC090	0.259	-1.94771	2.35486e-06	4.5828e-05	yes	down	28.28	9.53	18.11	3.39	7.27	4.78	18.64	5.14667	NAC domain-containing protein [Actinidia chinensis var. chinensis]
Achn181111	RecName: Full=Glutaredoxin-C9; Short=AtGrxC9; AltName: Full=Protein ROXY 19	0.259	-1.94919	0.00870088	0.0490058	yes	down	8.13	1.4	2.15	0.82	1.62	1.04	3.89333	1.16	Glutaredoxin-C9 like [Actinidia chinensis var. chinensis]
Achn235431	RecName: Full=Probable calcium-binding protein CML31; AltName: Full=Calmodulin-like protein 31	0.259	-1.94992	3.80356e-13	2.98236e-11	yes	down	250.23	150.04	195.76	50.49	71.31	42.21	198.677	54.67	Calcium-binding protein CML19 [Actinidia chinensis var. chinensis]
Achn069861	RecName: Full=Mitochondrial import inner membrane translocase subunit TIM17-2	0.259	-1.95082	6.74543e-07	1.5354e-05	yes	down	11.43	19.71	12.97	3.41	4.05	4.86	14.7033	4.10667	Mitochondrial import inner membrane translocase subunit TIM17-2 like [Actinidia chinensis var. chinensis]
Achn024671	RecName: Full=Ethylene-responsive transcription factor RAP2-2; Short=AtRAP2.2; AltName: Full=Protein RELATED TO APETALA2 2	0.257	-1.95748	5.61923e-17	8.61179e-15	yes	down	44.33	67.92	59.31	15.54	20.11	12.98	57.1867	16.21	Ethylene-responsive transcription factor RAP2-3 like [Actinidia chinensis var. chinensis]
Achn177181	RecName: Full=Thioredoxin-like protein CXXS1; Short=AtCXXS1; AltName: Full=Mono-cysteine thioredoxin 1	0.257	-1.9605	0.00558023	0.0345377	yes	down	9	4.73	16.94	3.32	0.61	4.49	10.2233	2.80667	Thioredoxin-like protein [Actinidia chinensis var. chinensis]
Achn335421	RecName: Full=SNAP25 homologous protein SNAP33; Short=AtSNAP33; AltName: Full=Snap25a; AltName: Full=Synaptosomal-associated protein SNAP25-like 1; Short=SNAP-25-l	0.257	-1.96069	2.11471e-20	5.28149e-18	yes	down	92.2	98.94	82.45	21.45	33.66	20.33	91.1967	25.1467	SNAP25ous protein [Actinidia chinensis var. chinensis]
Achn300581	_	0.256	-1.96543	6.13575e-08	1.77765e-06	yes	down	6.41	3.73	4.43	3.08	1.3	1.69	4.85667	2.02333	hypothetical protein CEY00_Acc09191 [Actinidia chinensis var. chinensis]
Achn019571	_	0.256	-1.96845	7.80546e-14	7.06499e-12	yes	down	188.67	387.77	192.25	59.5	54.42	46.15	256.23	53.3567	Alanine--tRNA ligase [Actinidia chinensis var. chinensis]
Achn317201	RecName: Full=Dehydration-responsive element-binding protein 1A; Short=Protein DREB1A; AltName: Full=C-repeat/dehydration-responsive element-binding factor 3; Shor	0.255	-1.96892	2.04856e-13	1.71071e-11	yes	down	129.86	175.94	208.31	33.33	52.11	42.15	171.37	42.53	Dehydration-responsive element-binding protein like [Actinidia chinensis var. chinensis]
Achn387691	_	0.255	-1.96971	7.06944e-32	8.66745e-29	yes	down	49.73	66.61	57.45	15.31	16.02	16.37	57.93	15.9	Protein EXORDIUM-like [Actinidia chinensis var. chinensis]
Achn045661	RecName: Full=Small heat shock protein, chloroplastic; Flags: Precursor	0.255	-1.97051	1.29904e-05	0.000207331	yes	down	18.02	16.89	7.22	3.2	5.26	3.12	14.0433	3.86	Small heat shock protein [Actinidia chinensis var. chinensis]
Achn191581	RecName: Full=Cytochrome P450 714C2	0.255	-1.9728	6.43606e-05	0.000836223	yes	down	311.94	140.44	104.77	47.09	47.55	57.3	185.717	50.6467	Cytochrome P450 714C2 like [Actinidia chinensis var. chinensis]
Achn188871	RecName: Full=Ethylene-responsive transcription factor CRF2; AltName: Full=Protein CYTOKININ RESPONSE FACTOR 2	0.254	-1.97629	5.42483e-07	1.25708e-05	yes	down	13.5	7.64	6.1	1.73	2.93	2.77	9.08	2.47667	Ethylene-responsive transcription factor [Actinidia chinensis var. chinensis]
Achn179471	_	0.253	-1.98198	1.37022e-13	1.18458e-11	yes	down	22.43	17.05	14.08	5.94	4.82	3.8	17.8533	4.85333	Carboxylesterase 17 [Actinidia chinensis var. chinensis]
Achn094801	RecName: Full=Mechanosensitive ion channel protein 4; AltName: Full=Mechanosensitive channel of small conductance-like 4; AltName: Full=MscS-Like protein 4	0.253	-1.98449	1.51713e-07	3.99235e-06	yes	down	24.62	15.49	7.15	5.02	4.68	3.13	15.7533	4.27667	Mechanosensitive ion channel protein [Actinidia chinensis var. chinensis]
Achn331961	_	0.252	-1.98597	6.48016e-20	1.49393e-17	yes	down	155.48	187.31	218.02	47.58	65.57	39.46	186.937	50.87	RHOMBOID-like protein 3 [Dichanthelium oligosanthes]
Achn317191	RecName: Full=Dehydration-responsive element-binding protein 1F; Short=Protein DREB1F	0.252	-1.98844	0.000193279	0.00215248	yes	down	7.97	12.57	16.93	1.03	4.59	4.48	12.49	3.36667	Dehydration-responsive element-binding protein like [Actinidia chinensis var. chinensis]
Achn336461	_	0.251	-1.99321	0.00382131	0.0254675	yes	down	2.35	0.91	1.42	0.34	0.07	0.65	1.56	0.353333	------
Achn355671	_	0.251	-1.99334	2.89296e-11	1.58601e-09	yes	down	15.42	12.39	11.57	4.9	3.53	2.21	13.1267	3.54667	GMP synthase [Actinidia chinensis var. chinensis]
Achn069591	RecName: Full=Zinc finger CCCH domain-containing protein 49; Short=AtC3H49	0.25	-2.00027	3.87188e-05	0.000540001	yes	down	22.67	23.23	7.51	5.7	6.43	2.25	17.8033	4.79333	Zinc finger CCCH domain-containing protein [Actinidia chinensis var. chinensis]
Achn027461	RecName: Full=17.3 kDa class II heat shock protein; AltName: Full=Hsp17.3; AltName: Full=Hsp20.2	0.25	-2.00198	2.10685e-09	8.28396e-08	yes	down	21.08	13.63	23.26	4.5	5.94	5.04	19.3233	5.16	HSP20-like chaperone protein [Actinidia chinensis var. chinensis]
Achn272721	RecName: Full=Glucomannan 4-beta-mannosyltransferase 9; AltName: Full=Cellulose synthase-like protein A9; Short=AtCslA9; AltName: Full=Glucomannan synthase; AltNam	0.249	-2.00746	1.59232e-10	7.79486e-09	yes	down	18.97	11.06	9.68	3.2	2.96	4.4	13.2367	3.52	Glucomannan 4-beta-mannosyltransferase [Actinidia chinensis var. chinensis]
Achn221241	_	0.248	-2.00871	1.05301e-20	2.75756e-18	yes	down	427.27	416.45	473.22	86.54	154.64	109.37	438.98	116.85	uncharacterized protein LOC111997568 isoform X2 [Quercus suber]
Achn200571	_	0.248	-2.01441	3.89065e-07	9.31993e-06	yes	down	33.7	21.15	17.76	11.12	2.99	5.4	24.2033	6.50333	RAB6-interacting golgin like [Actinidia chinensis var. chinensis]
Achn012991	_	0.248	-2.01449	6.20993e-10	2.71036e-08	yes	down	45.93	21.2	32.4	5.25	12.55	6.84	33.1767	8.21333	Cytochrome P450 81E8 like [Actinidia chinensis var. chinensis]
Achn195871	_	0.247	-2.01453	6.9869e-07	1.58368e-05	yes	down	151.44	331.61	96.96	37.58	61.43	56.14	193.337	51.7167	Blue copper protein [Actinidia chinensis var. chinensis]
Achn145191	RecName: Full=Probable serine/threonine-protein kinase NAK	0.247	-2.01502	4.51318e-31	4.34764e-28	yes	down	166.18	209.37	184.44	43.88	52.2	59.88	186.663	51.9867	uncharacterized protein LOC110877438 isoform X3 [Helianthus annuus]
Achn315061	RecName: Full=Mitogen-activated protein kinase 3; Short=AtMPK3; Short=MAP kinase 3	0.247	-2.01561	6.41083e-13	4.77678e-11	yes	down	102.62	85.42	121.65	16.89	33.07	31.89	103.23	27.2833	Mitogen-activated protein kinase [Actinidia chinensis var. chinensis]
Achn296661	RecName: Full=Protein FD; AltName: Full=bZIP transcription factor 14; Short=AtbZIP14	0.247	-2.0166	0.000687383	0.00621965	yes	down	8.96	8.11	3.12	0.81	3.47	1.1	6.73	1.79333	Protein FD like [Actinidia chinensis var. chinensis]
Achn136051	_	0.247	-2.0191	1.25172e-07	3.38303e-06	yes	down	2.57	4.58	4.51	0.88	0.96	1.26	3.88667	1.03333	DmX-like protein [Actinidia chinensis var. chinensis]
Achn307791	RecName: Full=Cucumber peeling cupredoxin; Short=CPC; AltName: Full=Stellacyanin	0.246	-2.02195	0.000991662	0.00845121	yes	down	17.06	44.48	8.8	8.37	5.56	4.86	23.4467	6.26333	Blue copper protein [Actinidia chinensis var. chinensis]
Achn018981	RecName: Full=Ferritin-2, chloroplastic; AltName: Full=NtFer2; Flags: Precursor	0.246	-2.02423	4.33636e-08	1.29672e-06	yes	down	33.66	9.87	27.43	4.29	7.2	6.01	23.6533	5.83333	Ferritin-3 like [Actinidia chinensis var. chinensis]
Achn301041	RecName: Full=F-box protein At2g27310	0.246	-2.02435	5.54296e-13	4.19973e-11	yes	down	85.02	176.95	105.26	37.26	25.07	35.38	122.41	32.57	F-box protein [Actinidia chinensis var. chinensis]
Achn007821	RecName: Full=Probable aldo-keto reductase 2	0.245	-2.03031	8.9109e-13	6.47854e-11	yes	down	14.82	20.07	16.52	4.39	5.86	3.36	17.1367	4.53667	Aldo-keto reductase [Actinidia chinensis var. chinensis]
Achn086091	RecName: Full=Metacaspase-9; Short=AtMC9; Contains: RecName: Full=Metacaspase-9 subunit p20; Contains: RecName: Full=Metacaspase-9 subunit p10; AltName: Full=Metaca	0.244	-2.03704	0.00107035	0.00899675	yes	down	10.78	3.97	2.96	0.67	1.7	2.24	5.90333	1.53667	Metacaspase-9 subunit p10 like [Actinidia chinensis var. chinensis]
Achn342151	RecName: Full=Mannan endo-1,4-beta-mannosidase 6; AltName: Full=Beta-mannanase 6; AltName: Full=Endo-beta-1,4-mannanase 6; Short=AtMAN6; Flags: Precursor	0.243	-2.04094	2.65382e-07	6.6402e-06	yes	down	22.69	12.29	8.03	3.03	2.78	5.35	14.3367	3.72	Mannan endo-1,4-beta-mannosidase [Actinidia chinensis var. chinensis]
Achn192541	RecName: Full=Protein trichome birefringence-like 20	0.24	-2.05654	3.95295e-08	1.19132e-06	yes	down	8.04	7.3	5.61	2.33	0.9	2.15	6.98333	1.79333	Protein trichome birefringence-like [Actinidia chinensis var. chinensis]
Achn029771	_	0.24	-2.05747	0.000353366	0.00358456	yes	down	3.15	4.8	2.14	1.47	0.8	0.36	3.36333	0.876667	Protein IQ-DOMAIN like [Actinidia chinensis var. chinensis]
Achn087631	_	0.24	-2.05784	9.22237e-05	0.0011341	yes	down	83.32	259.58	115.89	36.48	47.81	34.9	152.93	39.73	Esterase [Actinidia chinensis var. chinensis]
Achn317181	_	0.24	-2.06112	1.89204e-14	1.84238e-12	yes	down	42.46	79.57	68.41	13.16	19.55	16.38	63.48	16.3633	Dehydration-responsive element-binding protein like [Actinidia chinensis var. chinensis]
Achn147251	_	0.239	-2.06309	3.75313e-13	2.95141e-11	yes	down	138.88	108.34	153.18	29.45	51.16	21.96	133.467	34.19	NADPH oxidase [Actinidia chinensis var. chinensis]
Achn233201	RecName: Full=Organ-specific protein S2	0.239	-2.06764	0.00102662	0.00869419	yes	down	121.83	55.88	57.5	10.31	17.29	39.98	78.4033	22.5267	uncharacterized protein LOC112035039 [Quercus suber]
Achn040341	RecName: Full=Phosphatidylinositol:ceramide inositolphosphotransferase 1; AltName: Full=Inositol-phosphorylceramide synthase 1; Short=AtIPCS1; Short=IPC synthase 1	0.238	-2.06818	7.12262e-34	1.06732e-30	yes	down	174.85	174.37	187.44	39.01	56.68	43	178.887	46.23	Phosphatidylinositol:ceramide inositolphosphotransferase [Actinidia chinensis var. chinensis]
Achn011851	_	0.238	-2.07193	3.01685e-15	3.32137e-13	yes	down	115.86	184.49	115.07	30.95	29.31	46.38	138.473	35.5467	Late embryogenesis abundant protein [Actinidia chinensis var. chinensis]
Achn294621	_	0.237	-2.07505	0.000524555	0.00495928	yes	down	2.26	1.53	1.4	0.28	0.67	0.39	1.73	0.446667	Leucine-rich repeat receptor-like protein kinase precursor [Actinidia chinensis var. chinensis]
Achn306461	RecName: Full=Cytochrome P450 94C1	0.237	-2.07775	1.56259e-15	1.84051e-13	yes	down	127.33	234.54	178.56	37.93	59.7	40.2	180.143	45.9433	Cytochrome P450 94C1 like [Actinidia chinensis var. chinensis]
Achn207361	RecName: Full=Cytochrome P450 84A1; AltName: Full=Ferulate-5-hydroxylase; Short=F5H	0.237	-2.07934	1.96644e-20	4.95709e-18	yes	down	338.84	229.03	206.85	77.75	71.13	48	258.24	65.6267	Cytochrome P450 84A1 like [Actinidia chinensis var. chinensis]
Achn236391	_	0.236	-2.08188	3.04887e-24	1.37062e-21	yes	down	31.47	38.78	34.06	8.11	11.36	7.16	34.77	8.87667	E3 ubiquitin ligase SUD1 [Actinidia chinensis var. chinensis]
Achn293051	RecName: Full=Chorismate mutase 3, chloroplastic; Short=AtCM3; AltName: Full=CM-3; Flags: Precursor	0.236	-2.08557	0.00836562	0.0475044	yes	down	1.11	1.21	1.75	0.38	0.23	0.41	1.35667	0.34	Chorismate mutase [Actinidia chinensis var. chinensis]
Achn122381	RecName: Full=Zinc finger protein 5	0.235	-2.08729	4.02467e-11	2.13696e-09	yes	down	27.04	29.36	18.22	7.38	5.79	5.62	24.8733	6.26333	Zinc finger protein [Actinidia chinensis var. chinensis]
Achn360661	RecName: Full=ABC transporter B family member 19; Short=ABC transporter ABCB.19; Short=AtABCB19; AltName: Full=Multidrug resistance protein 11; AltName: Full=P-gly	0.234	-2.09406	1.26118e-14	1.27886e-12	yes	down	23.48	14.88	15.42	6.29	3.83	3.44	17.9267	4.52	ABC transporter B family member 19 like [Actinidia chinensis var. chinensis]
Achn376911	RecName: Full=Probable xyloglucan endotransglucosylase/hydrolase protein 15; Short=At-XTH15; Short=XTH-15; Flags: Precursor	0.234	-2.09547	8.14249e-24	3.37888e-21	yes	down	458.34	652.93	526.82	117.59	168.94	113.96	546.03	133.497	Xyloglucan endotransglucosylase/hydrolase protein [Actinidia chinensis var. chinensis]
Achn354371	RecName: Full=Subtilisin-like protease; AltName: Full=Cucumisin-like serine protease; Flags: Precursor	0.233	-2.09987	2.15244e-06	4.24399e-05	yes	down	2	1.04	1.19	0.42	0.39	0.26	1.41	0.356667	Subtilisin-like protease [Actinidia chinensis var. chinensis]
Achn039791	_	0.233	-2.10028	5.03047e-05	0.000677081	yes	down	19.1	19.37	26.94	4.21	8.38	3.15	21.8033	5.24667	Cysteine-rich receptor-like protein kinase [Actinidia chinensis var. chinensis]
Achn277441	RecName: Full=Abscisic stress-ripening protein 2	0.232	-2.1048	2.36139e-10	1.13133e-08	yes	down	913.5	330.78	485.35	154.39	154.3	121.23	576.543	143.307	------
Achn061911	RecName: Full=Probable glutathione S-transferase; AltName: Full=Auxin-induced protein PCNT107	0.232	-2.10742	0.000808118	0.00713681	yes	down	776.52	206.01	214.03	90.64	103.49	56.98	398.853	83.7033	Glutathione S-transferase [Actinidia chinensis var. chinensis]
Achn076481	RecName: Full=Dehydration-responsive element-binding protein 1D; Short=Protein DREB1D; AltName: Full=C-repeat/dehydration-responsive element-binding factor 4; Shor	0.231	-2.11198	1.02429e-11	6.08553e-10	yes	down	31.75	51.21	50.85	7.35	12.95	13.01	44.6033	11.1033	Dehydration-responsive element-binding protein like [Actinidia chinensis var. chinensis]
Achn158001	RecName: Full=Receptor-like serine/threonine-protein kinase At2g45590	0.231	-2.11423	1.89772e-11	1.07763e-09	yes	down	5.72	8.21	5.87	0.97	2.1	1.79	6.6	1.62	Receptor-like serine/threonine-protein kinase [Actinidia chinensis var. chinensis]
Achn127481	RecName: Full=Glycine-rich cell wall structural protein 1; Flags: Precursor	0.231	-2.11648	3.84519e-06	7.143e-05	yes	down	64.37	27.41	46.96	4.95	18.02	6.09	46.2467	9.68667	------
Achn087731	_	0.23	-2.11802	9.01982e-07	1.97959e-05	yes	down	6.03	8.63	7.89	1.42	2.68	1.53	7.51667	1.87667	AP-3 complex subunit mu like [Actinidia chinensis var. chinensis]
Achn281441	_	0.229	-2.12423	0.00827886	0.0472105	yes	down	1	1.26	0.72	0.21	0.41	0.11	0.993333	0.243333	putative zinc finger, RING-CH-type, Zinc finger, RING/FYVE/PHD-type [Helianthus annuus]
Achn349271	RecName: Full=Vignain; AltName: Full=Bean endopeptidase; AltName: Full=Cysteine proteinase; AltName: Full=Sulfhydryl-endopeptidase; Short=SH-EP; Contains: RecName: F	0.229	-2.12679	7.71345e-09	2.72323e-07	yes	down	5.76	7.82	6.39	2.47	0.98	1.23	6.65667	1.56	Vignain like [Actinidia chinensis var. chinensis]
Achn305661	RecName: Full=Nucleobase-ascorbate transporter 12; Short=AtNAT12	0.229	-2.12714	3.78031e-10	1.74301e-08	yes	down	9.73	18.07	6.75	3.07	2.72	2.76	11.5167	2.85	nucleobase-ascorbate transporter 12-like isoform X2 [Cajanus cajan]
Achn145201	RecName: Full=Probable serine/threonine-protein kinase Cx32, chloroplastic; Flags: Precursor	0.228	-2.13268	6.31196e-19	1.28979e-16	yes	down	195.5	277.83	225	38.48	66.38	66.02	232.777	56.96	Serine/threonine-protein kinase [Actinidia chinensis var. chinensis]
Achn361871	_	0.228	-2.13485	7.80367e-09	2.74431e-07	yes	down	4.44	4.04	2.1	0.94	0.74	0.95	3.52667	0.876667	Exocyst complex component EXO70A1 like [Actinidia chinensis var. chinensis]
Achn192931	_	0.227	-2.13832	1.24124e-08	4.16935e-07	yes	down	117.76	81.01	75.39	15.28	20.1	33.24	91.3867	22.8733	Olfactory receptor 4C13 like [Actinidia chinensis var. chinensis]
Achn091561	_	0.227	-2.14061	7.91883e-20	1.81012e-17	yes	down	186.17	215.56	230	28.06	65.48	37.75	210.577	43.7633	xyloglucan endotransglucosylase/hydrolase 9 [Actinidia hemsleyana]
Achn011591	RecName: Full=BAHD acyltransferase DCR; AltName: Full=Protein DEFECTIVE IN CUTICULAR RIDGES; AltName: Full=Protein PERMEABLE LEAVES 3	0.226	-2.1432	3.50509e-09	1.32228e-07	yes	down	17.04	7.09	10.06	2.41	2.51	3.36	11.3967	2.76	BAHD acyltransferase [Actinidia chinensis var. chinensis]
Achn032311	RecName: Full=Probable polygalacturonase At1g80170; Short=PG; AltName: Full=Pectinase At1g80170; Flags: Precursor	0.226	-2.14511	0.00452689	0.0292535	yes	down	2.63	0.94	0.72	0.24	0.17	0.62	1.43	0.343333	Polygalacturonaseprecursor [Actinidia chinensis var. chinensis]
Achn110381	RecName: Full=D-galacturonate reductase; Short=FaGalUR; AltName: Full=Aldo-keto reductase 2	0.226	-2.14513	1.22798e-08	4.13513e-07	yes	down	39.23	38.21	13.86	5.11	7.09	9.83	30.4333	7.34333	D-galacturonate reductase [Actinidia chinensis var. chinensis]
Achn299261	RecName: Full=Growth-regulating factor 7; Short=OsGRF7; AltName: Full=Transcription activator GRF7	0.225	-2.14994	2.28366e-05	0.000342969	yes	down	3.94	3.19	1.85	0.31	1.12	0.78	2.99333	0.736667	Growth-regulating factor like [Actinidia chinensis var. chinensis]
Achn199801	_	0.224	-2.15807	5.5152e-14	5.1297e-12	yes	down	296.61	237.18	234.74	38.02	93.33	52.46	256.177	61.27	Amino acid permease [Actinidia chinensis var. chinensis]
Achn037551	_	0.224	-2.15819	0.00717291	0.0420415	yes	down	7.23	12.2	10.38	1.41	5.01	0.75	9.93667	2.39	Nuclear-pore anchor like [Actinidia chinensis var. chinensis]
Achn252841	RecName: Full=65-kDa microtubule-associated protein 8; Short=AtMAP65-8	0.224	-2.16049	2.56498e-17	4.06972e-15	yes	down	53.87	39.78	35.03	14.06	10.13	6.78	42.8933	10.3233	65-kDa microtubule-associated protein 8 isoform X3 [Sesamum indicum]
Achn159711	RecName: Full=Histidine kinase 1; AltName: Full=Arabidopsis histidine kinase 1; Short=AtHK1; AltName: Full=Protein AUTHENTIC HIS-KINASE 1	0.223	-2.16566	3.51022e-07	8.5145e-06	yes	down	5.77	9.55	2.67	1.64	0.98	1.78	5.99667	1.46667	Histidine kinase [Actinidia chinensis var. chinensis]
Achn333951	RecName: Full=Brassinosteroid-regulated protein BRU1; Flags: Precursor	0.223	-2.16648	7.42792e-24	3.18021e-21	yes	down	125.37	203.41	128.5	34.68	35.22	39.92	152.427	36.6067	Xyloglucan endotransglucosylase/hydrolase [Actinidia chinensis var. chinensis]
Achn125151	RecName: Full=Probable alpha,alpha-trehalose-phosphate synthase	0.222	-2.17094	3.35565e-36	5.657e-33	yes	down	61.67	87.44	69.41	17.03	19.17	16.06	72.84	17.42	unnamed protein product, partial [Vitis vinifera]
Achn023381	RecName: Full=Probable xyloglucan endotransglucosylase/hydrolase protein 23; Short=At-XTH23; Short=XTH-23; Flags: Precursor	0.222	-2.17223	9.28272e-47	6.25957e-43	yes	down	169.51	173.34	154.86	34.45	44.12	40.05	165.903	39.54	xyloglucan endotransglucosylase/hydrolase 10 [Actinidia deliciosa]
Achn317171	RecName: Full=Dehydration-responsive element-binding protein 1A; Short=Protein DREB1A; AltName: Full=C-repeat/dehydration-responsive element-binding factor 3; Shor	0.221	-2.1747	1.21828e-12	8.53522e-11	yes	down	56.45	115.98	99.11	16.68	22.88	27.29	90.5133	22.2833	Dehydration-responsive element-binding protein like [Actinidia chinensis var. chinensis]
Achn032201	RecName: Full=Homeobox protein knotted-1-like 6; AltName: Full=Protein KNAT6	0.221	-2.17773	1.52165e-09	6.15343e-08	yes	down	14.65	9.54	6	2.03	2.49	2.7	10.0633	2.40667	Homeobox protein knotted-1-like [Actinidia chinensis var. chinensis]
Achn151491	_	0.221	-2.17866	1.92651e-05	0.000294412	yes	down	18.52	32.26	22.87	4.78	4.4	8.55	24.55	5.91	Beta-(1-->2)glucan export ATP-binding/permease protein like [Actinidia chinensis var. chinensis]
Achn176261	RecName: Full=UDP-glucose flavonoid 3-O-glucosyltransferase 6; AltName: Full=Flavonol 3-O-glucosyltransferase 6; Short=FaGT6	0.219	-2.19122	0.000202105	0.00222869	yes	down	12.39	1.69	8.59	1.88	2.3	0.75	7.55667	1.64333	UDP-glycosyltransferase [Actinidia chinensis var. chinensis]
Achn019181	_	0.219	-2.19378	0.0045481	0.0293764	yes	down	7.13	61.18	14.28	4.99	2.18	12.71	27.53	6.62667	VQ motif-containing protein [Actinidia chinensis var. chinensis]
Achn337461	_	0.218	-2.19446	0.000606143	0.00559914	yes	down	4.04	2.18	2.74	0.11	1.46	0.91	2.98667	0.826667	High mobility group B protein like [Actinidia chinensis var. chinensis]
Achn021861	_	0.218	-2.1988	0.000562639	0.00526947	yes	down	3.08	4.95	3.65	0.22	0.83	2.16	3.89333	1.07	Transcription factor like [Actinidia chinensis var. chinensis]
Achn317221	RecName: Full=Dehydration-responsive element-binding protein 1A; Short=Protein DREB1A; AltName: Full=C-repeat/dehydration-responsive element-binding factor 3; Shor	0.218	-2.19964	5.90215e-16	7.69076e-14	yes	down	13.08	20.22	21.7	3.85	4.94	4.07	18.3333	4.28667	Dehydration-responsive element-binding protein like [Actinidia chinensis var. chinensis]
Achn101931	_	0.216	-2.20772	9.69137e-09	3.31312e-07	yes	down	14.72	8.26	6.9	2.51	3.3	1.44	9.96	2.41667	Fruit protein like [Actinidia chinensis var. chinensis]
Achn234611	RecName: Full=Thaumatin-like protein; Flags: Precursor	0.216	-2.20812	1.68184e-06	3.41085e-05	yes	down	24.61	10.89	9.63	2.1	5.55	6.14	15.0433	4.59667	Thaumatin-like protein [Actinidia chinensis var. chinensis]
Achn207401	RecName: Full=NAC domain-containing protein 7; Short=ANAC007; AltName: Full=Protein EMBRYO DEFECTIVE 2749; AltName: Full=Protein VASCULAR RELATED NAC-DOMAIN 4	0.215	-2.21702	1.07436e-06	2.3146e-05	yes	down	9.53	13	3.79	1	1.85	3.3	8.77333	2.05	NAC domain-containing protein [Actinidia chinensis var. chinensis]
Achn389221	RecName: Full=Cytokinin riboside 5'-monophosphate phosphoribohydrolase LOG1; AltName: Full=Protein LONELY GUY 1	0.214	-2.22455	0.000122428	0.00144455	yes	down	13.12	2.93	10.87	1.68	1.02	6.06	8.97333	2.92	Cytokinin riboside 5'-monophosphate phosphoribohydrolase [Actinidia chinensis var. chinensis]
Achn061781	RecName: Full=CASP-like protein VIT_01s0010g01870	0.213	-2.22953	0.00019651	0.00218036	yes	down	14.31	7.74	11.09	2.72	0.5	4.33	11.0467	2.51667	CASP-like protein [Actinidia chinensis var. chinensis]
Achn058961	RecName: Full=ABC transporter G family member 22; Short=ABC transporter ABCG.22; Short=AtABCG22; AltName: Full=White-brown complex homolog protein 23; Short=AtWBC2	0.212	-2.23532	0.000115123	0.00136612	yes	down	84.35	22.7	25.68	11.09	8.63	11.57	44.2433	10.43	ABC transporter G family member 22 like [Actinidia chinensis var. chinensis]
Achn048661	RecName: Full=NAC domain-containing protein 102; Short=ANAC102	0.212	-2.23958	1.56309e-40	4.68457e-37	yes	down	274.43	362.98	329.75	70.85	87.01	69.34	322.387	75.7333	NAC domain-containing protein [Actinidia chinensis var. chinensis]
Achn142071	RecName: Full=Reticuline oxidase-like protein; Flags: Precursor	0.211	-2.24301	5.69769e-07	1.31354e-05	yes	down	15.72	8.47	4.99	1.98	1.35	3.26	9.72667	2.19667	Berberine bridge enzyme-like [Actinidia chinensis var. chinensis]
Achn018501	RecName: Full=Cytochrome P450 94A2; AltName: Full=P450-dependent fatty acid omega-hydroxylase	0.211	-2.2448	2.84631e-44	1.53547e-40	yes	down	64.63	57.26	60.2	11.55	10.91	13.89	60.6967	12.1167	Cytochrome P450 94A2 like [Actinidia chinensis var. chinensis]
Achn295831	_	0.211	-2.24735	6.59051e-05	0.000853822	yes	down	1.78	3.23	5.63	0.56	1.12	0.73	3.54667	0.803333	E3 ubiquitin-protein like [Actinidia chinensis var. chinensis]
Achn002231	RecName: Full=Uncharacterized protein At1g04910	0.21	-2.25033	1.25902e-13	1.09902e-11	yes	down	45.29	94.22	39.16	11.05	13.65	14.81	59.5567	13.17	GDP-fucose protein O-fucosyltransferase protein [Actinidia chinensis var. chinensis]
Achn183511	RecName: Full=Germin-like protein subfamily 1 member 1; Flags: Precursor	0.21	-2.25388	3.16225e-16	4.37412e-14	yes	down	143.1	89.01	93.31	28.33	15.06	29.75	108.473	24.38	Germin-like protein subfamily 1 member [Actinidia chinensis var. chinensis]
Achn030801	RecName: Full=Transcription factor bHLH123; AltName: Full=Basic helix-loop-helix protein 123; Short=AtbHLH123; Short=bHLH 123; AltName: Full=Transcription factor E	0.209	-2.25687	1.60383e-07	4.18781e-06	yes	down	25.18	6.98	9.58	2.88	4	2.34	13.9133	3.07333	Transcription factor bHLH112 like [Actinidia chinensis var. chinensis]
Achn230181	RecName: Full=Histone H3.3; AltName: Full=Histone H3.2	0.209	-2.25758	0.00102341	0.00866972	yes	down	2.08	3.87	4.52	1.82	0.83	0.38	3.49	1.01	hypothetical protein POPTR_005G235700v3 [Populus trichocarpa]
Achn017821	RecName: Full=Cytochrome P450 94A2; AltName: Full=P450-dependent fatty acid omega-hydroxylase	0.208	-2.26412	2.66364e-05	0.000391107	yes	down	9.9	19.47	16.68	3.99	3.87	2.44	15.35	3.43333	Cytochrome P450 94A2 like [Actinidia chinensis var. chinensis]
Achn246841	RecName: Full=Heat stress transcription factor A-3; Short=AtHsfA3; AltName: Full=AtHsf-17	0.208	-2.26476	1.29174e-10	6.41662e-09	yes	down	124.11	319.85	107.66	26.95	32.9	39.4	183.873	33.0833	Heat stress transcription factor A-3 like [Actinidia chinensis var. chinensis]
Achn151151	RecName: Full=Brassinosteroid-regulated protein BRU1; Flags: Precursor	0.208	-2.2658	1.54459e-16	2.21608e-14	yes	down	33.88	52.99	36.04	11.08	6.82	9.52	40.97	9.14	Xyloglucan endotransglucosylase/hydrolase [Actinidia chinensis var. chinensis]
Achn349431	RecName: Full=Vinorine synthase	0.207	-2.27002	5.25864e-18	9.55593e-16	yes	down	17.15	27.22	25.92	4.79	4.24	6.16	23.43	5.06333	Vinorine synthase [Actinidia chinensis var. chinensis]
Achn149111	_	0.207	-2.27046	2.76441e-11	1.52172e-09	yes	down	149.9	98.84	54.97	22.71	21.48	23.16	101.237	22.45	Protein of unknown function DUF4228, plant protein [Actinidia chinensis var. chinensis]
Achn218311	_	0.207	-2.27561	1.44856e-08	4.8059e-07	yes	down	28.93	57.43	21.27	7.89	4.47	11.89	35.8767	8.08333	Glycerophosphodiester phosphodiesterase [Actinidia chinensis var. chinensis]
Achn181161	RecName: Full=Protein E6	0.206	-2.27706	0.00344967	0.0235564	yes	down	17.48	1.33	6.07	1.52	1.45	2.47	8.29333	1.81333	hypothetical protein CEY00_Acc09534 [Actinidia chinensis var. chinensis]
Achn376651	RecName: Full=22.0 kDa class IV heat shock protein; Flags: Precursor	0.206	-2.27935	0.00731608	0.0427413	yes	down	6.28	5.47	1.89	2.13	0.23	0.63	4.54667	0.996667	HSP20-like chaperone protein [Actinidia chinensis var. chinensis]
Achn099741	_	0.205	-2.2841	0.0029619	0.0207942	yes	down	30.12	115.22	21.22	9.32	13.91	13.78	55.52	12.3367	VAN3-binding protein [Actinidia chinensis var. chinensis]
Achn138421	RecName: Full=ABC transporter A family member 2; Short=ABC transporter ABCA.2; Short=AtABCA2; AltName: Full=ABC2 homolog 1	0.205	-2.28615	6.8032e-36	1.07943e-32	yes	down	14.3	15.99	12.92	2.73	3.37	3.43	14.4033	3.17667	PREDICTED: ABC transporter A family member 2 isoform X5 [Vitis vinifera]
Achn349401	RecName: Full=Vinorine synthase	0.205	-2.2869	1.11056e-13	9.78924e-12	yes	down	10.53	17.85	11.89	3.44	2.11	3.27	13.4233	2.94	Vinorine synthase [Actinidia chinensis var. chinensis]
Achn058261	RecName: Full=Calcium-dependent protein kinase 1; Short=AtCDPK 1; Short=CDPK 1; AltName: Full=Calcium-dependent protein kinase isoform AK1	0.205	-2.28789	2.16183e-25	1.10511e-22	yes	down	336.82	259.76	205.29	45.9	77.21	51.75	267.29	58.2867	Calcium-dependent protein kinase [Actinidia chinensis var. chinensis]
Achn045491	RecName: Full=Protein IQ-DOMAIN 14	0.205	-2.28974	4.45475e-20	1.05402e-17	yes	down	40.98	33.96	29.96	10.93	6.42	5.69	34.9667	7.68	Protein IQ-DOMAIN like [Actinidia chinensis var. chinensis]
Achn084121	RecName: Full=ABC transporter B family member 2; Short=ABC transporter ABCB.2; Short=AtABCB2; AltName: Full=Multidrug resistance protein 2; AltName: Full=P-glycopr	0.203	-2.29703	0.0073011	0.0426908	yes	down	0.69	0.17	0.37	0.08	0.02	0.16	0.41	0.0866667	ABC transporter B family member 2 like [Actinidia chinensis var. chinensis]
Achn016721	_	0.203	-2.29743	4.24509e-10	1.92442e-08	yes	down	3.55	8.82	6.39	1.52	1.5	1.11	6.25333	1.37667	G-type lectin S-receptor-like serine/threonine-protein kinase [Actinidia chinensis var. chinensis]
Achn384901	_	0.203	-2.30045	0.003368	0.0231339	yes	down	0.81	0.7	0.36	0.11	0.14	0.16	0.623333	0.136667	hypothetical protein VITISV_013736 [Vitis vinifera]
Achn073771	_	0.201	-2.31496	0.00356279	0.0241273	yes	down	4.35	6.42	3.31	1.27	1.5	0.28	4.69333	1.01667	Nuclear antigen [Actinidia chinensis var. chinensis]
Achn023471	RecName: Full=Beta-amyrin 28-oxidase; AltName: Full=Cytochrome P450 CYP716A52v2	0.201	-2.3179	0.00410266	0.0269576	yes	down	18.93	95.25	18.49	7.48	10.22	11.14	44.2233	9.61333	Beta-amyrin 28-oxidase [Actinidia chinensis var. chinensis]
Achn369551	_	0.2	-2.32017	0.000231071	0.00249481	yes	down	13.6	23.44	16.36	1.71	5.39	4.61	17.8	3.90333	Sclerostin like [Actinidia chinensis var. chinensis]
Achn063221	RecName: Full=Probable pectinesterase 8; Short=PE 8; AltName: Full=Pectin methylesterase 2; Short=AtPME2; AltName: Full=Pectin methylesterase 8; Short=AtPME8; Flag	0.2	-2.32255	0.00124092	0.0102015	yes	down	3.95	1.77	1.17	0.34	0.38	0.87	2.29667	0.53	PREDICTED: probable pectinesterase 8 [Solanum tuberosum]
Achn157941	RecName: Full=Ethylene-responsive transcription factor ERF025	0.198	-2.33354	6.2011e-20	1.44192e-17	yes	down	302.64	487.94	456.59	72.92	118.74	74.03	415.723	88.5633	Ethylene-responsive transcription factor [Actinidia chinensis var. chinensis]
Achn049401	RecName: Full=Nitrate reductase	0.198	-2.33912	1.13009e-09	4.68234e-08	yes	down	10.66	4.64	12.2	1.16	2.32	2.32	9.16667	1.93333	Nitrate reductase [Actinidia chinensis var. chinensis]
Achn343871	_	0.197	-2.34224	2.9626e-22	9.58416e-20	yes	down	8.01	13.4	9.89	3.19	4.49	3.98	10.4333	3.88667	probable flavin-containing monooxygenase 1 isoform X1 [Populus trichocarpa]
Achn301881	RecName: Full=2-alkenal reductase (NADP(+)-dependent); AltName: Full=Alkenal double bound reductase; AltName: Full=Allylic alcohol dehydrogenase 1; Short=allyl-ADH1;	0.197	-2.34487	2.669e-05	0.000391468	yes	down	4.97	3.26	2.07	0.59	0.8	0.81	3.43333	0.733333	NADP-dependent alkenal double bond reductase [Actinidia chinensis var. chinensis]
Achn279731	_	0.197	-2.34509	5.14977e-12	3.23034e-10	yes	down	9.28	15.98	19.68	2.94	3.68	2.91	14.98	3.17667	------
Achn209941	RecName: Full=Gibberellin 2-beta-dioxygenase 1; AltName: Full=GA 2-oxidase 1; AltName: Full=Gibberellin 2-beta-hydroxylase 1; AltName: Full=Gibberellin 2-oxidase 1;	0.196	-2.35185	1.05305e-09	4.39688e-08	yes	down	8.56	7.46	6.08	1.19	1.42	2.05	7.36667	1.55333	Gibberellin 2-beta-dioxygenase [Actinidia chinensis var. chinensis]
Achn233741	RecName: Full=Dehydration-responsive element-binding protein 1B; Short=Protein DREB1B; AltName: Full=C-repeat/dehydration-responsive element-binding factor 1; Shor	0.195	-2.35758	3.80941e-31	3.8056e-28	yes	down	1000.08	990.91	1409.74	225.26	289.4	196	1133.58	236.887	Dehydration-responsive element-binding protein like [Actinidia chinensis var. chinensis]
[truncated: 195 more rows]

## Sheet: local ‘mock’ vs ‘ScGyH2’
Supplementary Table 3.3 Differentially expressed genes of local ‘mock’ vs local ‘ScGyH2’
[truncated: 5,093 more rows]

[truncated: 5 more sheets: local ‘ScPzH’ vs ‘ScGyH2’ , systemic ‘mock’ vs ‘ScPzH’ , systemic ‘mock’ vs ‘ScGyH2’, systemic ‘ScPzH’ vs ‘ScGyH2’ , GSEA of local tissues]
